# Supplementary material for: RNA-Sequencing Reveals Differentially Expressed Rice Genes Functionally Associated with Defense against BPH and WBPH in RILs Derived from a Cross between RP2068 and TN1
Source: Rice (N Y). 2021 Mar 6;14:27. doi: 10.1186/s12284-021-00470-3 (PMC7936997; doi:10.1186/s12284-021-00470-3)
Supplement: Supplementary file 1 — Additional file 1: Supplementary Data File No 1. with list of DEGs in TR3RR RIL following BPH infestation [file 12284_2021_470_MOESM1_ESM.xlsx]

## Sheet: BPH Up_Regulated
Cuffmerge Transcript ID	Cuffmerge Gene ID	Nearest Transcript ID	GFF Gene Name	Chromosome	Transcript Start (bp)	Transcript End (bp)	FPKM S8	FPKM Sample2	log2(fold_change)	P_value	Q_value	Regulation	Gene Name	Uniprot Protein Name	GO_BP	GO_CC	GO_MF	Pathways
TCONS_00000010	XLOC_000010	BGIOSGA002575-TA	BGIOSGA002575	1	56730	60911	4.47023	10.2771	1.20101	0.3494	0.871124	UP	NA	NA	NA	NA	NA	NA
TCONS_00000017	XLOC_000017	BGIOSGA002581-TA	BGIOSGA002581	1	98743	102775	1.93262	8.40819	2.12123	0.11665	0.797149	UP	OsI_00016	Uncharacterized protein	microtubule cytoskeleton organization [GO:0000226]; cytokinesis by cell plate formation [GO:0000911]; cell adhesion [GO:0007155]; biological_process [GO:0008150]; organ morphogenesis [GO:0009887]; tissue development [GO:0009888]; trichome morphogenesis [GO:0010090]; vegetative to reproductive phase transition of meristem [GO:0010228]; positive regulation of organelle organization [GO:0010638]; pr…	NA	nucleotide binding [GO:0000166]; nucleic acid binding [GO:0003676]; RNA binding [GO:0003723]; protein binding [GO:0005515]; zinc ion binding [GO:0008270]; metal ion binding [GO:0046872];	NA
TCONS_00000019	XLOC_000019	BGIOSGA002583-TA	BGIOSGA002583	1	111145	114350	2.17048	4.86964	1.1658	0.35635	0.871124	UP	OsI_00018	Uncharacterized protein	DNA replication [GO:0006260]; DNA replication initiation [GO:0006270]; regulation of DNA replication [GO:0006275]; DNA methylation [GO:0006306]; biological_process [GO:0008150]; cell proliferation [GO:0008283]; histone H3-K9 methylation [GO:0051567]; regulation of cell cycle [GO:0051726];	NA	molecular_function [GO:0003674];	NA
TCONS_00000036	XLOC_000034	BGIOSGA002591-TA	BGIOSGA002591	1	229851	232037	6.09287	16.5585	1.44237	0.2783	0.866399	UP	OsI_00033	Uncharacterized protein	NA	plasma membrane [GO:0005886];	NA	NA
TCONS_00000037	XLOC_000035	BGIOSGA002592-TA	BGIOSGA002592	1	233704	237764	0.241446	1.49737	2.63266	0.27375	0.866399	UP	OsI_00034	Uncharacterized protein	biological_process [GO:0008150];	cellular_component [GO:0005575];	molecular_function [GO:0003674];	NA
TCONS_00000064	XLOC_000061	BGIOSGA002603-TA	BGIOSGA002603	1	414483	449122	0.462157	2.705	2.54917	0.0639	0.740708	UP	OsI_00057	Uncharacterized protein	reproduction [GO:0000003]; DNA damage checkpoint [GO:0000077]; telomere maintenance [GO:0000723]; double-strand break repair via homologous recombination [GO:0000724]; DNA metabolic process [GO:0006259]; DNA repair [GO:0006281]; DNA recombination [GO:0006310]; chromatin organization [GO:0006325]; regulation of transcription, DNA-templated [GO:0006355]; cellular response to DNA damage stimulus [GO…	plasmodesma [GO:0009506]; chloroplast [GO:0009507];	nucleotide binding [GO:0000166]; 1-phosphatidylinositol-3-phosphate 5-kinase activity [GO:0000285]; protein serine/threonine kinase activity [GO:0004674]; binding [GO:0005488]; protein binding [GO:0005515]; ATP binding [GO:0005524]; kinase activity [GO:0016301]; transferase activity [GO:0016740]; transferase activity, transferring phosphorus-containing groups [GO:0016772]; phosphotransferase acti…	NA
TCONS_00000071	XLOC_000068	BGIOSGA002610-TA	BGIOSGA002610	1	507398	509721	0.751279	1.69821	1.17659	0.57195	0.915476	UP	OsI_00068	Uncharacterized protein	NA	NA	hydrolase activity [GO:0016787];	NA
TCONS_00000074	XLOC_000071	BGIOSGA002613-TA	BGIOSGA002613	1	521261	524144	1.76568	4.91459	1.47684	0.3034	0.866399	UP	NA	NA	NA	NA	NA	NA
TCONS_00000078	XLOC_000075	BGIOSGA002616-TA	BGIOSGA002616	1	550851	558098	7.59606	19.1792	1.33622	0.24655	0.866399	UP	OsI_00077	Uncharacterized protein	proteolysis [GO:0006508];	chloroplast [GO:0009507];	serine-type endopeptidase activity [GO:0004252]; serine-type peptidase activity [GO:0008236]; serine-type exopeptidase activity [GO:0070008];	NA
TCONS_00000100	XLOC_000097	BGIOSGA002631-TA	BGIOSGA002631	1	737451	742692	0.426223	2.97792	2.80463	0.15135	0.816692	UP	OsI_00100	Uncharacterized protein	response to stress [GO:0006950]; biological_process [GO:0008150];	NA	nucleic acid binding [GO:0003676]; DNA binding [GO:0003677]; protein dimerization activity [GO:0046983];	NA
TCONS_00000148	XLOC_000142	BGIOSGA002655-TA	BGIOSGA002655	1	1119523	1124444	2.94304	7.70022	1.38759	0.34535	0.871124	UP	OsI_00150	Uncharacterized protein	phosphatidylserine biosynthetic process [GO:0006659];	nucleus [GO:0005634]; endoplasmic reticulum membrane [GO:0005789];	CDP-diacylglycerol-serine O-phosphatidyltransferase activity [GO:0003882];	NA
TCONS_00000219	XLOC_000210	BGIOSGA002689-TA	BGIOSGA002689	1	1767524	1770391	6.63158	13.7545	1.05248	0.3419	0.871124	UP	OsI_00219	Uncharacterized protein	gene silencing by RNA [GO:0031047];	NA	NA	NA
TCONS_00000258	XLOC_000249	BGIOSGA002712-TA	BGIOSGA002712	1	2188413	2191604	2.26778	7.32546	1.69164	0.21245	0.866399	UP	NA	NA	NA	NA	NA	NA
TCONS_00000324	XLOC_000315	BGIOSGA002754-TA	BGIOSGA002754	1	2666104	2670037	7.06042	14.2861	1.01679	0.3643	0.87324	UP	NA	NA	NA	NA	NA	NA
TCONS_00000335	XLOC_000326	BGIOSGA002759-TA	BGIOSGA002759	1	2743342	2746474	0.538767	2.37486	2.14011	0.3429	0.871124	UP	OsI_00348	Uncharacterized protein	carbohydrate metabolic process [GO:0005975]; protein phosphorylation [GO:0006468]; metabolic process [GO:0008152]; cell wall organization [GO:0071555];	extracellular region [GO:0005576];	polygalacturonase activity [GO:0004650]; protein kinase activity [GO:0004672]; protein serine/threonine kinase activity [GO:0004674]; ATP binding [GO:0005524]; transferase activity, transferring phosphorus-containing groups [GO:0016772]; hydrolase activity [GO:0016787]; hydrolase activity, acting on glycosyl bonds [GO:0016798];	NA
TCONS_00000362	XLOC_000350	BGIOSGA002775-TA	BGIOSGA002775	1	2985185	2987769	0.115053	1.2518	3.44364	0.28965	0.866399	UP	OsI_00380	Rhomboid-like protein (EC 3.4.21.-)	proteolysis [GO:0006508];	integral component of membrane [GO:0016021];	serine-type endopeptidase activity [GO:0004252];	NA
TCONS_00000371	XLOC_000359	BGIOSGA002779-TA	BGIOSGA002779	1	3069267	3074232	0.749357	3.75515	2.32515	0.21555	0.866399	UP	NA	NA	NA	NA	NA	NA
TCONS_00000382	XLOC_000370	BGIOSGA002786-TA	BGIOSGA002786	1	3180618	3184397	3.27618	12.0917	1.88394	0.13195	0.800817	UP	OsI_00411	Uncharacterized protein	response to water deprivation [GO:0009414]; response to auxin [GO:0009733]; response to abscisic acid [GO:0009737]; negative regulation of abscisic acid-activated signaling pathway [GO:0009788]; protein geranylgeranylation [GO:0018344];	CAAX-protein geranylgeranyltransferase complex [GO:0005953];	catalytic activity [GO:0003824]; CAAX-protein geranylgeranyltransferase activity [GO:0004662]; protein heterodimerization activity [GO:0046982];	NA
TCONS_00000400	XLOC_000387	BGIOSGA002799-TA	BGIOSGA002799	1	3261486	3265323	2.43429	5.82351	1.25839	0.4968	0.903274	UP	OsI_00426	Uncharacterized protein	biological_process [GO:0008150];	nucleus [GO:0005634]; endoplasmic reticulum [GO:0005783];	molecular_function [GO:0003674];	NA
TCONS_00000402	XLOC_000389	BGIOSGA002801-TA	BGIOSGA002801	1	3276711	3278537	0.0884748	0.696277	2.97632	0.30095	0.866399	UP	OsI_00429	Uncharacterized protein	biological_process [GO:0008150];	cytosolic ribosome [GO:0022626];	NA	NA
TCONS_00000414	XLOC_000401	BGIOSGA002811-TA	BGIOSGA002811	1	3356272	3364911	1.77299	3.99025	1.17029	0.34605	0.871124	UP	OsI_00447	Uncharacterized protein	rRNA processing [GO:0006364]; tRNA metabolic process [GO:0006399]; translation [GO:0006412]; tRNA aminoacylation for protein translation [GO:0006418]; chloroplast organization [GO:0009658]; ovule development [GO:0048481];	cytoplasm [GO:0005737]; mitochondrion [GO:0005739]; chloroplast [GO:0009507]; membrane [GO:0016020];	nucleotide binding [GO:0000166]; nucleic acid binding [GO:0003676]; aminoacyl-tRNA ligase activity [GO:0004812]; ATP binding [GO:0005524]; ligase activity [GO:0016874];	NA
TCONS_00000469	XLOC_000456	BGIOSGA002845-TA	BGIOSGA002845	1	3761247	3767741	1.11105	5.25754	2.24246	0.22875	0.866399	UP	NA	NA	NA	NA	NA	NA
TCONS_00000492	XLOC_000477	BGIOSGA002855-TA	BGIOSGA002855	1	3937424	3940456	1.27633	4.88074	1.9351	0.2975	0.866399	UP	OsI_00559	Uncharacterized protein	NA	NA	protein binding [GO:0005515]; zinc ion binding [GO:0008270]; metal ion binding [GO:0046872];	NA
TCONS_00000504	XLOC_000489	BGIOSGA002862-TA	BGIOSGA002862	1	4107202	4111981	1.50116	3.08198	1.03778	0.54095	0.909917	UP	OsI_00575	Uncharacterized protein	response to stress [GO:0006950];	NA	NA	NA
TCONS_00000528	XLOC_000513	BGIOSGA002874-TA	BGIOSGA002874	1	4350555	4351980	0.611362	2.65504	2.11863	0.22445	0.866399	UP	NA	NA	NA	NA	NA	NA
TCONS_00000542	XLOC_000527	BGIOSGA002881-TA	BGIOSGA002881	1	4444676	4452647	1.55925	4.94245	1.66438	0.1876	0.854229	UP	OsI_00622	Uncharacterized protein	NA	NA	protein binding [GO:0005515];	NA
TCONS_00000552	XLOC_000537	BGIOSGA002887-TA	BGIOSGA002887	1	4580832	4586716	0.658226	3.31563	2.33263	0.0712	0.761093	UP	OsI_00638	Uncharacterized protein	defense response [GO:0006952];	NA	ADP binding [GO:0043531];	NA
TCONS_00000558	XLOC_000543	BGIOSGA002891-TA	BGIOSGA002891	1	4621935	4627043	2.81028	8.00526	1.51023	0.18545	0.85402	UP	OsI_00643	Uncharacterized protein	biological_process [GO:0008150]; virus induced gene silencing [GO:0009616]; vegetative phase change [GO:0010050]; production of ta-siRNAs involved in RNA interference [GO:0010267]; production of miRNAs involved in gene silencing by miRNA [GO:0035196];	NA	NA	NA
TCONS_00000574	XLOC_000558	BGIOSGA002899-TA	BGIOSGA002899	1	4847835	4851538	6.64997	15.6882	1.23826	0.2592	0.866399	UP	OsI_00668	Uncharacterized protein	biological_process [GO:0008150]; pyrimidine ribonucleotide biosynthetic process [GO:0009220];	Cul4-RING E3 ubiquitin ligase complex [GO:0080008];	nucleotide binding [GO:0000166]; protein binding [GO:0005515];	NA
TCONS_00000577	XLOC_000561	BGIOSGA002901-TA	BGIOSGA002901	1	4868140	4868816	0.355552	2.72379	2.93748	0.31085	0.866399	UP	OsI_00672	Uncharacterized protein	oxidation-reduction process [GO:0055114];	NA	monooxygenase activity [GO:0004497]; iron ion binding [GO:0005506]; electron carrier activity [GO:0009055]; oxidoreductase activity [GO:0016491]; oxidoreductase activity, acting on paired donors, with incorporation or reduction of molecular oxygen [GO:0016705]; heme binding [GO:0020037]; metal ion binding [GO:0046872];	NA
TCONS_00000584	XLOC_000568	BGIOSGA002906-TA	BGIOSGA002906	1	4894643	4897707	2.40128	5.99962	1.32107	0.48345	0.902659	UP	OsI_00678	Uncharacterized protein	NA	NA	nucleotide binding [GO:0000166]; ATP binding [GO:0005524];	NA
TCONS_00000587	XLOC_000571	BGIOSGA002908-TA	BGIOSGA002908	1	4915853	4921923	17.6396	51.5113	1.54607	0.2398	0.866399	UP	OsI_00684	FACT complex subunit SSRP1	NA	nucleus [GO:0005634];	DNA binding [GO:0003677];	NA
TCONS_00000593	XLOC_000577	BGIOSGA002912-TA	BGIOSGA002912	1	4962521	4966213	3.29366	15.5681	2.24083	0.25125	0.866399	UP	OsI_00689	Uncharacterized protein	oxidation-reduction process [GO:0055114];	NA	oxidoreductase activity, acting on single donors with incorporation of molecular oxygen, incorporation of two atoms of oxygen [GO:0016702]; cysteamine dioxygenase activity [GO:0047800];	NA
TCONS_00000642	XLOC_000622	BGIOSGA002937-TA	BGIOSGA002937	1	5416267	5423059	0.579278	3.42831	2.56517	0.16315	0.827491	UP	OsI_00746	Uncharacterized protein	transcription, DNA-templated [GO:0006351]; cell cycle [GO:0007049];	nucleus [GO:0005634]; transcriptional repressor complex [GO:0017053];	DNA binding [GO:0003677]; chromatin binding [GO:0003682];	NA
TCONS_00000709	XLOC_000689	BGIOSGA002964-TA	BGIOSGA002964	1	6178358	6181974	1.98812	6.23352	1.64864	0.37915	0.877583	UP	OsI_00819	Uncharacterized protein	biological_process [GO:0008150];	heterotrimeric G-protein complex [GO:0005834];	nucleotide binding [GO:0000166]; protein binding [GO:0005515];	NA
TCONS_00000728	XLOC_000708	BGIOSGA002977-TA	BGIOSGA002977	1	6338109	6341406	9.94848	25.0433	1.33188	0.2332	0.866399	UP	OsI_00845	Uncharacterized protein	NA	NA	actin binding [GO:0003779];	NA
TCONS_00000730	XLOC_000710	BGIOSGA002979-TA	BGIOSGA002979	1	6355241	6360005	8.27495	17.5618	1.08562	0.3284	0.867071	UP	OsI_00847	Mannosyltransferase (EC 2.4.1.-)	oligosaccharide-lipid intermediate biosynthetic process [GO:0006490]; GPI anchor biosynthetic process [GO:0006506]; ER-associated ubiquitin-dependent protein catabolic process [GO:0030433]; mannosylation [GO:0097502];	endoplasmic reticulum [GO:0005783]; intrinsic component of endoplasmic reticulum membrane [GO:0031227];	alpha-1,2-mannosyltransferase activity [GO:0000026]; GDP-Man:Man3GlcNAc2-PP-Dol alpha-1,2-mannosyltransferase activity [GO:0004377]; transferase activity, transferring glycosyl groups [GO:0016757]; carbohydrate binding [GO:0030246];	NA
TCONS_00000744	XLOC_000724	BGIOSGA002984-TA	BGIOSGA002984	1	6468463	6472639	0.646739	3.47821	2.42709	0.18315	0.852917	UP	OsI_00862	Uncharacterized protein	protein glycosylation [GO:0006486]; lipid metabolic process [GO:0006629];	membrane [GO:0016020]; integral component of membrane [GO:0016021];	catalytic activity [GO:0003824]; phospho-N-acetylmuramoyl-pentapeptide-transferase activity [GO:0008963]; P-P-bond-hydrolysis-driven protein transmembrane transporter activity [GO:0015450];	NA
TCONS_00000752	XLOC_000732	BGIOSGA002985-TA	BGIOSGA002985	1	6553717	6566977	2.17524	6.72733	1.62886	0.1995	0.866399	UP	OsI_00870	Uncharacterized protein	NA	cytosol [GO:0005829]; plasmodesma [GO:0009506];	nucleic acid binding [GO:0003676]; RNA helicase activity [GO:0003724]; helicase activity [GO:0004386]; ATP binding [GO:0005524]; ATP-dependent helicase activity [GO:0008026];	NA
TCONS_00000766	XLOC_000745	BGIOSGA002991-TA	BGIOSGA002991	1	6701589	6703514	1.51683	3.30974	1.12566	0.50415	0.904957	UP	OsI_00885	Uncharacterized protein	biological_process [GO:0008150]; oxidation-reduction process [GO:0055114];	NA	oxidoreductase activity [GO:0016491]; transition metal ion binding [GO:0046914];	NA
TCONS_00000829	XLOC_000807	BGIOSGA003028-TA	BGIOSGA003028	1	7196388	7206488	0.347012	4.63138	3.73838	0.22355	0.866399	UP	OsI_00950	Uncharacterized protein	protein phosphorylation [GO:0006468]; regulation of signal transduction [GO:0009966];	NA	nucleotide binding [GO:0000166]; protein kinase activity [GO:0004672]; protein serine/threonine kinase activity [GO:0004674]; ATP binding [GO:0005524]; transferase activity, transferring phosphorus-containing groups [GO:0016772];	NA
TCONS_00000834	XLOC_000812	BGIOSGA003032-TA	BGIOSGA003032	1	7275085	7279919	2.01174	4.94899	1.29869	0.4602	0.8937	UP	OsI_00960	Uncharacterized protein	transcription, DNA-templated [GO:0006351]; regulation of transcription, DNA-templated [GO:0006355];	nucleus [GO:0005634];	DNA binding [GO:0003677]; transcription factor activity, sequence-specific DNA binding [GO:0003700];	NA
TCONS_00000836	XLOC_000814	BGIOSGA003033-TA	BGIOSGA003033	1	7298063	7299426	5.21282	12.5794	1.27093	0.5803	0.916276	UP	OsI_00962	Uncharacterized protein	phosphatidylinositol biosynthetic process [GO:0006661]; biological_process [GO:0008150];	NA	molecular_function [GO:0003674];	NA
TCONS_00000843	XLOC_000821	BGIOSGA003038-TA	BGIOSGA003038	1	7372530	7377217	1.3416	3.46835	1.37029	0.45055	0.889728	UP	OsI_00969	Uncharacterized protein	biological_process [GO:0008150]; nucleotide biosynthetic process [GO:0009165];	cellular_component [GO:0005575];	molecular_function [GO:0003674];	NA
TCONS_00000848	XLOC_000826	BGIOSGA003041-TA	BGIOSGA003041	1	7434280	7438166	5.85132	12.4642	1.09095	0.41235	0.883234	UP	OsI_00976	Uncharacterized protein	biological_process [GO:0008150];	NA	molecular_function [GO:0003674];	NA
TCONS_00000876	XLOC_000854	BGIOSGA003060-TA	BGIOSGA003060	1	7630508	7636825	4.03421	10.8652	1.42936	0.19565	0.864541	UP	OsI_01003	Uncharacterized protein	NA	NA	DNA binding [GO:0003677]; chromatin binding [GO:0003682];	NA
TCONS_00000886	XLOC_000863	EPlOINT00000033041	SSU_RRNA_BACTERIA	1	7702638	7704116	0.244407	63.9036	8.03047	0.1698	0.834765	UP	NA	NA	NA	NA	NA	NA
TCONS_00000894	XLOC_000870	BGIOSGA003065-TA	BGIOSGA003065	1	7729081	7737005	0.339819	1.37421	2.01577	0.3466	0.871124	UP	OsI_01013	Uncharacterized protein	NA	NA	acid-amino acid ligase activity [GO:0016881];	NA
TCONS_00000909	XLOC_000885	BGIOSGA003075-TA	BGIOSGA003075	1	7859497	7868436	5.35028	12.2524	1.19538	0.2825	0.866399	UP	OsI_01027	Uncharacterized protein	tRNA processing [GO:0008033]; tRNA 3'-trailer cleavage [GO:0042779];	NA	hydrolase activity [GO:0016787]; endoribonuclease activity, producing 5'-phosphomonoesters [GO:0016891];	NA
TCONS_00000916	XLOC_000892	BGIOSGA003079-TA	BGIOSGA003079	1	7975784	7978446	0.425301	1.24992	1.55528	0.5217	0.907419	UP	OsI_01038	Uncharacterized protein	biological_process [GO:0008150]; histone acetylation [GO:0016573]; photoperiodism, flowering [GO:0048573];	histone acetyltransferase complex [GO:0000123]; vacuole [GO:0005773];	molecular_function [GO:0003674];	NA
TCONS_00000942	XLOC_000918	BGIOSGA003093-TA	BGIOSGA003093	1	8174037	8178433	3.00565	9.52565	1.66414	0.205	0.866399	UP	OsI_01065	Auxin response factor	transcription, DNA-templated [GO:0006351]; regulation of transcription, DNA-templated [GO:0006355]; response to hormone [GO:0009725]; auxin-activated signaling pathway [GO:0009734];	nucleus [GO:0005634];	DNA binding [GO:0003677]; protein binding [GO:0005515]; protein dimerization activity [GO:0046983];	NA
TCONS_00000943	XLOC_000919	BGIOSGA003094-TA	BGIOSGA003094	1	8184719	8187421	9.69397	21.0081	1.11579	0.39475	0.878982	UP	NA	NA	NA	NA	NA	NA
TCONS_00000945	XLOC_000921	BGIOSGA003095-TA	BGIOSGA003095	1	8198662	8203484	2.27043	5.27486	1.21617	0.34205	0.871124	UP	OsI_01067	Uncharacterized protein	NA	NA	protein binding [GO:0005515];	NA
TCONS_00000957	XLOC_000933	BGIOSGA003102-TA	BGIOSGA003102	1	8316802	8323119	6.68297	29.6597	2.14994	0.11815	0.797149	UP	OsI_01086	Uncharacterized protein	NA	NA	protein binding [GO:0005515];	NA
TCONS_00001015	XLOC_000990	BGIOSGA003139-TA	BGIOSGA003139	1	8900640	8911268	1.33439	8.48834	2.6693	0.02	0.52743	UP	OsI_01164	Uncharacterized protein	NA	NA	nucleic acid binding [GO:0003676];	NA
TCONS_00001062	XLOC_001035	BGIOSGA003164-TA	BGIOSGA003164	1	9187587	9188985	21.1402	62.2031	1.557	0.24405	0.866399	UP	OsI_01204	Uncharacterized protein	negative regulation of catalytic activity [GO:0043086];	NA	enzyme inhibitor activity [GO:0004857]; binding [GO:0005488]; pectinesterase activity [GO:0030599];	NA
TCONS_00001112	XLOC_001082	BGIOSGA003186-TA	BGIOSGA003186	1	9585736	9587236	0.191861	0.672731	1.80996	0.3945	0.878849	UP	OsI_01257	Uncharacterized protein	biological_process [GO:0008150];	NA	molecular_function [GO:0003674]; protein binding [GO:0005515];	NA
TCONS_00001121	XLOC_001091	BGIOSGA003193-TA	BGIOSGA003193	1	9642211	9645437	5.49169	11.2682	1.03694	0.41645	0.883245	UP	OsI_01266	Uncharacterized protein	NA	NA	protein binding [GO:0005515]; zinc ion binding [GO:0008270]; metal ion binding [GO:0046872];	NA
TCONS_00001151	XLOC_001120	BGIOSGA003208-TA	BGIOSGA003208	1	9879818	9882842	10.2904	21.7069	1.07686	0.39365	0.878849	UP	OsI_01292	Uncharacterized protein	RNA methylation [GO:0001510]; mRNA processing [GO:0006397]; defense response signaling pathway, resistance gene-dependent [GO:0009870]; defense response signaling pathway, resistance gene-independent [GO:0010204]; defense response to bacterium [GO:0042742]; defense response to fungus [GO:0050832];	nucleus [GO:0005634]; nucleolus [GO:0005730];	NA	NA
TCONS_00001155	XLOC_001124	BGIOSGA003211-TA	BGIOSGA003211	1	9939786	9948315	3.46239	13.2092	1.9317	0.07975	0.778847	UP	OsI_01301	Uncharacterized protein	biological_process [GO:0008150];	nucleus [GO:0005634]; cytosol [GO:0005829];	molecular_function [GO:0003674];	NA
TCONS_00001166	XLOC_001135	BGIOSGA003217-TA	BGIOSGA003217	1	10073741	10077040	6.31685	22.0107	1.80092	0.1072	0.797149	UP	OsI_01312	Uncharacterized protein	nucleobase-containing compound metabolic process [GO:0006139]; methylation [GO:0032259];	NA	nucleic acid binding [GO:0003676]; methyltransferase activity [GO:0008168];	NA
TCONS_00001175	XLOC_001144	BGIOSGA003224-TA	BGIOSGA003224	1	10145993	10156625	2.77864	9.66366	1.79819	0.1826	0.852207	UP	OsI_01322	DNA topoisomerase 2 (EC 5.99.1.3)	DNA topological change [GO:0006265];	NA	nucleotide binding [GO:0000166]; DNA binding [GO:0003677]; DNA topoisomerase activity [GO:0003916]; DNA topoisomerase type II (ATP-hydrolyzing) activity [GO:0003918]; ATP binding [GO:0005524]; isomerase activity [GO:0016853];	NA
TCONS_00001237	XLOC_001204	BGIOSGA003252-TA	BGIOSGA003252	1	10670691	10674304	1.95523	6.43112	1.71773	0.2407	0.866399	UP	OsI_01385	Uncharacterized protein	regulation of transcription, DNA-templated [GO:0006355];	NA	DNA binding [GO:0003677];	NA
TCONS_00001256	XLOC_001221	BGIOSGA003261-TA	BGIOSGA003261	1	10826610	10833219	8.03563	16.6529	1.05129	0.33905	0.871045	UP	OsI_01398	Uncharacterized protein	mitotic G2 phase [GO:0000085]; photomorphogenesis [GO:0009640]; cullin deneddylation [GO:0010388]; protein catabolic process [GO:0030163];	cytosol [GO:0005829]; COP9 signalosome [GO:0008180];	protein binding [GO:0005515];	NA
TCONS_00001263	XLOC_001227	BGIOSGA003265-TA	BGIOSGA003265	1	10878152	10882806	4.65703	11.564	1.31215	0.29475	0.866399	UP	OsI_01405	Uncharacterized protein	transcription, DNA-templated [GO:0006351]; regulation of transcription, DNA-templated [GO:0006355];	NA	transcription factor activity, sequence-specific DNA binding [GO:0003700]; sequence-specific DNA binding [GO:0043565];	NA
TCONS_00001267	XLOC_001231	BGIOSGA003268-TA	BGIOSGA003268	1	10912676	10916583	2.96416	10.4133	1.81273	0.16665	0.832415	UP	OsI_01409	Uncharacterized protein	NA	NA	protein binding [GO:0005515];	NA
TCONS_00001326	XLOC_001287	BGIOSGA003294-TA	BGIOSGA003294	1	11314646	11316520	1.5742	4.94917	1.65257	0.45555	0.892319	UP	NA	NA	NA	NA	NA	NA
TCONS_00001429	XLOC_001383	BGIOSGA003341-TA	BGIOSGA003341	1	12346278	12350952	2.88393	9.37381	1.7006	0.18965	0.855204	UP	NA	NA	NA	NA	NA	NA
TCONS_00001462	XLOC_001416	BGIOSGA003352-TA	BGIOSGA003352	1	12657373	12661187	2.61955	8.86173	1.75827	0.1835	0.852917	UP	OsI_01582	Uncharacterized protein	lipid metabolic process [GO:0006629]; lipid catabolic process [GO:0016042];	NA	triglyceride lipase activity [GO:0004806]; hydrolase activity [GO:0016787];	NA
TCONS_00001473	XLOC_001427	BGIOSGA003356-TA	BGIOSGA003356	1	12718491	12727848	1.6785	3.48512	1.05403	0.41065	0.883234	UP	OsI_01587	Uncharacterized protein	protein phosphorylation [GO:0006468];	NA	nucleotide binding [GO:0000166]; protein kinase activity [GO:0004672]; protein serine/threonine kinase activity [GO:0004674]; ATP binding [GO:0005524]; transferase activity, transferring phosphorus-containing groups [GO:0016772];	NA
TCONS_00001477	XLOC_001431	BGIOSGA003359-TA	BGIOSGA003359	1	12740525	12745981	6.05209	12.475	1.04354	0.34755	0.871124	UP	OsI_01590	Uncharacterized protein	protein dephosphorylation [GO:0006470]; response to abscisic acid [GO:0009737]; regulation of stomatal movement [GO:0010119]; regulation of gene expression [GO:0010468]; dephosphorylation [GO:0016311]; peptidyl-tyrosine dephosphorylation [GO:0035335]; cortical microtubule organization [GO:0043622];	cytoplasm [GO:0005737];	phosphoprotein phosphatase activity [GO:0004721]; protein tyrosine phosphatase activity [GO:0004725]; protein tyrosine/serine/threonine phosphatase activity [GO:0008138]; transferase activity, transferring phosphorus-containing groups [GO:0016772]; phosphotransferase activity, alcohol group as acceptor [GO:0016773]; hydrolase activity [GO:0016787]; phosphatase activity [GO:0016791];	NA
TCONS_00001496	XLOC_001450	BGIOSGA003367-TA	BGIOSGA003367	1	12918121	12921448	0.1641	1.60826	3.29285	0.11185	0.797149	UP	OsI_01605	Uncharacterized protein	defense response [GO:0006952];	NA	ADP binding [GO:0043531];	NA
TCONS_00001509	XLOC_001463	BGIOSGA003372-TA	BGIOSGA003372	1	13044646	13051543	5.47025	11.1937	1.03301	0.35595	0.871124	UP	NA	NA	NA	NA	NA	NA
TCONS_00001628	XLOC_001569	BGIOSGA003405-TA	BGIOSGA003405	1	13920416	13923419	9.44934	21.6336	1.19499	0.36015	0.872352	UP	OsI_01692	Uncharacterized protein	biological_process [GO:0008150];	NA	molecular_function [GO:0003674];	NA
TCONS_00001693	XLOC_001632	BGIOSGA003434-TA	BGIOSGA003434	1	14607081	14609886	8.24968	17.3908	1.07592	0.54595	0.910936	UP	OsI_01746	Uncharacterized protein	RNA splicing, via endonucleolytic cleavage and ligation [GO:0000394]; DNA-templated transcription, initiation [GO:0006352]; transcription from RNA polymerase II promoter [GO:0006366]; embryo development ending in seed dormancy [GO:0009793]; endosperm development [GO:0009960];	nucleus [GO:0005634]; transcription factor complex [GO:0005667];	DNA binding [GO:0003677]; protein heterodimerization activity [GO:0046982];	NA
TCONS_00001749	XLOC_001686	BGIOSGA003462-TA	BGIOSGA003462	1	15274051	15278470	0.153834	0.797268	2.37369	0.30435	0.866399	UP	OsI_01805	Uncharacterized protein	protein dephosphorylation [GO:0006470]; dephosphorylation [GO:0016311]; peptidyl-tyrosine dephosphorylation [GO:0035335];	NA	protein tyrosine phosphatase activity [GO:0004725]; protein tyrosine/serine/threonine phosphatase activity [GO:0008138]; transferase activity, transferring phosphorus-containing groups [GO:0016772]; phosphotransferase activity, alcohol group as acceptor [GO:0016773]; hydrolase activity [GO:0016787]; phosphatase activity [GO:0016791];	NA
TCONS_00001776	XLOC_001713	BGIOSGA003477-TA	BGIOSGA003477	1	15542039	15547960	0.593719	2.19606	1.88706	0.2872	0.866399	UP	OsI_01832	Poly [ADP-ribose] polymerase (PARP) (EC 2.4.2.30)	double-strand break repair [GO:0006302]; protein ADP-ribosylation [GO:0006471]; response to gamma radiation [GO:0010332];	NA	NAD ADP-ribosyltransferase activity [GO:0003950];	NA
TCONS_00001801	XLOC_001738	BGIOSGA003491-TA	BGIOSGA003491	1	15865343	15866535	4.54856	18.136	1.99537	0.1107	0.797149	UP	OsI_01856	Uncharacterized protein	protein glycosylation [GO:0006486]; response to osmotic stress [GO:0006970]; response to cold [GO:0009409]; response to high light intensity [GO:0009644]; phosphatidylinositol metabolic process [GO:0046488]; phosphatidylinositol-mediated signaling [GO:0048015];	NA	phosphoric ester hydrolase activity [GO:0042578];	NA
TCONS_00001867	XLOC_001800	BGIOSGA003516-TA	BGIOSGA003516	1	16400895	16412240	1.97098	4.65058	1.2385	0.35605	0.871124	UP	OsI_01918	Uncharacterized protein	transport [GO:0006810]; negative regulation of flower development [GO:0009910]; polarity specification of adaxial/abaxial axis [GO:0009944]; leaf morphogenesis [GO:0009965]; pre-miRNA export from nucleus [GO:0035281]; root development [GO:0048364]; shoot system development [GO:0048367];	nucleus [GO:0005634]; nuclear envelope [GO:0005635];	nucleocytoplasmic transporter activity [GO:0005487]; binding [GO:0005488];	NA
TCONS_00002039	XLOC_001967	BGIOSGA003581-TA	BGIOSGA003581	1	18292884	18300279	2.40984	13.4532	2.48094	0.0787	0.778167	UP	OsI_02056	Uncharacterized protein	NA	integral component of membrane [GO:0016021];	mechanically-gated ion channel activity [GO:0008381];	NA
TCONS_00002100	XLOC_002025	BGIOSGA003608-TA	BGIOSGA003608	1	19396836	19398952	1.69275	3.81893	1.1738	0.4053	0.88261	UP	OsI_02112	Uncharacterized protein	biological_process [GO:0008150]; negative regulation of abscisic acid-activated signaling pathway [GO:0009788]; seed germination [GO:0009845]; regulation of seed germination [GO:0010029];	nucleus [GO:0005634]; cytosol [GO:0005829];	molecular_function [GO:0003674]; protein binding [GO:0005515];	NA
TCONS_00002142	XLOC_002062	BGIOSGA003619-TA	BGIOSGA003619	1	19864941	19868267	1.72845	5.03454	1.54238	0.2857	0.866399	UP	OsI_02142	Uncharacterized protein	NA	NA	protein binding [GO:0005515];	NA
TCONS_00002147	XLOC_002067	BGIOSGA003622-TA	BGIOSGA003622	1	19908210	19921913	2.37679	5.5005	1.21055	0.287	0.866399	UP	NA	NA	NA	NA	NA	NA
TCONS_00002161	XLOC_002081	BGIOSGA003625-TA	BGIOSGA003625	1	20031553	20036517	3.14498	10.6669	1.76202	0.17875	0.844208	UP	OsI_02156	Uncharacterized protein	intracellular protein transport [GO:0006886]; intra-Golgi vesicle-mediated transport [GO:0006891]; endosome organization [GO:0007032]; protein transport [GO:0015031]; vesicle-mediated transport [GO:0016192]; lytic vacuole organization [GO:0080171]; protein storage vacuole organization [GO:1990019];	intracellular [GO:0005622];	protein transporter activity [GO:0008565]; clathrin binding [GO:0030276];	NA
TCONS_00002171	XLOC_002091	BGIOSGA003630-TA	BGIOSGA003630	1	20153135	20158135	6.92157	16.1718	1.22431	0.28125	0.866399	UP	OsI_02166	Uncharacterized protein	microtubule cytoskeleton organization [GO:0000226]; cytokinesis [GO:0000910]; cytokinesis by cell plate formation [GO:0000911]; microtubule-based movement [GO:0007018]; male meiosis cytokinesis [GO:0007112]; cell proliferation [GO:0008283]; pollen development [GO:0009555]; embryo sac cellularization [GO:0009558]; radial microtubular system formation [GO:0010245]; response to cyclopentenone [GO:00…	kinesin complex [GO:0005871]; microtubule [GO:0005874]; microtubule associated complex [GO:0005875];	nucleotide binding [GO:0000166]; microtubule motor activity [GO:0003777]; ATP binding [GO:0005524]; microtubule binding [GO:0008017];	NA
TCONS_00002175	XLOC_002094	BGIOSGA003633-TA	BGIOSGA003633	1	20177417	20178759	0.262536	1.16434	2.14892	0.34215	0.871124	UP	NA	NA	NA	NA	NA	NA
TCONS_00002221	XLOC_002140	BGIOSGA003654-TA	BGIOSGA003654	1	20824527	20826991	1.43912	7.70388	2.4204	0.2239	0.866399	UP	NA	NA	NA	NA	NA	NA
TCONS_00002223	XLOC_002142	BGIOSGA003655-TA	BGIOSGA003655	1	20832813	20842945	5.21666	14.5225	1.47709	0.1915	0.857986	UP	NA	NA	NA	NA	NA	NA
TCONS_00002235	XLOC_002152	BGIOSGA003665-TA	BGIOSGA003665	1	20959421	20963663	0.814515	2.77277	1.76732	0.297	0.866399	UP	OsI_02231	Uncharacterized protein	biological_process [GO:0008150];	NA	molecular_function [GO:0003674]; protein binding [GO:0005515];	NA
TCONS_00002255	XLOC_002171	BGIOSGA003676-TA	BGIOSGA003676	1	21143458	21146760	2.11853	8.86797	2.06554	0.2292	0.866399	UP	OsI_02244	Uncharacterized protein	biological_process [GO:0008150];	nucleus [GO:0005634];	molecular_function [GO:0003674];	NA
TCONS_00002283	XLOC_002198	BGIOSGA003687-TA	BGIOSGA003687	1	21531656	21535319	5.78511	14.3611	1.31175	0.3162	0.866399	UP	NA	NA	NA	NA	NA	NA
TCONS_00002303	XLOC_002216	BGIOSGA003695-TA	BGIOSGA003695	1	21750273	21756657	4.1897	15.7958	1.91462	0.17135	0.836379	UP	OsI_02279	Uncharacterized protein	microtubule cytoskeleton organization [GO:0000226]; cytokinesis by cell plate formation [GO:0000911]; DNA replication [GO:0006260]; DNA replication initiation [GO:0006270]; regulation of DNA replication [GO:0006275]; DNA methylation [GO:0006306]; chromatin silencing [GO:0006342]; methylation-dependent chromatin silencing [GO:0006346]; mitotic chromosome condensation [GO:0007076]; cell proliferati…	condensed chromosome [GO:0000793]; condensin complex [GO:0000796]; cytoplasm [GO:0005737];	NA	NA
TCONS_00002312	XLOC_002224	BGIOSGA003697-TA	BGIOSGA003697	1	21895076	21903354	0.48205	2.40574	2.31922	0.18785	0.854229	UP	OsI_02294	Uncharacterized protein	obsolete ATP catabolic process [GO:0006200]; transport [GO:0006810]; transmembrane transport [GO:0055085];	integral component of membrane [GO:0016021];	nucleotide binding [GO:0000166]; ATP binding [GO:0005524]; ATPase activity [GO:0016887]; nucleoside-triphosphatase activity [GO:0017111]; ATPase activity, coupled to transmembrane movement of substances [GO:0042626];	NA
TCONS_00002315	XLOC_002226	BGIOSGA003698-TA	BGIOSGA003698	1	21926543	21936758	0.681203	1.50179	1.14052	0.41395	0.883234	UP	OsI_02296	Uncharacterized protein	obsolete ATP catabolic process [GO:0006200]; transport [GO:0006810]; transmembrane transport [GO:0055085];	integral component of membrane [GO:0016021];	nucleotide binding [GO:0000166]; ATP binding [GO:0005524]; ATPase activity [GO:0016887]; nucleoside-triphosphatase activity [GO:0017111]; ATPase activity, coupled to transmembrane movement of substances [GO:0042626];	NA
TCONS_00002359	XLOC_002270	BGIOSGA003718-TA	BGIOSGA003718	1	22541091	22545391	2.13314	9.33813	2.13016	0.10715	0.797149	UP	OsI_02335	DNA helicase (EC 3.6.4.12)	nuclear division [GO:0000280]; cytokinesis by cell plate formation [GO:0000911]; DNA replication [GO:0006260]; DNA-dependent DNA replication [GO:0006261]; DNA unwinding involved in DNA replication [GO:0006268]; DNA replication initiation [GO:0006270]; regulation of DNA replication [GO:0006275]; DNA methylation [GO:0006306]; chromatin silencing [GO:0006342]; nucleolus organization [GO:0007000]; ce…	cytosol [GO:0005829]; MCM complex [GO:0042555];	nucleotide binding [GO:0000166]; DNA binding [GO:0003677]; DNA helicase activity [GO:0003678]; ATP binding [GO:0005524]; DNA-dependent ATPase activity [GO:0008094]; nucleoside-triphosphatase activity [GO:0017111];	NA
TCONS_00002369	XLOC_002280	BGIOSGA003723-TA	BGIOSGA003723	1	22642877	22644278	0.519808	1.40108	1.43049	0.50425	0.904957	UP	OsI_02345	Uncharacterized protein	biological_process [GO:0008150];	NA	NA	NA
TCONS_00002389	XLOC_002299	BGIOSGA003733-TA	BGIOSGA003733	1	22891752	22897074	10.8115	22.4379	1.05337	0.3335	0.867548	UP	OsI_02369	Uncharacterized protein	obsolete ATP catabolic process [GO:0006200];	NA	nucleotide binding [GO:0000166]; nucleic acid binding [GO:0003676]; ATP-dependent RNA helicase activity [GO:0004004]; helicase activity [GO:0004386]; protein binding [GO:0005515]; ATP binding [GO:0005524]; ATP-dependent helicase activity [GO:0008026]; hydrolase activity [GO:0016787]; ATPase activity [GO:0016887];	NA
TCONS_00002391	XLOC_002301	BGIOSGA003735-TA	BGIOSGA003735	1	22917983	22921650	12.7975	29.6161	1.21053	0.2734	0.866399	UP	OsI_02372	Uncharacterized protein	NA	NA	nucleic acid binding [GO:0003676]; helicase activity [GO:0004386]; ATP binding [GO:0005524]; ATP-dependent helicase activity [GO:0008026]; hydrolase activity [GO:0016787];	NA
TCONS_00002410	XLOC_002318	BGIOSGA003745-TA	BGIOSGA003745	1	23078275	23080497	0.812491	2.37916	1.55003	0.48255	0.902659	UP	NA	NA	NA	NA	NA	NA
TCONS_00002443	XLOC_002348	BGIOSGA003768-TA	BGIOSGA003768	1	23512785	23512971	37.2179	379.531	3.35015	0.18395	0.853018	UP	NA	NA	NA	NA	NA	NA
TCONS_00002446	XLOC_002351	BGIOSGA003769-TA	BGIOSGA003769	1	23539640	23543081	5.20256	21.823	2.06856	0.27885	0.866399	UP	OsI_02436	Uncharacterized protein	microtubule cytoskeleton organization [GO:0000226]; obsolete GTP catabolic process [GO:0006184]; intracellular protein transport [GO:0006886]; tubulin complex assembly [GO:0007021]; small GTPase mediated signal transduction [GO:0007264]; embryo sac cellularization [GO:0009558]; gravitropism [GO:0009630]; embryo development ending in seed dormancy [GO:0009793]; endosperm development [GO:0009960];	intracellular [GO:0005622];	nucleotide binding [GO:0000166]; GTPase activity [GO:0003924]; GTP binding [GO:0005525];	NA
TCONS_00002543	XLOC_002442	BGIOSGA003811-TA	BGIOSGA003811	1	24426510	24431444	3.53731	8.12698	1.20007	0.35485	0.871124	UP	OsI_02522	Uncharacterized protein	proteolysis [GO:0006508]; protein catabolic process [GO:0030163];	plastid [GO:0009536]; membrane [GO:0016020];	nucleotide binding [GO:0000166]; metalloendopeptidase activity [GO:0004222]; ATP binding [GO:0005524]; nucleoside-triphosphatase activity [GO:0017111];	NA
TCONS_00002548	XLOC_002447	BGIOSGA003813-TA	BGIOSGA003813	1	24477377	24484136	8.03774	19.2821	1.2624	0.2533	0.866399	UP	OsI_02526	Protein ROOT HAIR DEFECTIVE 3 homolog (EC 3.6.5.-) (Protein SEY1 homolog)	obsolete GTP catabolic process [GO:0006184];	endoplasmic reticulum [GO:0005783]; endoplasmic reticulum membrane [GO:0005789]; membrane [GO:0016020]; integral component of membrane [GO:0016021];	nucleotide binding [GO:0000166]; GTPase activity [GO:0003924]; GTP binding [GO:0005525]; hydrolase activity [GO:0016787];	NA
TCONS_00002579	XLOC_002478	BGIOSGA003829-TA	BGIOSGA003829	1	24913427	24917554	0.581025	3.00021	2.36839	0.18875	0.854622	UP	OsI_02558	Mannosyltransferase (EC 2.4.1.-)	NA	NA	transferase activity, transferring glycosyl groups [GO:0016757];	NA
TCONS_00002612	XLOC_002509	BGIOSGA003850-TA	BGIOSGA003850	1	25215653	25236871	0.972707	3.56604	1.87425	0.1705	0.83509	UP	OsI_02594	Uncharacterized protein	biological_process [GO:0008150];	Golgi apparatus [GO:0005794];	binding [GO:0005488];	NA
TCONS_00002652	XLOC_002548	BGIOSGA003875-TA	BGIOSGA003875	1	25704711	25707053	1.03118	7.35682	2.83479	0.1401	0.807826	UP	NA	NA	proteolysis [GO:0006508];	NA	metalloendopeptidase activity [GO:0004222]; ATP binding [GO:0005524];	NA
TCONS_00002655	XLOC_002551	BGIOSGA003876-TA	BGIOSGA003876	1	25728080	25732086	2.33293	8.00445	1.77866	0.356	0.871124	UP	OsI_02649	Uncharacterized protein	protein phosphorylation [GO:0006468]; positive regulation of translation [GO:0045727]; protein autophosphorylation [GO:0046777];	NA	protein kinase activity [GO:0004672]; protein serine/threonine kinase activity [GO:0004674]; protein tyrosine kinase activity [GO:0004713]; ATP binding [GO:0005524]; kinase activity [GO:0016301]; transferase activity, transferring phosphorus-containing groups [GO:0016772];	NA
TCONS_00002668	XLOC_002563	BGIOSGA003887-TA	BGIOSGA003887	1	25866889	25868666	0.877717	7.77194	3.14645	0.234	0.866399	UP	NA	NA	NA	NA	NA	NA
TCONS_00002682	XLOC_002575	BGIOSGA003895-TA	BGIOSGA003895	1	25963863	25964574	1.24794	3.22739	1.37082	0.51865	0.906309	UP	OsI_02681	Uncharacterized protein	regulation of transcription, DNA-templated [GO:0006355];	NA	transcription factor activity, sequence-specific DNA binding [GO:0003700]; sequence-specific DNA binding [GO:0043565];	NA
TCONS_00002715	XLOC_002608	BGIOSGA003920-TA	BGIOSGA003920	1	26284747	26287516	7.03353	32.7629	2.21974	0.1144	0.797149	UP	OsI_02713	Uncharacterized protein	biological_process [GO:0008150]; regulation of flower development [GO:0009909]; histone modification [GO:0016570]; floral organ formation [GO:0048449];	cellular_component [GO:0005575];	molecular_function [GO:0003674];	NA
TCONS_00002716	XLOC_002609	BGIOSGA003921-TA	BGIOSGA003921	1	26288522	26291000	0.217638	1.14479	2.39507	0.18275	0.852207	UP	OsI_02714	Uncharacterized protein	NA	NA	protein binding [GO:0005515];	NA
TCONS_00002760	XLOC_002652	BGIOSGA003947-TA	BGIOSGA003947	1	26721999	26726427	1.06931	4.40977	2.04402	0.23765	0.866399	UP	OsI_02767	Uncharacterized protein	biological_process [GO:0008150];	nucleus [GO:0005634];	zinc ion binding [GO:0008270];	NA
TCONS_00002797	XLOC_002688	BGIOSGA003971-TA	BGIOSGA003971	1	27139289	27145172	1.66052	5.10341	1.61983	0.38535	0.878849	UP	OsI_02820	Uncharacterized protein	biological_process [GO:0008150];	NA	nucleotide binding [GO:0000166]; nucleic acid binding [GO:0003676];	NA
TCONS_00002838	XLOC_002728	BGIOSGA003999-TA	BGIOSGA003999	1	27611033	27619983	3.64183	13.5645	1.8971	0.09375	0.797149	UP	OsI_02875	Uncharacterized protein	nuclear division [GO:0000280]; cytokinesis by cell plate formation [GO:0000911]; DNA replication [GO:0006260]; regulation of DNA replication [GO:0006275]; DNA methylation [GO:0006306]; chromatin silencing [GO:0006342]; biological_process [GO:0008150]; cell proliferation [GO:0008283]; regulation of G2/M transition of mitotic cell cycle [GO:0010389]; histone phosphorylation [GO:0016572]; DNA endore…	chromosome, centromeric region [GO:0000775]; kinetochore [GO:0000776]; nucleus [GO:0005634];	molecular_function [GO:0003674]; centromeric DNA binding [GO:0019237];	NA
TCONS_00002847	XLOC_002734	BGIOSGA004004-TA	BGIOSGA004004	1	27664774	27667593	2.29539	4.88886	1.09076	0.45315	0.891028	UP	OsI_02885	Uncharacterized protein	response to cold [GO:0009409]; response to water deprivation [GO:0009414]; response to salt stress [GO:0009651];	chloroplast [GO:0009507];	nucleotide binding [GO:0000166]; nucleic acid binding [GO:0003676]; helicase activity [GO:0004386]; ATP binding [GO:0005524]; ATP-dependent helicase activity [GO:0008026]; hydrolase activity [GO:0016787];	NA
TCONS_00002852	XLOC_002739	BGIOSGA004008-TA	BGIOSGA004008	1	27739437	27744068	2.93371	7.36062	1.3271	0.2841	0.866399	UP	OsI_02892	Uncharacterized protein	carbohydrate metabolic process [GO:0005975]; chitin catabolic process [GO:0006032];	endoplasmic reticulum [GO:0005783];	catalytic activity [GO:0003824]; hydrolase activity, hydrolyzing O-glycosyl compounds [GO:0004553]; chitinase activity [GO:0004568]; cation binding [GO:0043169];	NA
TCONS_00002878	XLOC_002765	BGIOSGA004024-TA	BGIOSGA004024	1	28042066	28045879	5.29042	14.6458	1.46903	0.18065	0.847564	UP	OsI_02924	Kinesin-like protein	microtubule-based movement [GO:0007018];	nucleus [GO:0005634]; kinesin complex [GO:0005871]; microtubule [GO:0005874]; microtubule associated complex [GO:0005875]; plasma membrane [GO:0005886];	nucleotide binding [GO:0000166]; microtubule motor activity [GO:0003777]; ATP binding [GO:0005524]; microtubule binding [GO:0008017];	NA
TCONS_00002918	XLOC_002805	BGIOSGA004051-TA	BGIOSGA004051	1	28444537	28448187	1.60001	5.63026	1.81512	0.33605	0.869122	UP	NA	NA	NA	NA	NA	NA
TCONS_00002921	XLOC_002808	BGIOSGA004053-TA	BGIOSGA004053	1	28493712	28496710	19.1227	58.9405	1.62397	0.20975	0.866399	UP	OsI_02969	Uncharacterized protein	gene silencing by RNA [GO:0031047];	NA	NA	NA
TCONS_00003011	XLOC_002895	BGIOSGA004107-TA	BGIOSGA004107	1	29395421	29401251	2.98632	10.8932	1.86699	0.15765	0.825529	UP	OsI_03069	Uncharacterized protein	NA	NA	protein binding [GO:0005515];	NA
TCONS_00003025	XLOC_002909	BGIOSGA004119-TA	BGIOSGA004119	1	29495653	29497567	0.286387	4.67581	4.02918	0.121	0.797149	UP	NA	NA	lipid metabolic process [GO:0006629];	NA	NA	NA
TCONS_00003035	XLOC_002919	BGIOSGA004125-TA	BGIOSGA004125	1	29572340	29576702	38.1766	90.8468	1.25075	0.3906	0.878849	UP	OsI_03093	Uncharacterized protein	cellular amino acid biosynthetic process [GO:0008652]; branched-chain amino acid biosynthetic process [GO:0009082]; oxidation-reduction process [GO:0055114];	NA	ketol-acid reductoisomerase activity [GO:0004455]; oxidoreductase activity [GO:0016491]; oxidoreductase activity, acting on the CH-OH group of donors, NAD or NADP as acceptor [GO:0016616]; coenzyme binding [GO:0050662];	NA
TCONS_00003051	XLOC_002934	BGIOSGA004131-TA	BGIOSGA004131	1	29720181	29726760	11.9033	39.0113	1.71253	0.13685	0.804388	UP	OsI_03106	CTP synthase (EC 6.3.4.2) (UTP--ammonia ligase)	pyrimidine nucleotide biosynthetic process [GO:0006221]; glutamine metabolic process [GO:0006541]; 'de novo' CTP biosynthetic process [GO:0044210];	NA	nucleotide binding [GO:0000166]; CTP synthase activity [GO:0003883]; ATP binding [GO:0005524]; ligase activity [GO:0016874];	NA
TCONS_00003057	XLOC_002940	BGIOSGA004136-TA	BGIOSGA004136	1	29778918	29786122	4.92542	11.6297	1.2395	0.27115	0.866399	UP	OsI_03117	Histone-lysine N-methyltransferase (EC 2.1.1.43)	methylation [GO:0032259];	nucleus [GO:0005634];	protein binding [GO:0005515]; methyltransferase activity [GO:0008168]; zinc ion binding [GO:0008270]; transferase activity [GO:0016740]; histone-lysine N-methyltransferase activity [GO:0018024]; metal ion binding [GO:0046872];	NA
TCONS_00003064	XLOC_002947	BGIOSGA004141-TA	BGIOSGA004141	1	29894860	29898914	0.933781	5.89497	2.65833	0.15785	0.82562	UP	NA	NA	NA	NA	NA	NA
TCONS_00003070	XLOC_002951	BGIOSGA004144-TA	BGIOSGA004144	1	30010079	30011288	2.85458	5.78397	1.01878	0.4719	0.899369	UP	OsI_03136	Uncharacterized protein	SCF-dependent proteasomal ubiquitin-dependent protein catabolic process [GO:0031146]; mitotic G1 DNA damage checkpoint [GO:0031571]; organ development [GO:0048513];	SCF ubiquitin ligase complex [GO:0019005];	protein binding [GO:0005515];	NA
TCONS_00003073	XLOC_002954	BGIOSGA004146-TA	BGIOSGA004146	1	30053001	30053892	1.64514	3.46483	1.07458	0.6276	0.930826	UP	OsI_03139	Uncharacterized protein	biological_process [GO:0008150];	cellular_component [GO:0005575];	molecular_function [GO:0003674]; protein binding [GO:0005515];	NA
TCONS_00003087	XLOC_002968	BGIOSGA004155-TA	BGIOSGA004155	1	30282161	30287312	0.693121	2.20578	1.67011	0.42305	0.884351	UP	OsI_03159	Uncharacterized protein	tetrahydrobiopterin biosynthetic process [GO:0006729];	NA	dihydroxy-acid dehydratase activity [GO:0004160]; 4-alpha-hydroxytetrahydrobiopterin dehydratase activity [GO:0008124];	NA
TCONS_00003106	XLOC_002987	BGIOSGA004165-TA	BGIOSGA004165	1	30508584	30511630	1.32367	2.777	1.06898	0.5772	0.916276	UP	NA	NA	NA	NA	NA	NA
TCONS_00003124	XLOC_003005	BGIOSGA004174-TA	BGIOSGA004174	1	30675906	30684494	0.989013	3.44295	1.79959	0.18805	0.854555	UP	OsI_03204	Uncharacterized protein	microtubule cytoskeleton organization [GO:0000226]; cytokinesis by cell plate formation [GO:0000911]; obsolete ATP catabolic process [GO:0006200]; organ morphogenesis [GO:0009887]; tissue development [GO:0009888]; positive regulation of organelle organization [GO:0010638]; regulation of chromosome organization [GO:0033044];	plasmodesma [GO:0009506];	nucleotide binding [GO:0000166]; ATP binding [GO:0005524]; ATPase activity [GO:0016887]; nucleoside-triphosphatase activity [GO:0017111];	NA
TCONS_00003144	XLOC_003022	BGIOSGA004182-TA	BGIOSGA004182	1	30890198	30895447	4.351	11.6046	1.41528	0.28275	0.866399	UP	OsI_03224	Uncharacterized protein	mitotic recombination [GO:0006312]; embryo sac egg cell differentiation [GO:0009560]; abscisic acid biosynthetic process [GO:0009688];	NA	nucleic acid binding [GO:0003676]; nucleotidyltransferase activity [GO:0016779];	NA
TCONS_00003168	XLOC_003046	BGIOSGA004202-TA	BGIOSGA004202	1	31233981	31241841	5.47503	16.383	1.58126	0.2447	0.866399	UP	OsI_03266	Uncharacterized protein	transcription, DNA-templated [GO:0006351];	NA	DNA binding [GO:0003677]; DNA-directed RNA polymerase activity [GO:0003899];	NA
TCONS_00003186	XLOC_003063	BGIOSGA004215-TA	BGIOSGA004215	1	31449108	31453274	0.777644	1.91494	1.30012	0.5382	0.909917	UP	OsI_03294	Origin of replication complex subunit 4	mitotic cell cycle [GO:0000278]; DNA replication [GO:0006260]; DNA methylation [GO:0006306]; methylation-dependent chromatin silencing [GO:0006346]; RNA processing [GO:0006396]; sister chromatid cohesion [GO:0007062]; cell proliferation [GO:0008283]; embryo sac egg cell differentiation [GO:0009560]; regulation of flower development [GO:0009909]; gene silencing [GO:0016458]; chromatin silencing by…	origin recognition complex [GO:0000808]; nucleus [GO:0005634];	DNA binding [GO:0003677]; protein binding [GO:0005515]; ATP binding [GO:0005524];	NA
TCONS_00003190	XLOC_003067	BGIOSGA004219-TA	BGIOSGA004219	1	31508358	31511662	0.452587	3.85711	3.09125	0.1193	0.797149	UP	OsI_03299	Uncharacterized protein	protein prenylation [GO:0018342];	NA	protein prenyltransferase activity [GO:0008318];	NA
TCONS_00003194	XLOC_003071	BGIOSGA004223-TA	BGIOSGA004223	1	31561079	31564729	7.30388	31.7399	2.11956	0.0576	0.711781	UP	OsI_03306	Uncharacterized protein	microtubule cytoskeleton organization [GO:0000226]; nuclear division [GO:0000280]; cytokinesis [GO:0000910]; cytokinesis by cell plate formation [GO:0000911]; response to nematode [GO:0009624]; microtubule polymerization [GO:0046785]; formation by symbiont of syncytium involving giant cell for nutrient acquisition from host [GO:0052096];	nucleus [GO:0005634]; vacuole [GO:0005773]; spindle [GO:0005819]; microtubule [GO:0005874]; phragmoplast [GO:0009524]; preprophase band [GO:0009574]; cortical microtubule [GO:0055028];	microtubule binding [GO:0008017];	NA
TCONS_00003199	XLOC_003076	BGIOSGA004228-TA	BGIOSGA004228	1	31586842	31591653	5.95173	19.467	1.70965	0.1916	0.857986	UP	OsI_03311	Protein-lysine N-methyltransferase OsI_03311 (EC 2.1.1.-)	NA	nucleus [GO:0005634]; cytosol [GO:0005829];	methyltransferase activity [GO:0008168];	NA
TCONS_00003203	XLOC_003080	BGIOSGA004232-TA	BGIOSGA004232	1	31628068	31631094	3.9667	12.989	1.71128	0.2041	0.866399	UP	NA	NA	NA	NA	NA	NA
TCONS_00003255	XLOC_003128	BGIOSGA004261-TA	BGIOSGA004261	1	32110076	32111761	0.529485	2.54344	2.26412	0.3193	0.866399	UP	OsI_03380	Uncharacterized protein	biological_process [GO:0008150];	chloroplast [GO:0009507];	molecular_function [GO:0003674];	NA
TCONS_00003262	XLOC_003135	BGIOSGA004264-TA	BGIOSGA004264	1	32183286	32188445	2.95196	12.5278	2.08539	0.06765	0.742678	UP	OsI_03393	Uncharacterized protein	RNA processing [GO:0006396];	NA	RNA binding [GO:0003723];	NA
TCONS_00003264	XLOC_003137	BGIOSGA004265-TA	BGIOSGA004265	1	32190452	32193645	1.6693	5.3188	1.67185	0.17745	0.842565	UP	OsI_03395	Uncharacterized protein	NA	NA	nucleic acid binding [GO:0003676]; DNA binding [GO:0003677]; protein dimerization activity [GO:0046983];	NA
TCONS_00003278	XLOC_003150	BGIOSGA004273-TA	BGIOSGA004273	1	32281255	32285322	0.158392	0.912557	2.52641	0.2856	0.866399	UP	OsI_03406	Uncharacterized protein	NA	NA	phospholipid binding [GO:0005543]; metal ion binding [GO:0046872];	NA
TCONS_00003297	XLOC_003167	BGIOSGA004288-TA	BGIOSGA004288	1	32477101	32481416	1.0147	2.30993	1.18679	0.50425	0.904957	UP	OsI_03432	Chloride channel protein	chloride transport [GO:0006821]; metabolic process [GO:0008152]; stomatal complex morphogenesis [GO:0010103]; transmembrane transport [GO:0055085];	chloroplast thylakoid membrane [GO:0009535]; membrane [GO:0016020]; integral component of membrane [GO:0016021];	catalytic activity [GO:0003824]; ion channel activity [GO:0005216]; voltage-gated chloride channel activity [GO:0005247]; adenyl nucleotide binding [GO:0030554];	NA
TCONS_00003352	XLOC_003221	BGIOSGA004332-TA	BGIOSGA004332	1	32994599	33003194	2.08932	6.92467	1.72871	0.20285	0.866399	UP	OsI_03507	Uncharacterized protein	carbohydrate metabolic process [GO:0005975]; starch metabolic process [GO:0005982]; starch catabolic process [GO:0005983]; circadian rhythm [GO:0007623];	chloroplast [GO:0009507]; chloroplast stroma [GO:0009570];	catalytic activity [GO:0003824]; alpha-amylase activity [GO:0004556]; calcium ion binding [GO:0005509]; cation binding [GO:0043169];	NA
TCONS_00003377	XLOC_003246	BGIOSGA004344-TA	BGIOSGA004344	1	33188716	33189611	3.44752	16.7182	2.27778	0.18945	0.855204	UP	NA	NA	NA	NA	NA	NA
TCONS_00003381	XLOC_003250	BGIOSGA004347-TA	BGIOSGA004347	1	33222562	33229279	0.365811	0.993397	1.44127	0.37955	0.877583	UP	NA	NA	NA	NA	NA	NA
TCONS_00003387	XLOC_003256	BGIOSGA004353-TA	BGIOSGA004353	1	33276611	33277910	0.113775	1.77246	3.9615	0.273	0.866399	UP	OsI_03549	Uncharacterized protein	NA	NA	ADP binding [GO:0043531];	NA
TCONS_00003388	XLOC_003257	BGIOSGA004354-TA	BGIOSGA004354	1	33283849	33285322	0.19599	0.77364	1.98088	0.3787	0.87755	UP	OsI_03550	Uncharacterized protein	NA	NA	ADP binding [GO:0043531];	NA
TCONS_00003392	XLOC_003261	BGIOSGA004357-TA	BGIOSGA004357	1	33292953	33294472	0.219623	1.77292	3.01303	0.2374	0.866399	UP	OsI_03553	Uncharacterized protein	NA	NA	ADP binding [GO:0043531];	NA
TCONS_00003405	XLOC_003274	BGIOSGA004368-TA	BGIOSGA004368	1	33359805	33363312	0.762094	3.33945	2.13157	0.24195	0.866399	UP	OsI_03566	Phosphotransferase (EC 2.7.1.-)	cellular glucose homeostasis [GO:0001678]; carbohydrate metabolic process [GO:0005975]; glycolytic process [GO:0006096]; phosphorylation [GO:0016310]; carbohydrate phosphorylation [GO:0046835];	NA	nucleotide binding [GO:0000166]; hexokinase activity [GO:0004396]; ATP binding [GO:0005524]; glucose binding [GO:0005536]; kinase activity [GO:0016301]; transferase activity [GO:0016740]; phosphotransferase activity, alcohol group as acceptor [GO:0016773];	NA
TCONS_00003428	XLOC_003296	BGIOSGA004383-TA	BGIOSGA004383	1	33551275	33553954	2.08558	7.81545	1.90588	0.2796	0.866399	UP	OsI_03593	Uncharacterized protein	NA	mitochondrion [GO:0005739];	NA	NA
TCONS_00003456	XLOC_003323	BGIOSGA004405-TA	BGIOSGA004405	1	33837438	33837987	15.1694	41.2535	1.44335	0.3026	0.866399	UP	OsI_03640	50S ribosomal protein L20	translation [GO:0006412];	intracellular [GO:0005622]; ribosome [GO:0005840]; intracellular ribonucleoprotein complex [GO:0030529];	RNA binding [GO:0003723]; structural constituent of ribosome [GO:0003735]; rRNA binding [GO:0019843];	NA
TCONS_00003479	XLOC_003346	BGIOSGA004424-TA	BGIOSGA004424	1	34017276	34020418	0.112401	1.18316	3.39592	0.13105	0.800817	UP	OsI_03667	Uncharacterized protein	lipid metabolic process [GO:0006629]; signal transduction [GO:0007165]; intracellular signal transduction [GO:0035556];	NA	phosphatidylinositol phospholipase C activity [GO:0004435];	NA
TCONS_00003486	XLOC_003352	BGIOSGA004428-TA	BGIOSGA004428	1	34067006	34072923	1.49395	4.36316	1.54624	0.29265	0.866399	UP	OsI_03674	Uncharacterized protein	rRNA processing [GO:0006364]; metabolic process [GO:0008152];	NA	catalytic activity [GO:0003824]; metalloendopeptidase activity [GO:0004222]; hydrolase activity [GO:0016787];	NA
TCONS_00003512	XLOC_003378	BGIOSGA004444-TA	BGIOSGA004444	1	34308965	34316039	7.47522	16.7336	1.16256	0.30125	0.866399	UP	OsI_03702	Uncharacterized protein	microtubule-based movement [GO:0007018];	kinesin complex [GO:0005871]; microtubule [GO:0005874];	nucleotide binding [GO:0000166]; microtubule motor activity [GO:0003777]; protein binding [GO:0005515]; ATP binding [GO:0005524]; microtubule binding [GO:0008017];	NA
TCONS_00003523	XLOC_003389	BGIOSGA004448-TA	BGIOSGA004448	1	34386720	34394323	6.31903	13.6828	1.11459	0.3237	0.866399	UP	OsI_03713	Uncharacterized protein	mitotic G2 phase [GO:0000085]; mRNA export from nucleus [GO:0006406]; biological_process [GO:0008150]; photomorphogenesis [GO:0009640]; embryo development ending in seed dormancy [GO:0009793]; seed germination [GO:0009845]; regulation of flower development [GO:0009909]; meristem structural organization [GO:0009933]; vernalization response [GO:0010048]; maintenance of meristem identity [GO:0010074…	nuclear envelope [GO:0005635];	NA	NA
TCONS_00003531	XLOC_003396	BGIOSGA004452-TA	BGIOSGA004452	1	34470519	34474322	2.63607	5.96047	1.17704	0.50755	0.904957	UP	OsI_03722	Uncharacterized protein	biological_process [GO:0008150];	chloroplast [GO:0009507];	RNA binding [GO:0003723];	NA
TCONS_00003556	XLOC_003420	BGIOSGA004467-TA	BGIOSGA004467	1	34688843	34696230	2.59215	6.08951	1.23218	0.38065	0.878682	UP	OsI_03750	Uncharacterized protein	fatty acid beta-oxidation [GO:0006635]; protein import into peroxisome matrix [GO:0016558];	intracellular [GO:0005622];	NA	NA
TCONS_00003564	XLOC_003427	BGIOSGA004471-TA	BGIOSGA004471	1	34751267	34757761	4.08292	10.2418	1.32679	0.3157	0.866399	UP	OsI_03761	Uncharacterized protein	obsolete GTP catabolic process [GO:0006184]; translational elongation [GO:0006414]; protein targeting to mitochondrion [GO:0006626];	intracellular [GO:0005622]; mitochondrion [GO:0005739];	nucleotide binding [GO:0000166]; translation elongation factor activity [GO:0003746]; GTPase activity [GO:0003924]; GTP binding [GO:0005525];	NA
TCONS_00003596	XLOC_003458	BGIOSGA004487-TA	BGIOSGA004487	1	35076615	35081968	1.25003	2.83793	1.18288	0.50405	0.904957	UP	OsI_03798	Uncharacterized protein	DNA-dependent DNA replication [GO:0006261]; DNA repair [GO:0006281]; UV protection [GO:0009650]; response to UV-B [GO:0010224]; error-prone translesion synthesis [GO:0042276]; D-xylose metabolic process [GO:0042732];	NA	damaged DNA binding [GO:0003684]; DNA-directed DNA polymerase activity [GO:0003887];	NA
TCONS_00003605	XLOC_003467	BGIOSGA004489-TA	BGIOSGA004489	1	35205517	35206404	2.71545	5.45343	1.00597	0.54875	0.911235	UP	NA	NA	NA	NA	NA	NA
TCONS_00003612	XLOC_003474	BGIOSGA004492-TA	BGIOSGA004492	1	35258021	35261523	13.6862	31.5747	1.20604	0.2757	0.866399	UP	OsI_03815	Uncharacterized protein	transport [GO:0006810]; transmembrane transport [GO:0055085];	membrane [GO:0016020];	transporter activity [GO:0005215];	NA
TCONS_00003627	XLOC_003489	BGIOSGA004502-TA	BGIOSGA004502	1	35401112	35405300	3.37235	7.09696	1.07345	0.44395	0.888155	UP	OsI_03840	Uncharacterized protein	proteolysis [GO:0006508];	mitochondrion [GO:0005739]; integral component of membrane [GO:0016021];	serine-type endopeptidase activity [GO:0004252];	NA
TCONS_00003667	XLOC_003528	BGIOSGA004521-TA	BGIOSGA004521	1	35671841	35681335	2.24424	5.28638	1.23605	0.26935	0.866399	UP	OsI_03881	Uncharacterized protein	NA	NA	nucleotide binding [GO:0000166]; nucleic acid binding [GO:0003676]; helicase activity [GO:0004386]; protein binding [GO:0005515]; ATP binding [GO:0005524]; hydrolase activity [GO:0016787];	NA
TCONS_00003671	XLOC_003532	BGIOSGA004523-TA	BGIOSGA004523	1	35724518	35733018	5.00642	10.1392	1.0181	0.3619	0.872672	UP	OsI_03886	Uncharacterized protein	mitotic recombination [GO:0006312]; chromatin silencing [GO:0006342]; mRNA export from nucleus [GO:0006406]; sister chromatid cohesion [GO:0007062]; embryo sac egg cell differentiation [GO:0009560]; photomorphogenesis [GO:0009640]; embryo development ending in seed dormancy [GO:0009793]; seed germination [GO:0009845]; determination of bilateral symmetry [GO:0009855]; embryonic pattern specificati…	NA	NA	NA
TCONS_00003677	XLOC_003538	BGIOSGA004526-TA	BGIOSGA004526	1	35758008	35763054	11.7587	26.5055	1.17257	0.29255	0.866399	UP	OsI_03889	Uncharacterized protein	proteolysis [GO:0006508]; negative regulation of catalytic activity [GO:0043086];	plant-type cell wall [GO:0009505];	serine-type endopeptidase activity [GO:0004252]; peptidase activity [GO:0008233]; serine-type peptidase activity [GO:0008236]; hydrolase activity [GO:0016787]; identical protein binding [GO:0042802];	NA
TCONS_00003734	XLOC_003595	BGIOSGA004551-TA	BGIOSGA004551	1	36154061	36158076	0.619893	1.75364	1.50026	0.48665	0.902659	UP	OsI_03944	Uncharacterized protein	metabolic process [GO:0008152];	NA	catalytic activity [GO:0003824];	NA
TCONS_00003740	XLOC_003601	BGIOSGA004555-TA	BGIOSGA004555	1	36203002	36208799	0.534384	1.95411	1.87056	0.3018	0.866399	UP	OsI_03950	Uncharacterized protein	DNA repair [GO:0006281]; sister chromatid cohesion [GO:0007062]; chromatin silencing by small RNA [GO:0031048]; meiotic chromosome segregation [GO:0045132]; nucleic acid phosphodiester bond hydrolysis [GO:0090305];	nucleus [GO:0005634];	DNA binding [GO:0003677]; catalytic activity [GO:0003824]; nuclease activity [GO:0004518]; hydrolase activity, acting on ester bonds [GO:0016788]; 5'-3' exodeoxyribonuclease activity [GO:0035312];	NA
TCONS_00003749	XLOC_003610	BGIOSGA004561-TA	BGIOSGA004561	1	36305540	36311018	6.45556	13.1083	1.02186	0.4309	0.885639	UP	NA	NA	NA	NA	NA	NA
TCONS_00003750	XLOC_003611	BGIOSGA004562-TA	BGIOSGA004562	1	36313767	36324938	2.13728	5.07052	1.24636	0.34585	0.871124	UP	OsI_03962	Uncharacterized protein	proteolysis [GO:0006508];	NA	catalytic activity [GO:0003824]; metalloendopeptidase activity [GO:0004222]; metal ion binding [GO:0046872];	NA
TCONS_00003785	XLOC_003642	BGIOSGA004576-TA	BGIOSGA004576	1	36520588	36524455	0.370657	0.742779	1.00285	0.55065	0.911361	UP	OsI_03989	Rp1-like protein	defense response [GO:0006952];	NA	ADP binding [GO:0043531];	NA
TCONS_00003794	XLOC_003651	BGIOSGA004580-TA	BGIOSGA004580	1	36612394	36619824	0.442575	4.11549	3.21707	0.2291	0.866399	UP	OsI_04006	Uncharacterized protein	protein phosphorylation [GO:0006468];	NA	protein kinase activity [GO:0004672]; protein serine/threonine kinase activity [GO:0004674]; ATP binding [GO:0005524]; transferase activity, transferring phosphorus-containing groups [GO:0016772];	NA
TCONS_00003797	XLOC_003654	BGIOSGA004583-TA	BGIOSGA004583	1	36639907	36642845	3.43664	7.26876	1.08071	0.45005	0.889728	UP	NA	NA	NA	NA	NA	NA
TCONS_00003860	XLOC_003715	BGIOSGA004613-TA	BGIOSGA004613	1	37222015	37222816	0.211032	0.833464	1.98166	0.4293	0.885492	UP	NA	NA	NA	NA	NA	NA
TCONS_00003864	XLOC_003719	BGIOSGA004616-TA	DDR15	1	37241282	37244165	0.138419	1.45888	3.39774	0.1049	0.797149	UP	OsI_04082	Uncharacterized protein	defense response [GO:0006952];	NA	ADP binding [GO:0043531];	NA
TCONS_00003902	XLOC_003755	BGIOSGA004643-TA	BGIOSGA004643	1	37531432	37534304	0.399626	0.964614	1.2713	0.54045	0.909917	UP	OsI_04126	Glycosyltransferase (EC 2.4.1.-)	metabolic process [GO:0008152];	NA	transferase activity [GO:0016740]; transferase activity, transferring glycosyl groups [GO:0016757]; transferase activity, transferring hexosyl groups [GO:0016758];	NA
TCONS_00003905	XLOC_003758	BGIOSGA004645-TA	BGIOSGA004645	1	37578498	37578828	3.14299	10.736	1.77224	0.4	0.881208	UP	NA	NA	NA	NA	NA	NA
TCONS_00003914	XLOC_003767	BGIOSGA004650-TA	BGIOSGA004650	1	37685526	37689336	5.87706	12.8571	1.1294	0.3113	0.866399	UP	OsI_04141	Uncharacterized protein	pyrimidine nucleobase catabolic process [GO:0006208]; uracil catabolic process [GO:0006212]; fatty acid beta-oxidation [GO:0006635]; protein import into peroxisome matrix [GO:0016558]; cellular response to nitrogen levels [GO:0043562];	cytoplasm [GO:0005737]; endoplasmic reticulum [GO:0005783]; Golgi apparatus [GO:0005794]; endomembrane system [GO:0012505];	dihydropyrimidinase activity [GO:0004157]; hydrolase activity [GO:0016787]; hydrolase activity, acting on carbon-nitrogen (but not peptide) bonds [GO:0016810]; hydrolase activity, acting on carbon-nitrogen (but not peptide) bonds, in cyclic amides [GO:0016812];	NA
TCONS_00003950	XLOC_003802	BGIOSGA004672-TA	BGIOSGA004672	1	37943099	37943966	1.70601	12.2332	2.8421	0.1548	0.820855	UP	NA	NA	NA	NA	NA	NA
TCONS_00003961	XLOC_003813	BGIOSGA004681-TA	BGIOSGA004681	1	38078245	38081487	2.10555	6.23573	1.56636	0.2827	0.866399	UP	OsI_04190	Uncharacterized protein	small nucleolar ribonucleoprotein complex assembly [GO:0000491];	nucleus [GO:0005634]; apoplast [GO:0048046];	molecular_function [GO:0003674];	NA
TCONS_00003963	XLOC_003815	BGIOSGA004683-TA	BGIOSGA004683	1	38103176	38106255	0.249279	1.49893	2.5881	0.27105	0.866399	UP	OsI_04193	Uncharacterized protein	NA	NA	protein binding [GO:0005515]; zinc ion binding [GO:0008270];	NA
TCONS_00003969	XLOC_003821	BGIOSGA004685-TA	BGIOSGA004685	1	38160483	38162070	0.35933	1.59793	2.15282	0.35395	0.871124	UP	OsI_04202	Uncharacterized protein	biological_process [GO:0008150];	NA	molecular_function [GO:0003674]; protein binding [GO:0005515];	NA
TCONS_00003992	XLOC_003842	BGIOSGA004696-TA	BGIOSGA004696	1	38345461	38349142	1.93919	4.11095	1.08402	0.46195	0.89458	UP	NA	NA	NA	NA	NA	NA
TCONS_00003999	XLOC_003849	BGIOSGA004700-TA	BGIOSGA004700	1	38399611	38401552	0.0713713	0.723998	3.34257	0.2878	0.866399	UP	OsI_04228	Uncharacterized protein	cytidine to uridine editing [GO:0016554];	NA	protein binding [GO:0005515]; zinc ion binding [GO:0008270];	NA
TCONS_00004021	XLOC_003870	BGIOSGA004708-TA	BGIOSGA004708	1	38588847	38592924	0.625202	1.91078	1.61177	0.4484	0.889489	UP	OsI_04250	Uncharacterized protein	NA	membrane [GO:0016020]; integral component of membrane [GO:0016021];	NA	NA
TCONS_00004036	XLOC_003885	BGIOSGA004714-TA	BGIOSGA004714	1	38668905	38673196	1.208	2.8396	1.23307	0.39605	0.879455	UP	OsI_04261	Non-specific serine/threonine protein kinase (EC 2.7.11.1)	protein phosphorylation [GO:0006468]; signal transduction [GO:0007165]; negative regulation of abscisic acid-activated signaling pathway [GO:0009788]; phosphorylation [GO:0016310];	NA	nucleotide binding [GO:0000166]; protein kinase activity [GO:0004672]; protein serine/threonine kinase activity [GO:0004674]; ATP binding [GO:0005524]; kinase activity [GO:0016301]; transferase activity [GO:0016740]; transferase activity, transferring phosphorus-containing groups [GO:0016772];	NA
TCONS_00004038	XLOC_003887	BGIOSGA004715-TA	BGIOSGA004715	1	38675167	38678921	0.696179	2.21852	1.67207	0.3178	0.866399	UP	NA	NA	NA	NA	NA	NA
TCONS_00004085	XLOC_003933	BGIOSGA004742-TA	BGIOSGA004742	1	39068205	39072822	2.4943	6.43302	1.36686	0.28875	0.866399	UP	OsI_04313	Uncharacterized protein	protein phosphorylation [GO:0006468];	cytoplasm [GO:0005737];	protein kinase activity [GO:0004672]; protein serine/threonine kinase activity [GO:0004674]; ATP binding [GO:0005524]; transferase activity, transferring phosphorus-containing groups [GO:0016772];	NA
TCONS_00004120	XLOC_003967	BGIOSGA004762-TA	BGIOSGA004762	1	39339663	39344671	10.8015	27.3805	1.34191	0.2265	0.866399	UP	OsI_04353	RuvB-like helicase (EC 3.6.4.12)	DNA duplex unwinding [GO:0032508]; meristem development [GO:0048507]; regulation of defense response to fungus, incompatible interaction [GO:2000072];	nucleolus [GO:0005730]; chloroplast [GO:0009507];	nucleotide binding [GO:0000166]; DNA helicase activity [GO:0003678]; ATP binding [GO:0005524]; nucleoside-triphosphatase activity [GO:0017111]; ATP-dependent 5'-3' DNA helicase activity [GO:0043141];	NA
TCONS_00004142	XLOC_003988	BGIOSGA004774-TA	BGIOSGA004774	1	39544851	39548955	1.93675	10.4724	2.43489	0.0588	0.711781	UP	OsI_04383	Uncharacterized protein	NA	NA	DNA binding [GO:0003677]; chromatin binding [GO:0003682];	NA
TCONS_00004163	XLOC_004007	BGIOSGA004784-TA	BGIOSGA004784	1	39724532	39725615	2.89446	7.63811	1.39992	0.39655	0.879874	UP	OsI_04405	Peptidylprolyl isomerase (EC 5.2.1.8)	protein peptidyl-prolyl isomerization [GO:0000413]; protein folding [GO:0006457];	NA	peptidyl-prolyl cis-trans isomerase activity [GO:0003755]; isomerase activity [GO:0016853];	NA
TCONS_00004228	XLOC_004070	BGIOSGA004816-TA	MIR394	1	40251407	40253519	0.84404	2.74155	1.69961	0.36105	0.872672	UP	OsI_04465	Uncharacterized protein	biological_process [GO:0008150];	NA	molecular_function [GO:0003674]; protein binding [GO:0005515];	NA
TCONS_00004257	XLOC_004099	BGIOSGA004831-TA	BGIOSGA004831	1	40550485	40555011	1.34763	6.37768	2.24261	0.07545	0.774379	UP	OsI_04495	Uncharacterized protein	transport [GO:0006810]; cation transport [GO:0006812]; hypoxanthine transport [GO:0035344]; transmembrane transport [GO:0055085]; cation transmembrane transport [GO:0098655]; adenine import across plasma membrane [GO:0098702]; guanine import across plasma membrane [GO:0098710]; uracil import across plasma membrane [GO:0098721];	plasma membrane [GO:0005886]; membrane [GO:0016020];	transporter activity [GO:0005215]; adenine transmembrane transporter activity [GO:0015207]; guanine transmembrane transporter activity [GO:0015208]; uracil transmembrane transporter activity [GO:0015210]; solute:cation symporter activity [GO:0015294]; transmembrane transporter activity [GO:0022857];	NA
TCONS_00004259	XLOC_004101	BGIOSGA004832-TA	BGIOSGA004832	1	40567385	40570194	0.268557	3.81519	3.82845	0.12465	0.797149	UP	OsI_04499	Uncharacterized protein	NA	NA	protein binding [GO:0005515];	NA
TCONS_00004300	XLOC_004142	BGIOSGA004859-TA	BGIOSGA004859	1	41010918	41016445	1.79218	4.25505	1.24746	0.3409	0.871124	UP	OsI_04550	Uncharacterized protein	NA	NA	protein dimerization activity [GO:0046983];	NA
TCONS_00004312	XLOC_004153	BGIOSGA004868-TA	BGIOSGA004868	1	41089416	41095362	0.422204	1.66972	1.98359	0.38815	0.878849	UP	OsI_04564	Uncharacterized protein	tRNA aminoacylation for protein translation [GO:0006418];	NA	nucleotide binding [GO:0000166]; aminoacyl-tRNA ligase activity [GO:0004812]; ATP binding [GO:0005524];	NA
TCONS_00004314	XLOC_004155	BGIOSGA004869-TA	BGIOSGA004869	1	41097473	41101608	9.35272	29.4318	1.65392	0.15055	0.816547	UP	OsI_04565	Uncharacterized protein	NA	NA	protein binding [GO:0005515];	NA
TCONS_00004342	XLOC_004181	BGIOSGA004887-TA	BGIOSGA004887	1	41326048	41332693	2.73103	6.21093	1.18537	0.3512	0.871124	UP	NA	NA	NA	NA	NA	NA
TCONS_00004359	XLOC_004198	BGIOSGA004898-TA	BGIOSGA004898	1	41429546	41431866	3.1842	7.01791	1.14011	0.3656	0.87324	UP	OsI_04614	Uncharacterized protein	transport [GO:0006810]; oligopeptide transport [GO:0006857]; response to nematode [GO:0009624];	plasma membrane [GO:0005886]; membrane [GO:0016020]; integral component of membrane [GO:0016021];	transporter activity [GO:0005215];	NA
TCONS_00004381	XLOC_004217	BGIOSGA004910-TA	BGIOSGA004910	1	41632309	41634847	1.15271	2.87714	1.3196	0.5359	0.909917	UP	OsI_04641	Uncharacterized protein	NA	NA	nucleotide binding [GO:0000166]; nucleic acid binding [GO:0003676];	NA
TCONS_00004389	XLOC_004225	BGIOSGA004914-TA	BGIOSGA004914	1	41684691	41687747	3.94419	8.00004	1.02028	0.4371	0.887045	UP	OsI_04645	Uncharacterized protein	NA	NA	protein binding [GO:0005515]; zinc ion binding [GO:0008270]; metal ion binding [GO:0046872];	NA
TCONS_00004398	XLOC_004234	BGIOSGA004919-TA	BGIOSGA004919	1	41784876	41787323	0.232591	1.99334	3.09932	0.299	0.866399	UP	NA	NA	NA	NA	NA	NA
TCONS_00004420	XLOC_004254	BGIOSGA004931-TA	BGIOSGA004931	1	41957448	41963618	8.66657	21.634	1.31977	0.2313	0.866399	UP	NA	NA	NA	NA	NA	NA
TCONS_00004436	XLOC_004270	BGIOSGA004937-TA	BGIOSGA004937	1	42093251	42097953	2.01633	5.24436	1.37904	0.4604	0.8937	UP	OsI_04701	Uncharacterized protein	NA	NA	hydrolase activity [GO:0016787];	NA
TCONS_00004483	XLOC_004316	BGIOSGA004963-TA	BGIOSGA004963	1	42418078	42420229	1.32105	4.10084	1.63423	0.34325	0.871124	UP	OsI_04748	Uncharacterized protein	oxidation-reduction process [GO:0055114];	NA	nucleotide binding [GO:0000166]; zinc ion binding [GO:0008270]; oxidoreductase activity [GO:0016491];	NA
TCONS_00004522	XLOC_004353	BGIOSGA004985-TA	BGIOSGA004985	1	42728789	42730903	0.483276	2.31379	2.25934	0.2035	0.866399	UP	OsI_04794	Patatin (EC 3.1.1.-)	lipid metabolic process [GO:0006629]; metabolic process [GO:0008152]; lipid catabolic process [GO:0016042];	NA	hydrolase activity [GO:0016787];	NA
TCONS_00004529	XLOC_004359	BGIOSGA004989-TA	BGIOSGA004989	1	42820485	42827596	1.63645	3.84573	1.23269	0.4017	0.88142	UP	OsI_04804	Uncharacterized protein	lipid metabolic process [GO:0006629];	NA	triglyceride lipase activity [GO:0004806]; hydrolase activity [GO:0016787];	NA
TCONS_00004541	XLOC_004371	BGIOSGA004995-TA	BGIOSGA004995	1	42935407	42938831	1.3608	3.25927	1.2601	0.384	0.878849	UP	OsI_04814	Uncharacterized protein	metabolic process [GO:0008152]; embryo development ending in seed dormancy [GO:0009793]; oxidation-reduction process [GO:0055114];	NA	monooxygenase activity [GO:0004497]; oxidoreductase activity [GO:0016491]; FAD binding [GO:0071949];	NA
TCONS_00004553	XLOC_004383	BGIOSGA005003-TA	BGIOSGA005003	1	43047967	43049985	3.52697	17.3293	2.29671	0.19895	0.866399	UP	NA	NA	NA	NA	NA	NA
TCONS_00004566	XLOC_004396	BGIOSGA005011-TA	BGIOSGA005011	1	43191578	43198075	1.0463	2.48327	1.24695	0.3139	0.866399	UP	OsI_04849	Uncharacterized protein	NA	NA	nucleic acid binding [GO:0003676]; metal ion binding [GO:0046872];	NA
TCONS_00004573	XLOC_004403	BGIOSGA005017-TA	BGIOSGA005017	1	43282466	43285273	4.92103	25.8273	2.39186	0.0684	0.744609	UP	OsI_04861	Uncharacterized protein	NA	NA	metal ion binding [GO:0046872];	NA
TCONS_00004596	XLOC_004426	BGIOSGA005030-TA	BGIOSGA005030	1	43467817	43471499	0.753953	1.92598	1.35305	0.4396	0.887045	UP	OsI_04884	Uncharacterized protein	snRNA transcription [GO:0009301]; organ morphogenesis [GO:0009887]; meristem initiation [GO:0010014]; cell dedifferentiation [GO:0043697]; cell cycle switching [GO:0060184];	NA	DNA binding [GO:0003677];	NA
TCONS_00004618	XLOC_004446	BGIOSGA005044-TA	BGIOSGA005044	1	43676214	43679285	19.8814	41.0399	1.04561	0.3477	0.871124	UP	OsI_04917	Uncharacterized protein	sulfate assimilation [GO:0000103]; polar nucleus fusion [GO:0010197]; response to hydrogen peroxide [GO:0042542]; response to cadmium ion [GO:0046686]; cellular response to selenium ion [GO:0071291];	NA	protein binding [GO:0005515]; selenium binding [GO:0008430];	NA
TCONS_00004708	XLOC_004529	BGIOSGA005087-TA	BGIOSGA005087	1	44299656	44305575	22.2155	98.776	2.15259	0.10655	0.797149	UP	OsI_04995	Uncharacterized protein	NA	NA	DNA binding [GO:0003677];	NA
TCONS_00004798	XLOC_004614	BGIOSGA005119-TA	BGIOSGA005119	1	44933609	44941672	2.66065	6.8795	1.37052	0.225	0.866399	UP	OsI_05081	Uncharacterized protein	regulation of transcription, DNA-templated [GO:0006355]; positive regulation of flower development [GO:0009911]; vegetative to reproductive phase transition of meristem [GO:0010228];	nucleus [GO:0005634];	DNA binding [GO:0003677]; transcription factor activity, sequence-specific DNA binding [GO:0003700]; sequence-specific DNA binding [GO:0043565];	NA
TCONS_00004805	XLOC_004621	BGIOSGA005121-TA	BGIOSGA005121	1	44997449	44999926	2.51424	9.01369	1.84199	0.3244	0.866399	UP	OsI_05093	Uncharacterized protein	ubiquitin-dependent protein catabolic process [GO:0006511];	cullin-RING ubiquitin ligase complex [GO:0031461];	ubiquitin protein ligase binding [GO:0031625];	NA
TCONS_00004806	XLOC_004622	BGIOSGA005122-TA	BGIOSGA005122	1	45005084	45010142	1.55582	3.40825	1.13136	0.36475	0.87324	UP	OsI_05095	Potassium transporter	glucose catabolic process [GO:0006007]; protein glycosylation [GO:0006486]; potassium ion transport [GO:0006813]; response to external stimulus [GO:0009605]; unidimensional cell growth [GO:0009826]; cell tip growth [GO:0009932]; potassium ion transmembrane transport [GO:0071805];	vacuolar membrane [GO:0005774]; membrane [GO:0016020]; integral component of membrane [GO:0016021];	potassium ion transmembrane transporter activity [GO:0015079];	NA
TCONS_00004864	XLOC_004678	BGIOSGA005149-TA	BGIOSGA005149	1	45546146	45551511	0.295467	0.708467	1.2617	0.54995	0.911314	UP	OsI_05168	Uncharacterized protein	NA	NA	protein binding [GO:0005515];	NA
TCONS_00004866	XLOC_004680	BGIOSGA005150-TA	BGIOSGA005150	1	45565655	45567232	0.210594	1.1728	2.47742	0.30095	0.866399	UP	OsI_05169	Uncharacterized protein	NA	NA	protein binding [GO:0005515];	NA
TCONS_00004877	XLOC_004691	BGIOSGA005159-TA	BGIOSGA005159	1	45705780	45711541	1.88334	5.41732	1.52428	0.2159	0.866399	UP	OsI_05185	Uncharacterized protein	double-strand break repair via homologous recombination [GO:0000724]; DNA metabolic process [GO:0006259]; mitotic recombination [GO:0006312]; chiasma assembly [GO:0051026]; nucleic acid phosphodiester bond hydrolysis [GO:0090305];	condensed nuclear chromosome [GO:0000794];	DNA binding [GO:0003677]; nuclease activity [GO:0004518];	NA
TCONS_00004897	XLOC_004711	BGIOSGA005173-TA	BGIOSGA005173	1	45875812	45877224	0.226293	1.79555	2.98816	0.25075	0.866399	UP	OsI_05209	Uncharacterized protein	NA	NA	calmodulin binding [GO:0005516];	NA
TCONS_00004940	XLOC_004749	BGIOSGA005199-TA	BGIOSGA005199	1	46194174	46196148	1.89222	3.89499	1.04153	0.60405	0.921551	UP	NA	NA	NA	NA	NA	NA
TCONS_00004980	XLOC_004787	BGIOSGA005226-TA	BGIOSGA005226	1	46461133	46463718	1.68266	12.3931	2.88072	0.1542	0.820508	UP	NA	NA	NA	NA	NA	NA
TCONS_00005004	XLOC_004810	BGIOSGA005244-TA	BGIOSGA005244	1	46666747	46669898	5.77048	11.8706	1.04063	0.4211	0.884351	UP	OsI_05342	Uncharacterized protein	metabolic process [GO:0008152];	NA	catalytic activity [GO:0003824]; metal ion binding [GO:0046872];	NA
TCONS_00005012	XLOC_004817	BGIOSGA005248-TA	BGIOSGA005248	1	46704876	46712373	4.94875	14.6273	1.56353	0.1678	0.83381	UP	NA	NA	NA	NA	NA	NA
TCONS_00005021	XLOC_004825	BGIOSGA005256-TA	BGIOSGA005256	1	46759054	46761512	3.88601	9.38833	1.27258	0.31325	0.866399	UP	OsI_05365	tRNA dimethylallyltransferase (EC 2.5.1.75)	reciprocal meiotic recombination [GO:0007131]; tRNA processing [GO:0008033]; cytokinin biosynthetic process [GO:0009691];	intracellular [GO:0005622]; cytosol [GO:0005829];	nucleotide binding [GO:0000166]; ATP binding [GO:0005524]; zinc ion binding [GO:0008270]; AMP dimethylallyltransferase activity [GO:0009824]; transferase activity [GO:0016740]; tRNA dimethylallyltransferase activity [GO:0052381];	NA
TCONS_00005031	XLOC_004834	BGIOSGA005262-TA	BGIOSGA005262	1	46873925	46874165	8.8973	34.7004	1.96351	0.3669	0.87324	UP	NA	NA	NA	NA	NA	NA
TCONS_00005043	XLOC_004845	BGIOSGA005269-TA	BGIOSGA005269	1	46979228	46981001	4.8975	10.3611	1.08106	0.4474	0.889105	UP	OsI_05400	Uncharacterized protein	metabolic process [GO:0008152];	NA	hydrolase activity [GO:0016787];	NA
TCONS_00005066	XLOC_004867	BGIOSGA005286-TA	BGIOSGA005286	1	47189246	47198301	0.664824	1.49318	1.16734	0.3975	0.880154	UP	NA	NA	NA	NA	NA	NA
TCONS_00005069	XLOC_004870	BGIOSGA005289-TA	BGIOSGA005289	1	47240993	47243435	1.10581	2.5983	1.23246	0.3772	0.876851	UP	OsI_05438	Uncharacterized protein	double-strand break repair [GO:0006302]; mitotic recombination [GO:0006312]; sister chromatid cohesion [GO:0007062]; synapsis [GO:0007129]; reciprocal meiotic recombination [GO:0007131]; biological_process [GO:0008150]; meiotic DNA double-strand break formation [GO:0042138]; meiotic chromosome segregation [GO:0045132];	NA	molecular_function [GO:0003674]; zinc ion binding [GO:0008270];	NA
TCONS_00005073	XLOC_004874	BGIOSGA005292-TA	BGIOSGA005292	1	47269590	47273079	6.25819	14.8816	1.24972	0.31505	0.866399	UP	OsI_05443	Uncharacterized protein	transport [GO:0006810]; mitochondrial transport [GO:0006839];	Golgi apparatus [GO:0005794]; plasma membrane [GO:0005886]; membrane [GO:0016020]; integral component of membrane [GO:0016021]; mitochondrial membrane [GO:0031966];	NA	NA
TCONS_00005083	XLOC_004884	BGIOSGA002566-TA	BGIOSGA002566	1	90455	93171	0.947786	2.85823	1.59249	0.4504	0.889728	UP	NA	NA	NA	NA	NA	NA
TCONS_00005096	XLOC_004897	BGIOSGA002558-TA	BGIOSGA002558	1	288150	295593	1.44573	3.26732	1.17631	0.51245	0.90541	UP	OsI_00042	Uncharacterized protein	DNA repair [GO:0006281]; negative regulation of photomorphogenesis [GO:0010100]; reproductive structure development [GO:0048608];	nucleus [GO:0005634];	catalytic activity [GO:0003824];	NA
TCONS_00005119	XLOC_004920	BGIOSGA002544-TA	BGIOSGA002544	1	514590	517304	1.66897	4.0182	1.26759	0.30785	0.866399	UP	OsI_00070	Uncharacterized protein	biological_process [GO:0008150];	NA	NA	NA
TCONS_00005125	XLOC_004926	BGIOSGA002542-TA	BGIOSGA002542	1	650158	658651	3.56302	9.69335	1.44389	0.1934	0.862177	UP	OsI_00086	Uncharacterized protein	regulation of transcription, DNA-templated [GO:0006355]; response to abscisic acid [GO:0009737];	nucleus [GO:0005634];	NA	NA
TCONS_00005139	XLOC_004939	BGIOSGA002529-TA	BGIOSGA002529	1	776802	779936	3.06752	9.04603	1.56021	0.2808	0.866399	UP	NA	NA	NA	NA	NA	NA
TCONS_00005174	XLOC_004974	BGIOSGA002509-TA	BGIOSGA002509	1	1059593	1065197	7.5227	18.5341	1.30086	0.23665	0.866399	UP	OsI_00145	Uncharacterized protein	obsolete GTP catabolic process [GO:0006184];	NA	nucleotide binding [GO:0000166]; GTPase activity [GO:0003924]; GTP binding [GO:0005525]; zinc ion binding [GO:0008270];	NA
TCONS_00005198	XLOC_004997	BGIOSGA002499-TA	BGIOSGA002499	1	1411508	1420042	2.15641	5.39126	1.32199	0.32765	0.867071	UP	OsI_00164	Uncharacterized protein	rRNA processing [GO:0006364]; tRNA metabolic process [GO:0006399]; translation [GO:0006412]; tRNA aminoacylation for protein translation [GO:0006418]; leucyl-tRNA aminoacylation [GO:0006429]; regulation of translational fidelity [GO:0006450]; chloroplast organization [GO:0009658]; embryo development ending in seed dormancy [GO:0009793]; thylakoid membrane organization [GO:0010027]; stomatal compl…	cytoplasm [GO:0005737]; mitochondrion [GO:0005739]; chloroplast [GO:0009507]; chloroplast stroma [GO:0009570];	nucleotide binding [GO:0000166]; aminoacyl-tRNA editing activity [GO:0002161]; aminoacyl-tRNA ligase activity [GO:0004812]; leucine-tRNA ligase activity [GO:0004823]; ATP binding [GO:0005524]; ligase activity [GO:0016874];	NA
TCONS_00005201	XLOC_004999	BGIOSGA002497-TA	BGIOSGA002497	1	1424466	1428664	0.886293	2.07603	1.22797	0.55815	0.912062	UP	NA	NA	NA	NA	NA	NA
TCONS_00005203	XLOC_005001	BGIOSGA002495-TA	BGIOSGA002495	1	1436279	1443081	52.5378	149.354	1.50731	0.3914	0.878849	UP	OsI_00169	Eukaryotic translation initiation factor 3 subunit A (eIF3a) (Eukaryotic translation initiation factor 3 subunit 10)	formation of translation preinitiation complex [GO:0001731]; translation [GO:0006412]; translational initiation [GO:0006413]; regulation of translational initiation [GO:0006446];	cytoplasm [GO:0005737]; cytosol [GO:0005829]; eukaryotic translation initiation factor 3 complex [GO:0005852]; plasma membrane [GO:0005886]; eukaryotic 43S preinitiation complex [GO:0016282]; eukaryotic 48S preinitiation complex [GO:0033290];	translation initiation factor activity [GO:0003743]; protein binding [GO:0005515];	NA
TCONS_00005206	XLOC_005003	BGIOSGA002494-TA	BGIOSGA002494	1	1451240	1453453	1.03911	2.33349	1.16715	0.57855	0.916276	UP	OsI_00172	Uncharacterized protein	NA	NA	zinc ion binding [GO:0008270];	NA
TCONS_00005308	XLOC_005103	BGIOSGA002433-TA	BGIOSGA002433	1	2432262	2434324	1.24064	3.57541	1.52703	0.48325	0.902659	UP	NA	NA	NA	NA	NA	NA
TCONS_00005325	XLOC_005120	BGIOSGA002424-TA	BGIOSGA002424	1	2651876	2655771	0.950846	2.11831	1.15563	0.4974	0.903351	UP	OsI_00336	Uncharacterized protein	DNA repair [GO:0006281]; response to UV-B [GO:0010224];	nucleus [GO:0005634]; Cul4-RING E3 ubiquitin ligase complex [GO:0080008];	nucleotide binding [GO:0000166]; nucleic acid binding [GO:0003676]; protein binding [GO:0005515]; zinc ion binding [GO:0008270];	NA
TCONS_00005414	XLOC_005203	BGIOSGA002376-TA	BGIOSGA002376	1	3345030	3349562	0.260972	0.886904	1.76489	0.29645	0.866399	UP	OsI_00445	Uncharacterized protein	biological_process [GO:0008150];	NA	molecular_function [GO:0003674]; protein binding [GO:0005515];	NA
TCONS_00005453	XLOC_005240	BGIOSGA002351-TA	BGIOSGA002351	1	3582989	3587969	1.8668	6.81298	1.86772	0.1571	0.825529	UP	OsI_00492	Uncharacterized protein	regulation of transcription, DNA-templated [GO:0006355]; circadian rhythm [GO:0007623]; response to salt stress [GO:0009651]; flower development [GO:0009908]; regulation of hydrogen peroxide metabolic process [GO:0010310]; cuticle development [GO:0042335]; positive regulation of transcription, DNA-templated [GO:0045893]; regulation of stomatal complex patterning [GO:2000037];	nucleus [GO:0005634];	core promoter proximal region sequence-specific DNA binding [GO:0000987]; transcription factor activity, sequence-specific DNA binding [GO:0003700]; protein binding [GO:0005515]; zinc ion binding [GO:0008270];	NA
TCONS_00005469	XLOC_005255	BGIOSGA002342-TA	BGIOSGA002342	1	3684367	3684904	0.385532	4.59859	3.57627	0.2839	0.866399	UP	NA	NA	NA	NA	NA	NA
TCONS_00005490	XLOC_005276	BGIOSGA002329-TA	BGIOSGA002329	1	3754311	3757493	3.6273	9.23425	1.3481	0.30235	0.866399	UP	OsI_00527	RNA helicase (EC 3.6.4.13)	NA	NA	nucleotide binding [GO:0000166]; nucleic acid binding [GO:0003676]; RNA binding [GO:0003723]; helicase activity [GO:0004386]; ATP binding [GO:0005524]; ATP-dependent helicase activity [GO:0008026]; hydrolase activity [GO:0016787];	NA
TCONS_00005493	XLOC_005279	BGIOSGA002327-TA	BGIOSGA002327	1	3769940	3779697	0.957639	3.28483	1.77826	0.1679	0.83381	UP	OsI_00530	Uncharacterized protein	double-strand break repair via homologous recombination [GO:0000724]; DNA repair [GO:0006281]; double-strand break repair [GO:0006302]; DNA recombination [GO:0006310];	NA	single-stranded DNA binding [GO:0003697];	NA
TCONS_00005500	XLOC_005286	BGIOSGA002322-TA	BGIOSGA002322	1	3817881	3822175	1.74941	9.34233	2.41692	0.0706	0.757394	UP	OsI_00538	Uncharacterized protein	double-strand break repair [GO:0006302]; sister chromatid cohesion [GO:0007062]; meiotic nuclear division [GO:0007126]; synapsis [GO:0007129]; reciprocal meiotic recombination [GO:0007131]; response to ionizing radiation [GO:0010212]; response to gamma radiation [GO:0010332]; regulation of telomere maintenance [GO:0032204]; multicellular organism reproduction [GO:0032504]; meiotic DNA double-stra…	chromatin [GO:0000785]; condensed nuclear chromosome [GO:0000794]; nucleoplasm [GO:0005654];	DNA binding [GO:0003677];	NA
TCONS_00005506	XLOC_005292	BGIOSGA002318-TA	BGIOSGA002318	1	3857582	3861120	4.95287	14.065	1.50577	0.188	0.854522	UP	OsI_00547	Uncharacterized protein	mitotic cell cycle [GO:0000278]; double-strand break repair via homologous recombination [GO:0000724]; DNA replication [GO:0006260]; DNA-dependent DNA replication [GO:0006261]; DNA replication initiation [GO:0006270]; regulation of DNA replication [GO:0006275]; postreplication repair [GO:0006301]; DNA methylation [GO:0006306]; sister chromatid cohesion [GO:0007062]; cell proliferation [GO:0008283…	nucleus [GO:0005634]; chloroplast envelope [GO:0009941]; MCM complex [GO:0042555]; nuclear replisome [GO:0043601];	NA	NA
TCONS_00005511	XLOC_005296	BGIOSGA002315-TA	BGIOSGA002315	1	3888785	3895855	0.667758	3.03149	2.18263	0.21295	0.866399	UP	NA	NA	NA	NA	NA	NA
TCONS_00005515	XLOC_005299	BGIOSGA002313-TA	BGIOSGA002313	1	3900019	3903212	0.220864	1.89432	3.10045	0.12065	0.797149	UP	NA	NA	NA	NA	NA	NA
TCONS_00005519	XLOC_005303	BGIOSGA002309-TA	BGIOSGA002309	1	3925756	3928371	5.88264	15.7477	1.4206	0.25655	0.866399	UP	NA	NA	NA	NA	NA	NA
TCONS_00005526	XLOC_005310	BGIOSGA002305-TA	BGIOSGA002305	1	4007500	4021771	3.54203	7.33139	1.04951	0.34845	0.871124	UP	OsI_00568	Uncharacterized protein	protein glycosylation [GO:0006486]; cuticle hydrocarbon biosynthetic process [GO:0006723]; sister chromatid cohesion [GO:0007062]; photomorphogenesis [GO:0009640]; embryo development ending in seed dormancy [GO:0009793]; seed germination [GO:0009845]; embryonic pattern specification [GO:0009880]; regulation of flower development [GO:0009909]; meristem structural organization [GO:0009933]; primary…	NA	binding [GO:0005488];	NA
TCONS_00005550	XLOC_005333	BGIOSGA002293-TA	BGIOSGA002293	1	4173794	4180065	3.06369	10.0955	1.72038	0.21045	0.866399	UP	OsI_00586	Uncharacterized protein	NA	NA	nucleotide binding [GO:0000166]; nucleic acid binding [GO:0003676]; helicase activity [GO:0004386]; protein binding [GO:0005515]; ATP binding [GO:0005524]; ATP-dependent helicase activity [GO:0008026]; hydrolase activity [GO:0016787];	NA
TCONS_00005562	XLOC_005345	BGIOSGA002283-TA	BGIOSGA002283	1	4308757	4312835	1.11643	3.17627	1.50844	0.4051	0.88261	UP	OsI_00603	Uncharacterized protein	oxidation-reduction process [GO:0055114];	NA	iron ion binding [GO:0005506]; oxidoreductase activity, acting on paired donors, with incorporation or reduction of molecular oxygen [GO:0016705]; L-ascorbic acid binding [GO:0031418]; metal ion binding [GO:0046872];	NA
TCONS_00005568	XLOC_005351	BGIOSGA002279-TA	BGIOSGA002279	1	4341588	4347156	1.12835	3.05035	1.43476	0.3976	0.880154	UP	OsI_00609	Uncharacterized protein	NA	NA	protein binding [GO:0005515];	NA
TCONS_00005576	XLOC_005359	BGIOSGA002273-TA	BGIOSGA002273	1	4407206	4408668	6.02039	33.6785	2.4839	0.0768	0.774379	UP	NA	NA	NA	NA	NA	NA
TCONS_00005588	XLOC_005371	BGIOSGA002266-TA	BGIOSGA002266	1	4511213	4520571	7.83306	20.4694	1.38582	0.29345	0.866399	UP	OsI_00628	Uncharacterized protein	obsolete ATP catabolic process [GO:0006200]; drug transmembrane transport [GO:0006855]; cuticle development [GO:0042335];	plasma membrane [GO:0005886]; membrane [GO:0016020];	nucleotide binding [GO:0000166]; ATP binding [GO:0005524]; ATPase activity [GO:0016887]; nucleoside-triphosphatase activity [GO:0017111]; ATPase activity, coupled to transmembrane movement of substances [GO:0042626];	NA
TCONS_00005610	XLOC_005393	BGIOSGA002253-TA	BGIOSGA002253	1	4698055	4698816	0.284185	0.79689	1.48755	0.5224	0.907474	UP	NA	NA	NA	NA	NA	NA
TCONS_00005611	XLOC_005394	BGIOSGA002252-TA	BGIOSGA002252	1	4700024	4709632	0.752145	3.2526	2.11251	0.10065	0.797149	UP	OsI_00652	Uncharacterized protein	cytokinesis by cell plate formation [GO:0000911]; DNA replication [GO:0006260]; DNA replication initiation [GO:0006270]; regulation of DNA replication [GO:0006275]; mismatch repair [GO:0006298]; DNA methylation [GO:0006306]; mitotic nuclear division [GO:0007067]; meiotic nuclear division [GO:0007126]; synapsis [GO:0007129]; cell proliferation [GO:0008283]; regulation of flower development [GO:000…	NA	DNA binding [GO:0003677]; ATP binding [GO:0005524]; mismatched DNA binding [GO:0030983];	NA
TCONS_00005613	XLOC_005396	BGIOSGA002251-TA	BGIOSGA002251	1	4711016	4715054	1.82059	6.29358	1.78947	0.2299	0.866399	UP	OsI_00653	Uncharacterized protein	cytokinesis by cell plate formation [GO:0000911]; DNA replication [GO:0006260]; DNA methylation [GO:0006306]; methylation-dependent chromatin silencing [GO:0006346]; biological_process [GO:0008150]; cell proliferation [GO:0008283]; regulation of flower development [GO:0009909]; chromatin silencing by small RNA [GO:0031048]; histone lysine methylation [GO:0034968]; histone H3-K9 methylation [GO:00…	NA	molecular_function [GO:0003674];	NA
TCONS_00005619	XLOC_005402	BGIOSGA002247-TA	BGIOSGA002247	1	4780870	4782999	0.322521	2.20739	2.77488	0.14425	0.812638	UP	NA	NA	NA	NA	NA	NA
TCONS_00005635	XLOC_005417	BGIOSGA002238-TA	BGIOSGA002238	1	4930178	4936023	13.1851	30.2766	1.1993	0.2717	0.866399	UP	OsI_00686	Uncharacterized protein	translation [GO:0006412]; tRNA aminoacylation for protein translation [GO:0006418]; glutaminyl-tRNA aminoacylation [GO:0006425]; tRNA aminoacylation [GO:0043039]; ovule development [GO:0048481];	cytoplasm [GO:0005737];	nucleotide binding [GO:0000166]; aminoacyl-tRNA ligase activity [GO:0004812]; glutamine-tRNA ligase activity [GO:0004819]; ATP binding [GO:0005524]; ligase activity [GO:0016874]; ligase activity, forming aminoacyl-tRNA and related compounds [GO:0016876];	NA
TCONS_00005653	XLOC_005435	BGIOSGA002230-TA	BGIOSGA002230	1	5139246	5145960	1.6978	4.50994	1.40944	0.27555	0.866399	UP	NA	NA	NA	NA	binding [GO:0005488];	NA
TCONS_00005661	XLOC_005442	BGIOSGA002224-TA	BGIOSGA002224	1	5223012	5225505	1.23191	2.76586	1.16683	0.49485	0.903274	UP	OsI_00720	Phosphotransferase (EC 2.7.1.-)	cellular glucose homeostasis [GO:0001678]; carbohydrate metabolic process [GO:0005975]; glycolytic process [GO:0006096]; hexokinase-dependent signaling [GO:0009747]; sugar mediated signaling pathway [GO:0010182]; glucose mediated signaling pathway [GO:0010255]; programmed cell death [GO:0012501]; phosphorylation [GO:0016310]; hexose catabolic process [GO:0019320]; carbohydrate phosphorylation [GO…	nucleus [GO:0005634]; mitochondrion [GO:0005739]; vacuole [GO:0005773]; plasma membrane [GO:0005886]; plastid [GO:0009536]; membrane [GO:0016020];	nucleotide binding [GO:0000166]; glucokinase activity [GO:0004340]; hexokinase activity [GO:0004396]; ATP binding [GO:0005524]; glucose binding [GO:0005536]; zinc ion binding [GO:0008270]; fructokinase activity [GO:0008865]; kinase activity [GO:0016301]; transferase activity [GO:0016740]; phosphotransferase activity, alcohol group as acceptor [GO:0016773];	NA
TCONS_00005668	XLOC_005449	BGIOSGA002219-TA	BGIOSGA002219	1	5294454	5297772	6.70009	22.6483	1.75715	0.1836	0.852917	UP	OsI_00731	Uncharacterized protein	protein phosphorylation [GO:0006468]; cell cycle [GO:0007049]; regulation of signal transduction [GO:0009966];	NA	nucleotide binding [GO:0000166]; protein kinase activity [GO:0004672]; protein serine/threonine kinase activity [GO:0004674]; ATP binding [GO:0005524]; transferase activity, transferring phosphorus-containing groups [GO:0016772];	NA
TCONS_00005685	XLOC_005466	BGIOSGA002210-TA	BGIOSGA002210	1	5400117	5404823	0.816363	2.06688	1.34017	0.4411	0.887045	UP	OsI_00745	Uncharacterized protein	RNA methylation [GO:0001510]; RNA processing [GO:0006396];	NA	RNA binding [GO:0003723]; RNA methyltransferase activity [GO:0008173];	NA
TCONS_00005694	XLOC_005473	BGIOSGA002207-TA	BGIOSGA002207	1	5446645	5450887	0.340661	2.10768	2.62925	0.15475	0.820808	UP	NA	NA	NA	NA	protein binding [GO:0005515];	NA
TCONS_00005707	XLOC_005486	BGIOSGA002201-TA	BGIOSGA002201	1	5607114	5607690	2.08325	4.40683	1.08091	0.57925	0.916276	UP	NA	NA	NA	NA	NA	NA
TCONS_00005710	XLOC_005489	BGIOSGA002199-TA	BGIOSGA002199	1	5612736	5613090	7.0378	14.5562	1.04843	0.61855	0.927185	UP	NA	NA	NA	NA	NA	NA
TCONS_00005713	XLOC_005492	BGIOSGA002198-TA	BGIOSGA002198	1	5645540	5648965	5.24878	12.7198	1.27703	0.3313	0.867071	UP	OsI_00766	Uncharacterized protein	NA	cytosol [GO:0005829];	nucleotide binding [GO:0000166]; nucleic acid binding [GO:0003676]; helicase activity [GO:0004386]; ATP binding [GO:0005524]; ATP-dependent helicase activity [GO:0008026]; hydrolase activity [GO:0016787];	NA
TCONS_00005715	XLOC_005494	BGIOSGA002196-TA	BGIOSGA002196	1	5665491	5667538	1.82414	6.0171	1.72185	0.3236	0.866399	UP	OsI_00770	Uncharacterized protein	ceramide metabolic process [GO:0006672];	integral component of membrane [GO:0016021];	hydrolase activity, acting on carbon-nitrogen (but not peptide) bonds, in linear amides [GO:0016811];	NA
TCONS_00005722	XLOC_005500	BGIOSGA002193-TA	BGIOSGA002193	1	5706844	5723276	0.446986	2.11383	2.24156	0.24535	0.866399	UP	OsI_00773	RNA-dependent RNA polymerase (EC 2.7.7.48)	NA	NA	RNA-directed RNA polymerase activity [GO:0003968];	NA
TCONS_00005723	XLOC_005501	BGIOSGA002192-TA	BGIOSGA002192	1	5729237	5735307	10.1685	21.2575	1.06386	0.3364	0.869122	UP	OsI_00774	Uncharacterized protein	protein phosphorylation [GO:0006468];	NA	protein kinase activity [GO:0004672]; protein serine/threonine kinase activity [GO:0004674]; ATP binding [GO:0005524]; transferase activity, transferring phosphorus-containing groups [GO:0016772];	NA
TCONS_00005747	XLOC_005525	BGIOSGA002176-TA	BGIOSGA002176	1	5991203	5993447	1.67569	4.62685	1.46528	0.50405	0.904957	UP	OsI_00799	Uncharacterized protein	transport [GO:0006810];	membrane [GO:0016020]; integral component of membrane [GO:0016021];	transporter activity [GO:0005215];	NA
TCONS_00005763	XLOC_005540	BGIOSGA002171-TA	BGIOSGA002171	1	6089062	6091006	0.818524	1.86292	1.18647	0.5647	0.914235	UP	NA	NA	NA	NA	NA	NA
TCONS_00005773	XLOC_005550	BGIOSGA002167-TA	BGIOSGA002167	1	6129868	6134479	2.14125	7.12039	1.73351	0.1621	0.827491	UP	OsI_00813	Uncharacterized protein	mitotic cell cycle [GO:0000278]; double-strand break repair via homologous recombination [GO:0000724]; DNA replication [GO:0006260]; DNA-dependent DNA replication [GO:0006261]; DNA replication initiation [GO:0006270]; DNA strand elongation involved in DNA replication [GO:0006271]; regulation of DNA replication [GO:0006275]; DNA methylation [GO:0006306]; regulation of transcription, DNA-templated …	nucleus [GO:0005634];	DNA-directed DNA polymerase activity [GO:0003887];	NA
TCONS_00005831	XLOC_005607	BGIOSGA002132-TA	BGIOSGA002132	1	6616041	6616542	0.434246	1.13764	1.38945	0.53995	0.909917	UP	OsI_00877	Uncharacterized protein	NA	NA	protein binding [GO:0005515]; zinc ion binding [GO:0008270]; metal ion binding [GO:0046872];	NA
TCONS_00005857	XLOC_005633	BGIOSGA002120-TA	BGIOSGA002120	1	6971962	6977814	1.49399	3.03379	1.02195	0.48105	0.901989	UP	OsI_00916	Uncharacterized protein	maltose metabolic process [GO:0000023]; obsolete ATP catabolic process [GO:0006200]; transport [GO:0006810]; starch biosynthetic process [GO:0019252]; glucosinolate biosynthetic process [GO:0019761]; transmembrane transport [GO:0055085];	chloroplast [GO:0009507]; membrane [GO:0016020]; integral component of membrane [GO:0016021];	nucleotide binding [GO:0000166]; ATP binding [GO:0005524]; ATPase activity [GO:0016887]; nucleoside-triphosphatase activity [GO:0017111]; ATPase activity, coupled to transmembrane movement of substances [GO:0042626];	NA
TCONS_00005858	XLOC_005634	BGIOSGA002119-TA	BGIOSGA002119	1	6978519	6985370	2.36293	8.36409	1.82363	0.1714	0.836419	UP	OsI_00917	Histone-lysine N-methyltransferase (EC 2.1.1.43)	DNA mediated transformation [GO:0009294]; methylation [GO:0032259];	nucleus [GO:0005634];	protein binding [GO:0005515]; methyltransferase activity [GO:0008168]; zinc ion binding [GO:0008270]; transferase activity [GO:0016740]; histone-lysine N-methyltransferase activity [GO:0018024]; metal ion binding [GO:0046872];	NA
TCONS_00005878	XLOC_005653	BGIOSGA002108-TA	BGIOSGA002108	1	7102999	7105114	0.766627	2.82882	1.8836	0.27865	0.866399	UP	OsI_00936	Uncharacterized protein	fatty acid beta-oxidation [GO:0006635]; biological_process [GO:0008150]; protein import into peroxisome matrix [GO:0016558];	NA	molecular_function [GO:0003674];	NA
TCONS_00005887	XLOC_005662	BGIOSGA002106-TA	BGIOSGA002106	1	7172113	7176108	0.529598	1.49559	1.49775	0.3972	0.88005	UP	OsI_00944	Uncharacterized protein	DNA replication [GO:0006260]; DNA methylation [GO:0006306]; biological_process [GO:0008150]; cell proliferation [GO:0008283]; response to ionizing radiation [GO:0010212]; mitotic DNA replication checkpoint [GO:0033314]; histone H3-K9 methylation [GO:0051567];	cellular_component [GO:0005575]; nucleus [GO:0005634];	molecular_function [GO:0003674];	NA
TCONS_00005900	XLOC_005674	BGIOSGA002097-TA	BGIOSGA002097	1	7243155	7245405	0.0853426	0.745479	3.12683	0.29745	0.866399	UP	OsI_00957	Uncharacterized protein	recognition of pollen [GO:0048544];	NA	NA	NA
TCONS_00005908	XLOC_005682	BGIOSGA002094-TA	BGIOSGA002094	1	7306112	7307755	19.9014	66.023	1.7301	0.11795	0.797149	UP	OsI_00964	Uncharacterized protein	biological_process [GO:0008150];	cellular_component [GO:0005575];	molecular_function [GO:0003674];	NA
TCONS_00005944	XLOC_005716	BGIOSGA002078-TA	BGIOSGA002078	1	7677759	7680171	3.36361	11.687	1.79683	0.3316	0.867077	UP	OsI_01007	Uncharacterized protein	signal transduction [GO:0007165]; small GTPase mediated signal transduction [GO:0007264]; protein transport [GO:0015031];	intracellular [GO:0005622]; membrane [GO:0016020];	nucleotide binding [GO:0000166]; GTP binding [GO:0005525];	NA
TCONS_00005965	XLOC_005736	BGIOSGA002064-TA	BGIOSGA002064	1	7980284	7984098	3.96413	9.6751	1.28727	0.31825	0.866399	UP	OsI_01039	Uncharacterized protein	regulation of cyclin-dependent protein serine/threonine kinase activity [GO:0000079]; cell cycle [GO:0007049]; cell division [GO:0051301]; regulation of cell cycle [GO:0051726];	nucleus [GO:0005634]; cytoplasm [GO:0005737];	protein kinase binding [GO:0019901];	NA
TCONS_00005976	XLOC_005746	BGIOSGA002056-TA	BGIOSGA002056	1	8098192	8100627	0.752792	3.76362	2.3218	0.2038	0.866399	UP	OsI_01056	Uncharacterized protein	mitotic cell cycle [GO:0000278]; double-strand break repair via homologous recombination [GO:0000724]; DNA-dependent DNA replication [GO:0006261]; regulation of DNA replication [GO:0006275]; DNA methylation [GO:0006306]; chromatin silencing [GO:0006342]; cell-cell signaling [GO:0007267]; pollen development [GO:0009555]; virus induced gene silencing [GO:0009616]; production of ta-siRNAs involved i…	cellular_component [GO:0005575];	molecular_function [GO:0003674];	NA
TCONS_00006025	XLOC_005794	BGIOSGA002029-TA	BGIOSGA002029	1	8463523	8467270	0.619058	4.26106	2.78307	0.1442	0.812586	UP	OsI_01113	Uncharacterized protein	biological_process [GO:0008150];	NA	molecular_function [GO:0003674];	NA
TCONS_00006072	XLOC_005840	BGIOSGA002008-TA	BGIOSGA002008	1	8727023	8736932	1.14854	2.51273	1.12945	0.37145	0.874722	UP	OsI_01145	Uncharacterized protein	regulation of transcription, DNA-templated [GO:0006355]; histone acetylation [GO:0016573];	nucleus [GO:0005634];	DNA binding [GO:0003677]; transcription cofactor activity [GO:0003712]; histone acetyltransferase activity [GO:0004402]; protein binding [GO:0005515]; zinc ion binding [GO:0008270]; metal ion binding [GO:0046872];	NA
TCONS_00006096	XLOC_005863	BGIOSGA001996-TA	BGIOSGA001996	1	8934835	8937257	2.96184	12.1021	2.0307	0.2928	0.866399	UP	OsI_01171	DNA replication complex GINS protein PSF2	DNA replication [GO:0006260];	nucleus [GO:0005634];	molecular_function [GO:0003674];	NA
TCONS_00006134	XLOC_005901	BGIOSGA001977-TA	BGIOSGA001977	1	9258122	9266675	5.87572	14.9637	1.34863	0.2299	0.866399	UP	OsI_01216	Uncharacterized protein	regulation of transcription, DNA-templated [GO:0006355]; primary shoot apical meristem specification [GO:0010072];	NA	protein binding [GO:0005515];	NA
TCONS_00006163	XLOC_005929	BGIOSGA001956-TA	BGIOSGA001956	1	9534584	9541834	1.41514	5.85297	2.04823	0.13135	0.800817	UP	OsI_01252	Uncharacterized protein	cytokinesis [GO:0000910]; cytokinesis by cell plate formation [GO:0000911]; phragmoplast assembly [GO:0000914]; protein phosphorylation [GO:0006468]; embryo development ending in seed dormancy [GO:0009793]; endosperm cellularization [GO:0010342];	plasmodesma [GO:0009506];	protein kinase activity [GO:0004672]; protein serine/threonine kinase activity [GO:0004674]; binding [GO:0005488]; ATP binding [GO:0005524]; microtubule binding [GO:0008017]; kinase activity [GO:0016301]; transferase activity, transferring phosphorus-containing groups [GO:0016772];	NA
TCONS_00006164	XLOC_005930	BGIOSGA001955-TA	BGIOSGA001955	1	9543350	9550058	5.14413	10.6863	1.05476	0.4119	0.883234	UP	OsI_01253	Uncharacterized protein	Mo-molybdopterin cofactor biosynthetic process [GO:0006777]; metabolic process [GO:0008152]; glucosinolate biosynthetic process [GO:0019761];	NA	catalytic activity [GO:0003824]; transferase activity [GO:0016740];	NA
TCONS_00006187	XLOC_005952	BGIOSGA001947-TA	BGIOSGA001947	1	9759838	9760873	0.301117	0.940906	1.64373	0.42965	0.885494	UP	OsI_01278	Uncharacterized protein	oxidation-reduction process [GO:0055114];	NA	iron ion binding [GO:0005506]; electron carrier activity [GO:0009055]; oxidoreductase activity, acting on paired donors, with incorporation or reduction of molecular oxygen [GO:0016705]; oxygen binding [GO:0019825]; heme binding [GO:0020037];	NA
TCONS_00006188	XLOC_005953	BGIOSGA001946-TA	BGIOSGA001946	1	9806861	9809653	0.0941672	1.18246	3.65042	0.2754	0.866399	UP	OsI_01281	Uncharacterized protein	regulation of transcription, DNA-templated [GO:0006355];	NA	DNA binding [GO:0003677];	NA
TCONS_00006201	XLOC_005966	BGIOSGA001939-TA	BGIOSGA001939	1	9892094	9895106	1.75957	4.34571	1.30437	0.452	0.890543	UP	OsI_01295	Uncharacterized protein	transport [GO:0006810]; transmembrane transport [GO:0055085];	membrane [GO:0016020]; integral component of membrane [GO:0016021];	NA	NA
TCONS_00006207	XLOC_005972	BGIOSGA001934-TA	BGIOSGA001934	1	9982643	9985052	0.496448	1.94019	1.96649	0.38755	0.878849	UP	NA	NA	NA	NA	NA	NA
TCONS_00006212	XLOC_005977	BGIOSGA001930-TA	BGIOSGA001930	1	10021205	10025825	0.190438	0.689372	1.85596	0.43745	0.887045	UP	NA	NA	response to oxidative stress [GO:0006979];	mitochondrion [GO:0005739]; mitochondrial matrix [GO:0005759];	peroxidase activity [GO:0004601]; oxidoreductase activity [GO:0016491];	NA
TCONS_00006213	XLOC_005978	BGIOSGA001929-TA	BGIOSGA001929	1	10042025	10045659	2.88441	10.7224	1.89427	0.13305	0.801421	UP	NA	NA	NA	NA	NA	NA
TCONS_00006243	XLOC_006006	BGIOSGA001915-TA	BGIOSGA001915	1	10312611	10316107	1.46544	6.15231	2.06979	0.10275	0.797149	UP	OsI_01343	Uncharacterized protein	translation [GO:0006412]; tRNA aminoacylation for protein translation [GO:0006418]; glutamyl-tRNA aminoacylation [GO:0006424]; tRNA aminoacylation [GO:0043039];	cytoplasm [GO:0005737];	nucleotide binding [GO:0000166]; aminoacyl-tRNA ligase activity [GO:0004812]; glutamate-tRNA ligase activity [GO:0004818]; ATP binding [GO:0005524]; ligase activity [GO:0016874]; ligase activity, forming aminoacyl-tRNA and related compounds [GO:0016876];	NA
TCONS_00006260	XLOC_006023	BGIOSGA001905-TA	BGIOSGA001905	1	10553182	10558687	15.7423	34.9174	1.1493	0.2991	0.866399	UP	OsI_01366	Uncharacterized protein	NA	NA	nucleic acid binding [GO:0003676]; protein binding [GO:0005515];	NA
TCONS_00006283	XLOC_006045	BGIOSGA001895-TA	BGIOSGA001895	1	10675281	10680752	0.367875	2.94743	3.00217	0.12985	0.799947	UP	OsI_01386	Phospholipid-transporting ATPase (EC 3.6.3.1)	cation transport [GO:0006812]; phospholipid transport [GO:0015914];	plasma membrane [GO:0005886]; membrane [GO:0016020]; integral component of membrane [GO:0016021];	nucleotide binding [GO:0000166]; magnesium ion binding [GO:0000287]; phospholipid-translocating ATPase activity [GO:0004012]; ATP binding [GO:0005524]; hydrolase activity [GO:0016787]; cation-transporting ATPase activity [GO:0019829]; metal ion binding [GO:0046872];	NA
TCONS_00006290	XLOC_006052	BGIOSGA001893-TA	BGIOSGA001893	1	10733057	10748826	0.318319	2.27389	2.83662	0.1535	0.819187	UP	OsI_01392	Uncharacterized protein	NA	NA	binding [GO:0005488];	NA
TCONS_00006293	XLOC_006055	BGIOSGA001892-TA	BGIOSGA001892	1	10837277	10841900	0.68433	1.37197	1.00349	0.6176	0.926907	UP	OsI_01400	Uncharacterized protein	transmembrane transport [GO:0055085];	integral component of membrane [GO:0016021];	NA	NA
TCONS_00006327	XLOC_006087	BGIOSGA001873-TA	BGIOSGA001873	1	11181174	11185413	1.30438	3.66283	1.48959	0.30625	0.866399	UP	OsI_01443	Uncharacterized protein	NA	membrane [GO:0016020];	NA	NA
TCONS_00006422	XLOC_006178	BGIOSGA001818-TA	BGIOSGA001818	1	12147283	12150552	3.18604	12.9589	2.02411	0.12605	0.797149	UP	OsI_01545	Uncharacterized protein	NA	NA	protein binding [GO:0005515];	NA
TCONS_00006516	XLOC_006271	BGIOSGA001776-TA	BGIOSGA001776	1	13398841	13404658	4.23439	10.2078	1.26944	0.33895	0.871045	UP	OsI_01643	Uncharacterized protein	RNA splicing [GO:0008380];	nucleus [GO:0005634]; Cul4-RING E3 ubiquitin ligase complex [GO:0080008];	nucleotide binding [GO:0000166]; protein binding [GO:0005515];	NA
TCONS_00006533	XLOC_006287	BGIOSGA001768-TA	BGIOSGA001768	1	13546948	13547989	4.93219	11.3822	1.20648	0.3296	0.867071	UP	OsI_01663	Uncharacterized protein	biological_process [GO:0008150]; fatty acid catabolic process [GO:0009062];	NA	molecular_function [GO:0003674]; protein binding [GO:0005515];	NA
TCONS_00006554	XLOC_006308	BGIOSGA001759-TA	BGIOSGA001759	1	13871481	13881104	0.733798	3.04593	2.05343	0.1146	0.797149	UP	OsI_01684	Uncharacterized protein	protein phosphorylation [GO:0006468];	NA	protein kinase activity [GO:0004672]; protein binding [GO:0005515]; ATP binding [GO:0005524]; transferase activity, transferring phosphorus-containing groups [GO:0016772];	NA
TCONS_00006561	XLOC_006315	BGIOSGA001754-TA	BGIOSGA001754	1	13910277	13913119	0.59188	1.56818	1.40572	0.5193	0.906754	UP	OsI_01689	Uncharacterized protein	oxidation-reduction process [GO:0055114];	NA	dihydrolipoyl dehydrogenase activity [GO:0004148]; oxidoreductase activity [GO:0016491]; oxidoreductase activity, acting on a sulfur group of donors, NAD(P) as acceptor [GO:0016668]; flavin adenine dinucleotide binding [GO:0050660];	NA
TCONS_00006622	XLOC_006371	BGIOSGA001731-TA	BGIOSGA001731	1	14560973	14576017	2.17689	10.7355	2.30205	0.0925	0.797149	UP	NA	NA	NA	NA	NA	NA
TCONS_00006684	XLOC_006430	BGIOSGA001705-TA	BGIOSGA001705	1	15279280	15283262	1.29182	3.03889	1.23414	0.38585	0.878849	UP	OsI_01806	Uncharacterized protein	biological_process [GO:0008150];	plasma membrane [GO:0005886];	molecular_function [GO:0003674];	NA
TCONS_00006734	XLOC_006476	BGIOSGA001689-TA	BGIOSGA001689	1	15770319	15775731	0.888968	3.43841	1.95154	0.29665	0.866399	UP	OsI_01846	Uncharacterized protein	embryo development ending in seed dormancy [GO:0009793]; oxidation-reduction process [GO:0055114];	membrane [GO:0016020];	oxidoreductase activity, acting on the CH-CH group of donors, NAD or NADP as acceptor [GO:0016628]; delta14-sterol reductase activity [GO:0050613];	NA
TCONS_00006736	XLOC_006478	BGIOSGA001687-TA	BGIOSGA001687	1	15802722	15804993	0.71872	1.6459	1.19538	0.47835	0.900554	UP	NA	NA	NA	NA	NA	NA
TCONS_00006740	XLOC_006482	BGIOSGA001685-TA	BGIOSGA001685	1	15841069	15845798	1.41113	3.48561	1.30456	0.2891	0.866399	UP	NA	NA	NA	NA	NA	NA
TCONS_00006746	XLOC_006488	BGIOSGA001682-TA	BGIOSGA001682	1	15904345	15908188	0.674674	4.42214	2.71248	0.1679	0.83381	UP	OsI_01861	Uncharacterized protein	proteolysis [GO:0006508];	NA	cysteine-type peptidase activity [GO:0008234];	NA
TCONS_00006792	XLOC_006533	BGIOSGA001658-TA	BGIOSGA001658	1	16333410	16336360	0.622191	1.94422	1.64377	0.46295	0.895176	UP	OsI_01905	Uncharacterized protein	NA	NA	transferase activity, transferring acyl groups other than amino-acyl groups [GO:0016747];	NA
TCONS_00006844	XLOC_006584	BGIOSGA001627-TA	BGIOSGA001627	1	16860492	16861384	4.48481	10.2044	1.18607	0.50595	0.904957	UP	OsI_01961	Uncharacterized protein	NA	NA	protein binding [GO:0005515];	NA
TCONS_00006883	XLOC_006619	BGIOSGA001614-TA	BGIOSGA001614	1	17213602	17216473	2.29393	8.08485	1.8174	0.1702	0.834765	UP	NA	NA	NA	NA	NA	NA
TCONS_00006978	XLOC_006714	BGIOSGA001572-TA	BGIOSGA001572	1	19054066	19059479	0.813494	2.94933	1.85818	0.43845	0.887045	UP	NA	NA	NA	NA	NA	NA
TCONS_00006996	XLOC_006731	BGIOSGA001563-TA	SNR58	1	19321170	19322793	0.08753	0.71413	3.02834	0.3036	0.866399	UP	OsI_02107	Uncharacterized protein	biological_process [GO:0008150];	NA	protein binding [GO:0005515];	NA
TCONS_00006998	XLOC_006733	BGIOSGA001562-TA	BGIOSGA001562	1	19355495	19361915	2.19889	8.9986	2.03292	0.297	0.866399	UP	OsI_02108	Uncharacterized protein	biological_process [GO:0008150];	mitochondrion [GO:0005739]; chloroplast [GO:0009507];	GTP binding [GO:0005525];	NA
TCONS_00007003	XLOC_006738	BGIOSGA001558-TA	BGIOSGA001558	1	19416356	19430190	2.85229	6.47307	1.18233	0.41875	0.883749	UP	OsI_02115	Uncharacterized protein	NA	NA	protein binding [GO:0005515];	NA
TCONS_00007006	XLOC_006741	BGIOSGA001557-TA	BGIOSGA001557	1	19476685	19479079	0.341398	2.31302	2.76025	0.15065	0.816645	UP	NA	NA	NA	NA	NA	NA
TCONS_00007045	XLOC_006779	BGIOSGA001536-TA	BGIOSGA001536	1	20159872	20164194	51.0104	149.182	1.54821	0.1729	0.838815	UP	OsI_02167	Uncharacterized protein	ribosome biogenesis [GO:0042254];	nucleolus [GO:0005730]; cytosolic large ribosomal subunit [GO:0022625];	NA	NA
TCONS_00007049	XLOC_006783	BGIOSGA001535-TA	BGIOSGA001535	1	20220462	20224115	0.514842	1.57857	1.61642	0.33325	0.867311	UP	OsI_02174	Uncharacterized protein	NA	NA	ADP binding [GO:0043531];	NA
TCONS_00007075	XLOC_006808	BGIOSGA001524-TA	BGIOSGA001524	1	20476037	20478378	0.143492	1.45578	3.34275	0.13035	0.800427	UP	OsI_02193	Uncharacterized protein	NA	NA	nucleic acid binding [GO:0003676]; protein dimerization activity [GO:0046983];	NA
TCONS_00007078	XLOC_006811	BGIOSGA001521-TA	BGIOSGA001521	1	20503265	20510375	4.36592	10.1699	1.21995	0.35645	0.871124	UP	OsI_02197	Alpha-galactosidase (EC 3.2.1.22) (Melibiase)	carbohydrate metabolic process [GO:0005975];	cell wall [GO:0005618];	catalytic activity [GO:0003824]; hydrolase activity, hydrolyzing O-glycosyl compounds [GO:0004553];	NA
TCONS_00007085	XLOC_006818	BGIOSGA001519-TA	BGIOSGA001519	1	20582991	20584005	0.772662	2.21038	1.51638	0.48425	0.902659	UP	OsI_02200	Uncharacterized protein	NA	NA	protein binding [GO:0005515];	NA
TCONS_00007091	XLOC_006823	BGIOSGA001517-TA	BGIOSGA001517	1	20729473	20731146	0.802505	1.90597	1.24795	0.5347	0.909917	UP	NA	NA	NA	NA	NA	NA
TCONS_00007127	XLOC_006858	BGIOSGA001506-TA	BGIOSGA001506	1	21186199	21193888	7.01667	18.6494	1.41027	0.21745	0.866399	UP	OsI_02246	Uncharacterized protein	DNA methylation [GO:0006306]; methylation [GO:0032259]; C-5 methylation of cytosine [GO:0090116];	nucleus [GO:0005634];	DNA binding [GO:0003677]; chromatin binding [GO:0003682]; DNA (cytosine-5-)-methyltransferase activity [GO:0003886]; methyltransferase activity [GO:0008168]; transferase activity [GO:0016740];	NA
TCONS_00007156	XLOC_006887	BGIOSGA001499-TA	BGIOSGA001499	1	21548211	21549443	0.898724	3.29933	1.87622	0.2771	0.866399	UP	OsI_02268	Uncharacterized protein	NA	NA	protein binding [GO:0005515];	NA
TCONS_00007160	XLOC_006891	BGIOSGA001498-TA	BGIOSGA001498	1	21590844	21593599	0.495842	2.07738	2.06681	0.24975	0.866399	UP	OsI_02270	Uncharacterized protein	lipid metabolic process [GO:0006629]; signal transduction [GO:0007165]; intracellular signal transduction [GO:0035556];	NA	phosphatidylinositol phospholipase C activity [GO:0004435];	NA
TCONS_00007169	XLOC_006900	BGIOSGA001493-TA	BGIOSGA001493	1	21761584	21764099	5.33226	20.6812	1.9555	0.1301	0.800126	UP	OsI_02280	Uncharacterized protein	(1->3)-beta-D-glucan biosynthetic process [GO:0006075];	1,3-beta-D-glucan synthase complex [GO:0000148]; membrane [GO:0016020];	1,3-beta-D-glucan synthase activity [GO:0003843];	NA
TCONS_00007179	XLOC_006909	BGIOSGA001487-TA	BGIOSGA001487	1	21813843	21832557	1.0754	3.62401	1.75271	0.19475	0.863522	UP	OsI_02286	Uncharacterized protein	(1->3)-beta-D-glucan biosynthetic process [GO:0006075];	1,3-beta-D-glucan synthase complex [GO:0000148]; membrane [GO:0016020];	1,3-beta-D-glucan synthase activity [GO:0003843];	NA
TCONS_00007196	XLOC_006925	BGIOSGA001477-TA	BGIOSGA001477	1	22003252	22007078	1.38276	5.08489	1.87867	0.2675	0.866399	UP	OsI_02301	Uncharacterized protein	protein phosphorylation [GO:0006468];	NA	protein kinase activity [GO:0004672]; protein serine/threonine kinase activity [GO:0004674]; ATP binding [GO:0005524]; transferase activity, transferring phosphorus-containing groups [GO:0016772];	NA
TCONS_00007202	XLOC_006931	BGIOSGA001472-TA	BGIOSGA001472	1	22094340	22095255	158.669	347.975	1.13296	0.40515	0.88261	UP	NA	NA	NA	NA	NA	NA
TCONS_00007209	XLOC_006938	BGIOSGA001469-TA	BGIOSGA001469	1	22163153	22165902	0.765538	2.33598	1.60948	0.4635	0.895322	UP	NA	NA	NA	NA	NA	NA
TCONS_00007247	XLOC_006976	BGIOSGA001450-TA	BGIOSGA001450	1	22715795	22731195	0.745629	2.92915	1.97395	0.12115	0.797149	UP	OsI_02356	Uncharacterized protein	NA	NA	DNA binding [GO:0003677]; protein binding [GO:0005515]; zinc ion binding [GO:0008270]; metal ion binding [GO:0046872];	NA
TCONS_00007263	XLOC_006991	BGIOSGA001444-TA	BGIOSGA001444	1	22823147	22827188	0.284463	0.886271	1.63951	0.43185	0.885639	UP	OsI_02364	Uncharacterized protein	protein phosphorylation [GO:0006468];	NA	protein kinase activity [GO:0004672]; protein serine/threonine kinase activity [GO:0004674]; ATP binding [GO:0005524]; transferase activity, transferring phosphorus-containing groups [GO:0016772];	NA
TCONS_00007266	XLOC_006994	BGIOSGA001442-TA	BGIOSGA001442	1	22864536	22876474	1.70697	5.29733	1.63383	0.1975	0.866399	UP	OsI_02368	Uncharacterized protein	NA	NA	ATP binding [GO:0005524];	NA
TCONS_00007269	XLOC_006997	BGIOSGA001441-TA	BGIOSGA001441	1	22904647	22910684	2.02811	5.38159	1.40789	0.2595	0.866399	UP	OsI_02370	Uncharacterized protein	cell communication [GO:0007154]; intracellular signal transduction [GO:0035556];	NA	phosphatidylinositol binding [GO:0035091];	NA
TCONS_00007295	XLOC_007020	BGIOSGA001433-TA	BGIOSGA001433	1	23081863	23094333	0.899967	1.9314	1.1017	0.4022	0.88202	UP	OsI_02390	Uncharacterized protein	microtubule cytoskeleton organization [GO:0000226]; cytokinesis by cell plate formation [GO:0000911];	Cul4-RING E3 ubiquitin ligase complex [GO:0080008];	nucleotide binding [GO:0000166]; nucleic acid binding [GO:0003676]; protein binding [GO:0005515]; zinc ion binding [GO:0008270];	NA
TCONS_00007299	XLOC_007023	BGIOSGA001431-TA	BGIOSGA001431	1	23138522	23141777	0.758519	3.68803	2.28159	0.20735	0.866399	UP	OsI_02393	Uncharacterized protein	biosynthetic process [GO:0009058]; biotin biosynthetic process [GO:0009102];	cytosol [GO:0005829];	catalytic activity [GO:0003824]; 8-amino-7-oxononanoate synthase activity [GO:0008710]; pyridoxal phosphate binding [GO:0030170];	NA
TCONS_00007375	XLOC_007096	BGIOSGA001397-TA	BGIOSGA001397	1	23885633	23891094	2.61764	6.76939	1.37076	0.28995	0.866399	UP	NA	NA	NA	NA	NA	NA
TCONS_00007452	XLOC_007166	BGIOSGA001366-TA	BGIOSGA001366	1	24365209	24369934	4.55073	9.17916	1.01227	0.4177	0.883671	UP	OsI_02514	Uncharacterized protein	signal transduction [GO:0007165]; regulation of flower development [GO:0009909]; histone lysine methylation [GO:0034968];	endoplasmic reticulum [GO:0005783]; Golgi apparatus [GO:0005794]; plasma membrane [GO:0005886];	calcium ion binding [GO:0005509];	NA
TCONS_00007472	XLOC_007184	BGIOSGA001363-TA	BGIOSGA001363	1	24508431	24525521	5.09229	13.0427	1.35685	0.23625	0.866399	UP	OsI_02530	Uncharacterized protein	microtubule cytoskeleton organization [GO:0000226]; cytokinesis by cell plate formation [GO:0000911]; multidimensional cell growth [GO:0009825]; guard mother cell cytokinesis [GO:0010235]; negative regulation of innate immune response [GO:0045824];	plasma membrane [GO:0005886]; clathrin-coated vesicle [GO:0030136]; Cul4-RING E3 ubiquitin ligase complex [GO:0080008];	protein binding [GO:0005515];	NA
TCONS_00007497	XLOC_007207	BGIOSGA001358-TA	BGIOSGA001358	1	24730507	24735119	1.92195	6.28578	1.70952	0.3523	0.871124	UP	OsI_02540	Uncharacterized protein	mitotic cell cycle [GO:0000278]; double-strand break repair via homologous recombination [GO:0000724]; DNA metabolic process [GO:0006259]; DNA-dependent DNA replication [GO:0006261]; regulation of DNA replication [GO:0006275]; DNA repair [GO:0006281]; DNA methylation [GO:0006306]; DNA recombination [GO:0006310]; regulation of transcription, DNA-templated [GO:0006355]; RNA processing [GO:0006396];…	NA	recombinase activity [GO:0000150]; DNA binding [GO:0003677]; damaged DNA binding [GO:0003684]; single-stranded DNA binding [GO:0003697]; ATP binding [GO:0005524]; DNA-dependent ATPase activity [GO:0008094];	NA
TCONS_00007498	XLOC_007208	BGIOSGA001357-TA	BGIOSGA001357	1	24742324	24746222	0.795249	1.7642	1.14954	0.5832	0.916276	UP	OsI_02541	Uncharacterized protein	NA	cytoplasm [GO:0005737];	NA	NA
TCONS_00007517	XLOC_007226	BGIOSGA001351-TA	BGIOSGA001351	1	24899384	24906111	1.19568	3.06786	1.3594	0.41255	0.883234	UP	NA	NA	NA	NA	NA	NA
TCONS_00007533	XLOC_007241	BGIOSGA001343-TA	BGIOSGA001343	1	25028277	25033292	1.23389	3.01481	1.28886	0.47285	0.899909	UP	OsI_02572	Uncharacterized protein	biological_process [GO:0008150];	NA	DNA binding [GO:0003677]; chromatin binding [GO:0003682];	NA
TCONS_00007537	XLOC_007245	BGIOSGA001340-TA	BGIOSGA001340	1	25070628	25074910	5.65991	11.941	1.07707	0.4089	0.883234	UP	OsI_02575	Uncharacterized protein	protein peptidyl-prolyl isomerization [GO:0000413]; protein folding [GO:0006457]; protein targeting to vacuole [GO:0006623]; response to heat [GO:0009408]; response to high light intensity [GO:0009644]; response to endoplasmic reticulum stress [GO:0034976]; response to hydrogen peroxide [GO:0042542];	plasmodesma [GO:0009506];	peptidyl-prolyl cis-trans isomerase activity [GO:0003755]; isomerase activity [GO:0016853];	NA
TCONS_00007542	XLOC_007250	BGIOSGA001338-TA	BGIOSGA001338	1	25112538	25114963	3.00042	19.3408	2.68841	0.1485	0.814281	UP	OsI_02580	Uncharacterized protein	NA	NA	nucleic acid binding [GO:0003676]; zinc ion binding [GO:0008270];	NA
TCONS_00007611	XLOC_007317	BGIOSGA001299-TA	BGIOSGA001299	1	25802725	25812719	0.763737	4.29851	2.49269	0.1707	0.835574	UP	OsI_02661	Uncharacterized protein	nucleobase-containing compound metabolic process [GO:0006139]; methylation-dependent chromatin silencing [GO:0006346]; regulation of transcription, DNA-templated [GO:0006355]; cell-cell signaling [GO:0007267]; virus induced gene silencing [GO:0009616]; determination of bilateral symmetry [GO:0009855]; meristem initiation [GO:0010014]; meristem maintenance [GO:0010073]; production of ta-siRNAs inv…	nucleus [GO:0005634]; mitochondrion [GO:0005739];	nucleotide binding [GO:0000166]; nucleic acid binding [GO:0003676]; DNA binding [GO:0003677]; ATP-dependent DNA helicase activity [GO:0004003]; helicase activity [GO:0004386]; ATP binding [GO:0005524]; ATP-dependent helicase activity [GO:0008026]; hydrolase activity [GO:0016787]; hydrolase activity, acting on acid anhydrides [GO:0016817]; hydrolase activity, acting on acid anhydrides, in phosphor…	NA
TCONS_00007658	XLOC_007363	BGIOSGA001286-TA	BGIOSGA001286	1	26230948	26233599	2.40903	8.03066	1.73706	0.36205	0.872672	UP	NCS6 CTU1 OsI_02708	Cytoplasmic tRNA 2-thiolation protein 1 (EC 2.7.7.-) (Cytoplasmic tRNA adenylyltransferase 1)	response to reactive oxygen species [GO:0000302]; tRNA wobble uridine modification [GO:0002098]; tRNA processing [GO:0008033]; protein urmylation [GO:0032447]; tRNA thio-modification [GO:0034227]; regulation of plant-type cell wall organization or biogenesis [GO:0080157];	cytoplasm [GO:0005737];	tRNA binding [GO:0000049]; ATP binding [GO:0005524]; nucleotidyltransferase activity [GO:0016779];	NA
TCONS_00007695	XLOC_007399	BGIOSGA001259-TA	BGIOSGA001259	1	26553153	26556834	36.9661	76.6293	1.05169	0.4221	0.884351	UP	OsI_02745	Uncharacterized protein	NA	nucleus [GO:0005634]; cytoplasm [GO:0005737]; peroxisome [GO:0005777]; plasma membrane [GO:0005886];	NA	NA
TCONS_00007719	XLOC_007423	BGIOSGA001244-TA	BGIOSGA001244	1	26862064	26873030	10.7739	21.6368	1.00595	0.3719	0.874722	UP	OsI_02792	Uncharacterized protein	NA	NA	protein binding [GO:0005515];	NA
TCONS_00007751	XLOC_007454	BGIOSGA001225-TA	BGIOSGA001225	1	27156632	27163179	2.21867	5.56117	1.32569	0.30705	0.866399	UP	OsI_02823	Uncharacterized protein	biological_process [GO:0008150]; metabolic process [GO:0008152];	NA	catalytic activity [GO:0003824];	NA
TCONS_00007753	XLOC_007456	BGIOSGA001223-TA	BGIOSGA001223	1	27169110	27172173	6.01715	13.1985	1.13322	0.4207	0.884351	UP	NA	NA	NA	NA	NA	NA
TCONS_00007759	XLOC_007462	BGIOSGA001221-TA	BGIOSGA001221	1	27228967	27231370	0.168833	1.20104	2.83062	0.1353	0.801649	UP	OsI_02831	Uncharacterized protein	NA	NA	protein binding [GO:0005515];	NA
TCONS_00007760	XLOC_007463	BGIOSGA001220-TA	BGIOSGA001220	1	27232603	27235511	1.02018	2.42482	1.24906	0.5586	0.912062	UP	OsI_02832	Uncharacterized protein	DNA methylation [GO:0006306];	NA	DNA binding [GO:0003677]; methyltransferase activity [GO:0008168];	NA
TCONS_00007782	XLOC_007485	BGIOSGA001210-TA	BGIOSGA001210	1	27414369	27420067	2.41016	7.42895	1.62403	0.1488	0.814466	UP	OsI_02857	Uncharacterized protein	autophagy [GO:0006914];	cytoplasm [GO:0005737];	catalytic activity [GO:0003824]; small protein activating enzyme activity [GO:0008641];	NA
TCONS_00007824	XLOC_007525	BGIOSGA001191-TA	BGIOSGA001191	1	27751914	27756941	12.6579	42.0774	1.733	0.11955	0.797149	UP	OsI_02895	Uncharacterized protein	protein targeting to mitochondrion [GO:0006626]; fatty acid beta-oxidation [GO:0006635]; proteasome-mediated ubiquitin-dependent protein catabolic process [GO:0043161]; proteasome assembly [GO:0043248]; response to misfolded protein [GO:0051788];	nuclear envelope [GO:0005635]; heterotrimeric G-protein complex [GO:0005834];	nucleotide binding [GO:0000166]; protein binding [GO:0005515];	NA
TCONS_00007839	XLOC_007540	BGIOSGA001185-TA	BGIOSGA001185	1	27876277	27885297	6.16199	12.6378	1.03627	0.3674	0.87324	UP	OsI_02908	Uncharacterized protein	response to hypoxia [GO:0001666]; biosynthetic process [GO:0009058]; galactolipid biosynthetic process [GO:0019375];	endosome [GO:0005768]; Golgi apparatus [GO:0005794]; trans-Golgi network [GO:0005802];	transferase activity, transferring glycosyl groups [GO:0016757];	NA
TCONS_00007915	XLOC_007615	BGIOSGA001150-TA	BGIOSGA001150	1	28673562	28684880	1.10736	2.3922	1.11121	0.4446	0.888221	UP	OsI_02992	Uncharacterized protein	NA	NA	nucleotide binding [GO:0000166]; nucleic acid binding [GO:0003676]; DNA binding [GO:0003677]; helicase activity [GO:0004386]; iron ion binding [GO:0005506]; ATP binding [GO:0005524]; peptide deformylase activity [GO:0042586];	NA
TCONS_00007918	XLOC_007618	BGIOSGA001149-TA	BGIOSGA001149	1	28704747	28706028	3.00826	7.52085	1.32197	0.28105	0.866399	UP	OsI_02996	Uncharacterized protein	NA	NA	protein binding [GO:0005515];	NA
TCONS_00007939	XLOC_007639	BGIOSGA001139-TA	BGIOSGA001139	1	28954014	28956954	2.78068	13.0187	2.22708	0.20485	0.866399	UP	OsI_03028	Uncharacterized protein	NA	integral component of membrane [GO:0016021];	NA	NA
TCONS_00007975	XLOC_007674	BGIOSGA001120-TA	BGIOSGA001120	1	29281236	29283674	0.566042	1.35319	1.25739	0.44215	0.887246	UP	NA	NA	NA	NA	NA	NA
TCONS_00007998	XLOC_007694	BGIOSGA001114-TA	BGIOSGA001114	1	29477141	29478477	2.03049	11.0977	2.45036	0.21145	0.866399	UP	NA	NA	NA	NA	NA	NA
TCONS_00008000	XLOC_007696	BGIOSGA001113-TA	BGIOSGA001113	1	29480073	29483689	0.95257	2.76152	1.53557	0.37185	0.874722	UP	NA	NA	NA	NA	NA	NA
TCONS_00008024	XLOC_007719	BGIOSGA001101-TA	BGIOSGA001101	1	29728129	29731549	6.08005	16.3277	1.42517	0.28275	0.866399	UP	OsI_03107	Uncharacterized protein	proteolysis [GO:0006508]; cellular hyperosmotic salinity response [GO:0071475];	Golgi membrane [GO:0000139]; membrane [GO:0016020];	metalloendopeptidase activity [GO:0004222];	NA
TCONS_00008039	XLOC_007734	BGIOSGA001092-TA	BGIOSGA001092	1	29866994	29868587	10.1962	28.4509	1.48044	0.1793	0.845005	UP	NA	NA	NA	NA	NA	NA
TCONS_00008088	XLOC_007781	BGIOSGA001073-TA	BGIOSGA001073	1	30291984	30301028	7.07645	14.5641	1.04132	0.3677	0.873255	UP	NA	NA	NA	NA	NA	NA
TCONS_00008147	XLOC_007837	BGIOSGA001046-TA	BGIOSGA001046	1	30773871	30778826	7.59387	16.1248	1.08637	0.3246	0.866399	UP	OsI_03213	Auxin response factor	transcription, DNA-templated [GO:0006351]; regulation of transcription, DNA-templated [GO:0006355]; response to hormone [GO:0009725]; auxin-activated signaling pathway [GO:0009734];	nucleus [GO:0005634];	DNA binding [GO:0003677];	NA
TCONS_00008155	XLOC_007844	BGIOSGA001041-TA	BGIOSGA001041	1	30896662	30898777	1.57554	6.29965	1.99943	0.2438	0.866399	UP	NA	NA	NA	NA	NA	NA
TCONS_00008192	XLOC_007879	BGIOSGA001025-TA	BGIOSGA001025	1	31197795	31211379	2.51728	8.54889	1.76387	0.18525	0.85402	UP	OsI_03262	Uncharacterized protein	transport [GO:0006810]; ion transport [GO:0006811]; calcium ion transport [GO:0006816]; Golgi organization [GO:0007030]; vacuole organization [GO:0007033]; microsporogenesis [GO:0009556]; response to salt stress [GO:0009651]; seed germination [GO:0009845]; regulation of stomatal movement [GO:0010119]; calcium-mediated signaling [GO:0019722]; callose deposition in cell wall [GO:0052543]; transmemb…	plant-type vacuole [GO:0000325]; vacuole [GO:0005773]; vacuolar membrane [GO:0005774]; Golgi apparatus [GO:0005794]; plasma membrane [GO:0005886]; membrane [GO:0016020]; integral component of membrane [GO:0016021];	ion channel activity [GO:0005216]; voltage-gated calcium channel activity [GO:0005245]; calcium channel activity [GO:0005262]; calcium ion binding [GO:0005509];	NA
TCONS_00008194	XLOC_007881	BGIOSGA001024-TA	BGIOSGA001024	1	31219009	31222255	1.84604	5.72688	1.63332	0.3756	0.875739	UP	OsI_03264	Uncharacterized protein	transcription, DNA-templated [GO:0006351]; regulation of transcription, DNA-templated [GO:0006355]; cell cycle [GO:0007049]; trichome morphogenesis [GO:0010090]; DNA endoreduplication [GO:0042023]; regulation of cell division [GO:0051302];	nucleus [GO:0005634]; transcription factor complex [GO:0005667];	DNA binding [GO:0003677]; transcription factor activity, sequence-specific DNA binding [GO:0003700];	NA
TCONS_00008211	XLOC_007897	BGIOSGA001018-TA	BGIOSGA001018	1	31341761	31346636	1.58142	3.40927	1.10824	0.4293	0.885492	UP	OsI_03279	Uncharacterized protein	metabolic process [GO:0008152];	NA	catalytic activity [GO:0003824];	NA
TCONS_00008213	XLOC_007899	BGIOSGA001016-TA	BGIOSGA001016	1	31352344	31355929	0.276718	0.984129	1.83043	0.3938	0.878849	UP	OsI_03281	Uncharacterized protein	autophagy [GO:0006914]; pollen germination [GO:0009846];	NA	NA	NA
TCONS_00008216	XLOC_007902	BGIOSGA001013-TA	BGIOSGA001013	1	31371246	31381819	2.49597	6.13841	1.29827	0.2375	0.866399	UP	OsI_03285	Uncharacterized protein	glutamate biosynthetic process [GO:0006537]; nitrogen compound metabolic process [GO:0006807]; metabolic process [GO:0008152]; oxidation-reduction process [GO:0055114];	NA	catalytic activity [GO:0003824]; iron ion binding [GO:0005506]; FMN binding [GO:0010181]; glutamate synthase activity [GO:0015930]; glutamate synthase (NADH) activity [GO:0016040]; oxidoreductase activity [GO:0016491]; oxidoreductase activity, acting on the CH-NH2 group of donors [GO:0016638]; oxidoreductase activity, acting on the CH-NH2 group of donors, NAD or NADP as acceptor [GO:0016639]; glu…	NA
TCONS_00008231	XLOC_007917	BGIOSGA001008-TA	BGIOSGA001008	1	31536154	31547434	1.10069	3.24444	1.55956	0.21955	0.866399	UP	OsI_03304	DNA ligase (EC 6.5.1.1)	DNA replication [GO:0006260]; DNA repair [GO:0006281]; DNA recombination [GO:0006310]; cellular response to DNA damage stimulus [GO:0006974]; seed germination [GO:0009845]; DNA ligation involved in DNA repair [GO:0051103]; DNA biosynthetic process [GO:0071897];	NA	nucleotide binding [GO:0000166]; DNA binding [GO:0003677]; DNA ligase activity [GO:0003909]; DNA ligase (ATP) activity [GO:0003910]; ATP binding [GO:0005524]; ligase activity [GO:0016874];	NA
TCONS_00008249	XLOC_007935	BGIOSGA000997-TA	BGIOSGA000997	1	31753917	31756563	0.641483	1.52411	1.24848	0.5609	0.912911	UP	OsI_03331	Uncharacterized protein	NA	NA	protein binding [GO:0005515];	NA
TCONS_00008252	XLOC_007938	BGIOSGA000996-TA	BGIOSGA000996	1	31773990	31776969	3.33924	9.64419	1.53014	0.4876	0.902659	UP	OsI_03332	Uncharacterized protein	biological_process [GO:0008150];	NA	molecular_function [GO:0003674];	NA
TCONS_00008263	XLOC_007949	BGIOSGA000989-TA	BGIOSGA000989	1	31841082	31844452	2.89717	8.68393	1.5837	0.27995	0.866399	UP	OsI_03345	Uncharacterized protein	biosynthetic process [GO:0009058];	chloroplast envelope [GO:0009941];	catalytic activity [GO:0003824];	NA
TCONS_00008282	XLOC_007968	BGIOSGA000977-TA	BGIOSGA000977	1	32002288	32016406	2.50358	6.4336	1.36163	0.22525	0.866399	UP	OsI_03365	Uncharacterized protein	NA	NA	binding [GO:0005488];	NA
TCONS_00008291	XLOC_007977	BGIOSGA000974-TA	BGIOSGA000974	1	32065226	32068309	0.288402	1.02771	1.83327	0.3938	0.878849	UP	OsI_03373	Uncharacterized protein	isoprenoid biosynthetic process [GO:0008299];	NA	dimethylallyltranstransferase activity [GO:0004161]; geranyltranstransferase activity [GO:0004337]; transferase activity [GO:0016740];	NA
TCONS_00008292	XLOC_007978	BGIOSGA000973-TA	BGIOSGA000973	1	32069489	32072165	0.855825	2.81104	1.71572	0.3192	0.866399	UP	OsI_03374	Uncharacterized protein	metabolic process [GO:0008152];	cellular_component [GO:0005575];	catalytic activity [GO:0003824]; pyridoxal phosphate binding [GO:0030170];	NA
TCONS_00008349	XLOC_008034	BGIOSGA000947-TA	BGIOSGA000947	1	32467212	32469712	0.757992	2.64767	1.80447	0.4078	0.883234	UP	NA	NA	NA	NA	NA	NA
TCONS_00008372	XLOC_008057	BGIOSGA000937-TA	BGIOSGA000937	1	32674704	32676818	1.44694	6.70123	2.21142	0.2587	0.866399	UP	OsI_03460	Uncharacterized protein	NA	NA	protein binding [GO:0005515];	NA
TCONS_00008401	XLOC_008085	BGIOSGA000922-TA	BGIOSGA000922	1	32913031	32914323	6.21321	21.0005	1.75701	0.18845	0.854557	UP	NA	NA	NA	NA	NA	NA
TCONS_00008404	XLOC_008088	BGIOSGA000920-TA	BGIOSGA000920	1	32939518	32944059	0.947786	3.8872	2.0361	0.23575	0.866399	UP	OsI_03499	Uncharacterized protein	signal transduction [GO:0007165]; small GTPase mediated signal transduction [GO:0007264]; protein transport [GO:0015031];	intracellular [GO:0005622]; membrane [GO:0016020];	nucleotide binding [GO:0000166]; GTP binding [GO:0005525];	NA
TCONS_00008413	XLOC_008097	BGIOSGA000914-TA	BGIOSGA000914	1	33019792	33021619	0.382147	1.5532	2.02305	0.23515	0.866399	UP	OsI_03512	Uncharacterized protein	NA	NA	protein binding [GO:0005515];	NA
TCONS_00008433	XLOC_008117	BGIOSGA000905-TA	BGIOSGA000905	1	33192775	33195618	1.06355	8.62349	3.01938	0.11655	0.797149	UP	OsI_03534	Uncharacterized protein	NA	NA	protein binding [GO:0005515]; zinc ion binding [GO:0008270]; metal ion binding [GO:0046872];	NA
TCONS_00008440	XLOC_008124	BGIOSGA000900-TA	BGIOSGA000900	1	33261070	33269378	1.18912	3.67611	1.62829	0.195	0.863522	UP	OsI_03547	Starch synthase, chloroplastic/amyloplastic (EC 2.4.1.-)	biosynthetic process [GO:0009058]; glucan biosynthetic process [GO:0009250]; starch biosynthetic process [GO:0019252];	amyloplast [GO:0009501]; chloroplast [GO:0009507];	glycogen (starch) synthase activity [GO:0004373]; starch synthase activity [GO:0009011];	NA
TCONS_00008475	XLOC_008158	BGIOSGA000884-TA	BGIOSGA000884	1	33607008	33610648	1.78334	5.26438	1.56168	0.2339	0.866399	UP	NA	NA	NA	NA	NA	NA
TCONS_00008496	XLOC_008179	BGIOSGA000872-TA	BGIOSGA000872	1	33720724	33724953	4.96275	9.9991	1.01066	0.3611	0.872672	UP	OsI_03625	Uncharacterized protein	DNA replication [GO:0006260];	plasma membrane [GO:0005886]; DNA polymerase III complex [GO:0009360];	DNA binding [GO:0003677]; DNA-directed DNA polymerase activity [GO:0003887]; ATP binding [GO:0005524];	NA
TCONS_00008508	XLOC_008189	BGIOSGA000867-TA	BGIOSGA000867	1	33816192	33820624	2.07052	5.44839	1.39584	0.2633	0.866399	UP	OsI_03638	NADPH-dependent diflavin oxidoreductase 1 (EC 1.18.1.-) (NADPH-dependent FMN and FAD-containing oxidoreductase)	mitotic G2 phase [GO:0000085]; double-strand break repair via homologous recombination [GO:0000724]; regulation of transcription, DNA-templated [GO:0006355]; photomorphogenesis [GO:0009640]; embryo development ending in seed dormancy [GO:0009793]; response to ionizing radiation [GO:0010212]; cullin deneddylation [GO:0010388]; iron-sulfur cluster assembly [GO:0016226]; protein ubiquitination [GO:0…	nucleus [GO:0005634]; cytoplasm [GO:0005737];	NADPH-hemoprotein reductase activity [GO:0003958]; iron ion binding [GO:0005506]; FMN binding [GO:0010181]; oxidoreductase activity [GO:0016491]; oxidoreductase activity, acting on NAD(P)H [GO:0016651]; flavin adenine dinucleotide binding [GO:0050660]; NADP binding [GO:0050661];	NA
TCONS_00008552	XLOC_008231	BGIOSGA000845-TA	BGIOSGA000845	1	34290425	34295098	1.68102	3.40402	1.0179	0.4641	0.895701	UP	OsI_03699	Uncharacterized protein	proteolysis [GO:0006508];	NA	ATP-dependent peptidase activity [GO:0004176];	NA
TCONS_00008555	XLOC_008234	BGIOSGA000844-TA	BGIOSGA000844	1	34320903	34325099	9.64349	21.4468	1.15314	0.29815	0.866399	UP	OsI_03705	Uncharacterized protein	protein phosphorylation [GO:0006468];	NA	nucleotide binding [GO:0000166]; protein kinase activity [GO:0004672]; protein serine/threonine kinase activity [GO:0004674]; ATP binding [GO:0005524]; transferase activity, transferring phosphorus-containing groups [GO:0016772];	NA
TCONS_00008574	XLOC_008253	BGIOSGA000833-TA	BGIOSGA000833	1	34491364	34495732	4.26092	9.49474	1.15596	0.3029	0.866399	UP	OsI_03724	Uncharacterized protein	nuclear division [GO:0000280]; cytokinesis [GO:0000910]; cytokinesis by cell plate formation [GO:0000911]; obsolete GTP catabolic process [GO:0006184]; DNA replication [GO:0006260]; DNA replication initiation [GO:0006270]; regulation of DNA replication [GO:0006275]; DNA methylation [GO:0006306]; chromatin silencing [GO:0006342]; methylation-dependent chromatin silencing [GO:0006346]; nucleolus or…	cell plate [GO:0009504];	nucleotide binding [GO:0000166]; GTPase activity [GO:0003924]; GTP binding [GO:0005525];	NA
TCONS_00008597	XLOC_008276	BGIOSGA000821-TA	BGIOSGA000821	1	34701431	34704085	5.92013	18.0476	1.60811	0.2381	0.866399	UP	OsI_03753	Uncharacterized protein	lipid metabolic process [GO:0006629];	NA	triglyceride lipase activity [GO:0004806]; hydrolase activity [GO:0016787];	NA
TCONS_00008605	XLOC_008283	BGIOSGA000816-TA	BGIOSGA000816	1	34761091	34764136	69.0451	145.475	1.07516	0.34895	0.871124	UP	NA	NA	NA	NA	NA	NA
TCONS_00008622	XLOC_008299	BGIOSGA000807-TA	BGIOSGA000807	1	34865038	34867030	0.069319	0.963708	3.79727	0.27575	0.866399	UP	OsI_03779	Uncharacterized protein	biological_process [GO:0008150];	NA	molecular_function [GO:0003674]; protein binding [GO:0005515];	NA
TCONS_00008625	XLOC_008302	BGIOSGA000805-TA	BGIOSGA000805	1	34898008	34904657	0.648234	2.8871	2.15504	0.2572	0.866399	UP	OsI_03781	Uncharacterized protein	biological_process [GO:0008150];	NA	molecular_function [GO:0003674];	NA
TCONS_00008630	XLOC_008307	BGIOSGA000801-TA	BGIOSGA000801	1	34957014	34961338	19.3101	53.8887	1.48062	0.1801	0.846776	UP	OsI_03788	Uncharacterized protein	RNA processing [GO:0006396]; Golgi vesicle transport [GO:0048193];	nucleus [GO:0005634]; intracellular ribonucleoprotein complex [GO:0030529];	nucleotide binding [GO:0000166]; nucleic acid binding [GO:0003676]; RNA binding [GO:0003723];	NA
TCONS_00008635	XLOC_008312	BGIOSGA000797-TA	BGIOSGA000797	1	35073124	35076070	4.03947	10.5545	1.38562	0.35245	0.871124	UP	OsI_03797	Uncharacterized protein	embryo development ending in seed dormancy [GO:0009793];	NA	molecular_function [GO:0003674];	NA
TCONS_00008648	XLOC_008325	BGIOSGA000786-TA	BGIOSGA000786	1	35231457	35234884	0.321677	0.974911	1.59966	0.4246	0.884351	UP	OsI_03812	Non-specific serine/threonine protein kinase (EC 2.7.11.1)	protein phosphorylation [GO:0006468]; signal transduction [GO:0007165]; phosphorylation [GO:0016310];	NA	nucleotide binding [GO:0000166]; protein kinase activity [GO:0004672]; protein serine/threonine kinase activity [GO:0004674]; ATP binding [GO:0005524]; kinase activity [GO:0016301]; transferase activity [GO:0016740]; transferase activity, transferring phosphorus-containing groups [GO:0016772];	NA
TCONS_00008656	XLOC_008331	BGIOSGA000784-TA	BGIOSGA000784	1	35273837	35276846	2.20282	4.49255	1.02818	0.4217	0.884351	UP	OsI_03819	Uncharacterized protein	polysaccharide biosynthetic process [GO:0000271]; signal transduction [GO:0007165]; gravitropism [GO:0009630];	intracellular [GO:0005622]; plasma membrane [GO:0005886];	nucleotide binding [GO:0000166]; protein binding [GO:0005515]; ATP binding [GO:0005524]; nucleoside-triphosphatase activity [GO:0017111]; ADP binding [GO:0043531];	NA
TCONS_00008667	XLOC_008342	BGIOSGA000776-TA	BGIOSGA000776	1	35343720	35347793	0.728167	1.67577	1.20248	0.5038	0.904957	UP	OsI_03832	Uncharacterized protein	lipid metabolic process [GO:0006629]; metabolic process [GO:0008152]; triglyceride catabolic process [GO:0019433];	monolayer-surrounded lipid storage body [GO:0012511];	triglyceride lipase activity [GO:0004806]; hydrolase activity [GO:0016787];	NA
TCONS_00008669	XLOC_008344	BGIOSGA000774-TA	BGIOSGA000774	1	35352625	35360605	0.595668	4.51779	2.92303	0.0814	0.784286	UP	OsI_03834	Uncharacterized protein	protein transport [GO:0015031];	mitochondrion [GO:0005739]; mitochondrial inner membrane [GO:0005743]; mitochondrial inner membrane presequence translocase complex [GO:0005744];	NA	NA
TCONS_00008690	XLOC_008364	BGIOSGA000761-TA	BGIOSGA000761	1	35522675	35524947	0.579038	2.30834	1.99512	0.2704	0.866399	UP	NA	NA	NA	NA	NA	NA
TCONS_00008692	XLOC_008366	BGIOSGA000759-TA	BGIOSGA000759	1	35547243	35552779	0.204707	6.39173	4.96457	0.20785	0.866399	UP	OsI_03859	Uncharacterized protein	metabolic process [GO:0008152];	NA	catalytic activity [GO:0003824]; zinc ion binding [GO:0008270]; hydrolase activity [GO:0016787];	NA
TCONS_00008704	XLOC_008378	BGIOSGA000751-TA	BGIOSGA000751	1	35653029	35657620	7.34367	36.9498	2.33099	0.0868	0.797149	UP	NA	NA	NA	NA	NA	NA
TCONS_00008705	XLOC_008379	BGIOSGA000750-TA	BGIOSGA000750	1	35659771	35662815	2.74813	6.10243	1.15093	0.3639	0.87324	UP	OsI_03875	Uncharacterized protein	RNA splicing, via endonucleolytic cleavage and ligation [GO:0000394]; proteolysis [GO:0006508]; methionine biosynthetic process [GO:0009086];	vacuole [GO:0005773]; chloroplast [GO:0009507];	serine-type peptidase activity [GO:0008236];	NA
TCONS_00008713	XLOC_008387	BGIOSGA000746-TA	BGIOSGA000746	1	35779932	35783499	5.96997	15.3299	1.36055	0.30725	0.866399	UP	OsI_03895	Uncharacterized protein	glycerolipid biosynthetic process [GO:0045017];	NA	diacylglycerol O-acyltransferase activity [GO:0004144];	NA
TCONS_00008723	XLOC_008397	BGIOSGA000738-TA	BGIOSGA000738	1	35857066	35873206	2.85953	9.74092	1.76828	0.12565	0.797149	UP	OsI_03906	Uncharacterized protein	proteolysis [GO:0006508]; ubiquitin-dependent protein catabolic process [GO:0006511]; protein deubiquitination [GO:0016579];	NA	obsolete ubiquitin thiolesterase activity [GO:0004221]; protein binding [GO:0005515]; peptidase activity [GO:0008233]; cysteine-type peptidase activity [GO:0008234]; hydrolase activity [GO:0016787]; ubiquitinyl hydrolase activity [GO:0036459];	NA
TCONS_00008740	XLOC_008412	BGIOSGA000731-TA	BGIOSGA000731	1	35955638	35961877	0.637898	3.20412	2.32853	0.2142	0.866399	UP	OsI_03917	Uncharacterized protein	pseudouridine synthesis [GO:0001522]; RNA modification [GO:0009451];	NA	RNA binding [GO:0003723]; pseudouridine synthase activity [GO:0009982];	NA
TCONS_00008743	XLOC_008415	BGIOSGA000730-TA	BGIOSGA000730	1	35970983	35975864	1.37119	2.845	1.053	0.56235	0.913475	UP	OsI_03919	Uncharacterized protein	regulation of transcription, DNA-templated [GO:0006355]; biological_process [GO:0008150];	NA	molecular_function [GO:0003674];	NA
TCONS_00008755	XLOC_008427	BGIOSGA000721-TA	BGIOSGA000721	1	36149092	36152673	2.93304	5.89111	1.00614	0.4905	0.902659	UP	OsI_03943	Uncharacterized protein	biological_process [GO:0008150];	NA	nucleotide binding [GO:0000166]; protein binding [GO:0005515];	NA
TCONS_00008760	XLOC_008432	BGIOSGA000718-TA	BGIOSGA000718	1	36213391	36228465	0.715866	2.01873	1.49569	0.42315	0.884351	UP	OsI_03952	Uncharacterized protein	NA	NA	acid phosphatase activity [GO:0003993]; ATP binding [GO:0005524]; metal ion binding [GO:0046872];	NA
TCONS_00008761	XLOC_008433	BGIOSGA000717-TA	BGIOSGA000717	1	36231921	36235512	1.11364	3.50326	1.65342	0.3538	0.871124	UP	OsI_03953	Uncharacterized protein	biological_process [GO:0008150];	NA	Ran GTPase binding [GO:0008536];	NA
TCONS_00008776	XLOC_008448	BGIOSGA000706-TA	BGIOSGA000706	1	36412074	36421602	2.70198	6.25773	1.21162	0.27495	0.866399	UP	OsI_03975	Uncharacterized protein	embryo sac development [GO:0009553];	NA	nucleic acid binding [GO:0003676]; DNA binding [GO:0003677]; helicase activity [GO:0004386]; protein binding [GO:0005515]; ATP binding [GO:0005524]; zinc ion binding [GO:0008270]; metal ion binding [GO:0046872];	NA
TCONS_00008782	XLOC_008454	BGIOSGA000702-TA	BGIOSGA000702	1	36473329	36477610	2.76228	6.18834	1.16369	0.49095	0.902659	UP	OsI_03981	Uncharacterized protein	meristem determinacy [GO:0010022]; regulation of floral meristem growth [GO:0010080]; regulation of inflorescence meristem growth [GO:0010081]; floral meristem determinacy [GO:0010582];	cytosol [GO:0005829];	DNA binding [GO:0003677];	NA
TCONS_00008799	XLOC_008470	BGIOSGA000692-TA	BGIOSGA000692	1	36572151	36574672	0.22755	1.60524	2.81854	0.25005	0.866399	UP	OsI_03999	Uncharacterized protein	biological_process [GO:0008150];	cellular_component [GO:0005575];	molecular_function [GO:0003674]; hydrolase activity [GO:0016787];	NA
TCONS_00008829	XLOC_008500	BGIOSGA000674-TA	ST7-OT4_3	1	36919380	36922110	0.587405	1.39425	1.24707	0.46515	0.896043	UP	OsI_04030	Uncharacterized protein	defense response [GO:0006952];	NA	protein binding [GO:0005515]; ADP binding [GO:0043531];	NA
TCONS_00008835	XLOC_008506	BGIOSGA000669-TA	BGIOSGA000669	1	36951873	36953923	0.718616	1.80382	1.32776	0.4223	0.884351	UP	OsI_04038	Uncharacterized protein	NA	NA	protein binding [GO:0005515];	NA
TCONS_00008916	XLOC_008583	BGIOSGA000626-TA	BGIOSGA000626	1	37676959	37677466	2.12651	5.83297	1.45575	0.4983	0.903588	UP	NA	NA	NA	NA	NA	NA
TCONS_00008918	XLOC_008585	BGIOSGA000624-TA	BGIOSGA000624	1	37690060	37696103	2.86013	8.82308	1.6252	0.19765	0.866399	UP	OsI_04142	Uncharacterized protein	transcription, DNA-templated [GO:0006351]; regulation of transcription, DNA-templated [GO:0006355];	NA	transcription factor activity, sequence-specific DNA binding [GO:0003700]; sequence-specific DNA binding [GO:0043565];	NA
TCONS_00008927	XLOC_008594	BGIOSGA000623-TA	BGIOSGA000623	1	37826210	37828715	4.43186	14.8252	1.74206	0.3614	0.872672	UP	OsI_04152	U3 small nucleolar RNA-associated protein 11 (U3 snoRNA-associated protein 11)	karyogamy [GO:0000741]; rRNA processing [GO:0006364]; embryo sac egg cell differentiation [GO:0009560]; megagametogenesis [GO:0009561];	small-subunit processome [GO:0032040];	NA	NA
TCONS_00008953	XLOC_008620	BGIOSGA000606-TA	BGIOSGA000606	1	38086440	38090369	0.177333	0.80121	2.17572	0.33115	0.867071	UP	OsI_04192	Uncharacterized protein	phosphatidylinositol dephosphorylation [GO:0046856];	NA	NA	NA
TCONS_00008956	XLOC_008623	BGIOSGA000604-TA	BGIOSGA000604	1	38114343	38117475	4.22361	12.9653	1.61811	0.2027	0.866399	UP	OsI_04195	Cysteine synthase (EC 2.5.1.47)	cysteine biosynthetic process from serine [GO:0006535]; cellular amino acid biosynthetic process [GO:0008652]; photosynthetic acclimation [GO:0009643]; regulation of hydrogen peroxide metabolic process [GO:0010310]; photosynthesis [GO:0015979]; cysteine biosynthetic process [GO:0019344]; regulation of superoxide metabolic process [GO:0090322];	chloroplast [GO:0009507]; thylakoid lumen [GO:0031977];	catalytic activity [GO:0003824]; cysteine synthase activity [GO:0004124]; transferase activity [GO:0016740]; pyridoxal phosphate binding [GO:0030170];	NA
TCONS_00008972	XLOC_008639	BGIOSGA000593-TA	BGIOSGA000593	1	38273846	38277375	6.21909	28.9328	2.21793	0.1069	0.797149	UP	OsI_04214	Uncharacterized protein	NA	NA	protein binding [GO:0005515];	NA
TCONS_00008980	XLOC_008647	BGIOSGA000589-TA	BGIOSGA000589	1	38358999	38363653	1.30515	7.78536	2.57655	0.1581	0.825683	UP	OsI_04222	Uncharacterized protein	NA	NA	protein binding [GO:0005515];	NA
TCONS_00008982	XLOC_008648	BGIOSGA000588-TA	BGIOSGA000588	1	38364777	38369301	0.979568	3.14129	1.68114	0.3634	0.87324	UP	OsI_04223	Uncharacterized protein	NA	NA	protein binding [GO:0005515]; lipid binding [GO:0008289];	NA
TCONS_00008992	XLOC_008657	BGIOSGA000581-TA	BGIOSGA000581	1	38509575	38514505	16.1642	34.0257	1.07382	0.32895	0.867071	UP	OsI_04241	Uncharacterized protein	mitotic G2 phase [GO:0000085]; pyrimidine ribonucleotide biosynthetic process [GO:0009220]; photomorphogenesis [GO:0009640]; regulation of flower development [GO:0009909]; cullin deneddylation [GO:0010388]; histone lysine methylation [GO:0034968];	cytosol [GO:0005829]; plasmodesma [GO:0009506];	tRNA binding [GO:0000049];	NA
TCONS_00009000	XLOC_008665	BGIOSGA000577-TA	BGIOSGA000577	1	38562011	38562638	0.300858	1.31985	2.13322	0.3871	0.878849	UP	OsI_04246	Uncharacterized protein	NA	NA	protein binding [GO:0005515]; zinc ion binding [GO:0008270]; metal ion binding [GO:0046872];	NA
TCONS_00009015	XLOC_008679	BGIOSGA000567-TA	BGIOSGA000567	1	38732446	38736379	2.52349	6.34092	1.32927	0.2841	0.866399	UP	OsI_04270	Uncharacterized protein	intracellular protein transport [GO:0006886];	intracellular [GO:0005622];	NA	NA
TCONS_00009020	XLOC_008684	BGIOSGA000562-TA	BGIOSGA000562	1	38805435	38808906	0.948209	1.91102	1.01107	0.5291	0.908278	UP	OsI_04279	Uncharacterized protein	cell communication [GO:0007154];	NA	phosphatidylinositol binding [GO:0035091];	NA
TCONS_00009057	XLOC_008719	BGIOSGA000536-TA	BGIOSGA000536	1	39250770	39251622	55.8849	166.916	1.57859	0.2236	0.866399	UP	OsI_04337	Uncharacterized protein	NA	NA	DNA binding [GO:0003677];	NA
TCONS_00009060	XLOC_008722	BGIOSGA000534-TA	BGIOSGA000534	1	39266353	39269135	1.8138	3.87335	1.09456	0.3776	0.877242	UP	NA	NA	NA	NA	NA	NA
TCONS_00009084	XLOC_008745	BGIOSGA000514-TA	BGIOSGA000514	1	39527379	39532061	3.22778	13.239	2.03618	0.1146	0.797149	UP	NA	NA	NA	NA	NA	NA
TCONS_00009088	XLOC_008749	BGIOSGA000511-TA	BGIOSGA000511	1	39608811	39611002	68.5748	142.735	1.05759	0.4174	0.883411	UP	OsI_04390	60S ribosomal protein L36	translation [GO:0006412];	intracellular [GO:0005622]; ribosome [GO:0005840]; plasma membrane [GO:0005886]; membrane [GO:0016020]; cytosolic large ribosomal subunit [GO:0022625]; cytosolic ribosome [GO:0022626]; intracellular ribonucleoprotein complex [GO:0030529];	structural constituent of ribosome [GO:0003735];	NA
TCONS_00009092	XLOC_008753	BGIOSGA000509-TA	BGIOSGA000509	1	39629885	39632304	0.138828	0.699564	2.33316	0.3504	0.871124	UP	OsI_04393	Trehalose 6-phosphate phosphatase (EC 3.1.3.12)	trehalose biosynthetic process [GO:0005992]; metabolic process [GO:0008152]; response to cadmium ion [GO:0046686];	NA	catalytic activity [GO:0003824]; trehalose-phosphatase activity [GO:0004805];	NA
TCONS_00009116	XLOC_008777	BGIOSGA000495-TA	BGIOSGA000495	1	39908375	39910799	3.01669	7.73563	1.35855	0.52445	0.907597	UP	OsI_04425	CASP-like protein 5B1 (OsCASPL5B1)	NA	plasma membrane [GO:0005886]; integral component of membrane [GO:0016021];	NA	NA
TCONS_00009121	XLOC_008782	BGIOSGA000493-TA	BGIOSGA000493	1	39948044	39950027	0.112217	1.08793	3.27722	0.2954	0.866399	UP	OsI_04433	Uncharacterized protein	mRNA splicing, via spliceosome [GO:0000398]; production of siRNA involved in RNA interference [GO:0030422]; chloroplast RNA processing [GO:0031425]; polycistronic mRNA processing [GO:0031426]; production of miRNAs involved in gene silencing by miRNA [GO:0035196]; post-translational protein modification [GO:0043687]; positive regulation of transcription, DNA-templated [GO:0045893];	NA	zinc ion binding [GO:0008270];	NA
TCONS_00009129	XLOC_008789	BGIOSGA000488-TA	BGIOSGA000488	1	40010320	40014461	1.20991	4.07798	1.75295	0.3455	0.871124	UP	OsI_04439	Uncharacterized protein	NA	NA	Rho guanyl-nucleotide exchange factor activity [GO:0005089];	NA
TCONS_00009142	XLOC_008802	BGIOSGA000480-TA	BGIOSGA000480	1	40171239	40173143	3.43535	9.03848	1.39562	0.4182	0.883749	UP	OsI_04457	Reticulon-like protein	NA	endoplasmic reticulum membrane [GO:0005789]; membrane [GO:0016020]; integral component of membrane [GO:0016021];	NA	NA
TCONS_00009151	XLOC_008811	BGIOSGA000475-TA	BGIOSGA000475	1	40240856	40245403	4.49968	9.56868	1.0885	0.38355	0.878849	UP	NA	NA	NA	NA	NA	NA
TCONS_00009171	XLOC_008831	BGIOSGA000465-TA	BGIOSGA000465	1	40492406	40497388	2.52979	15.8942	2.65141	0.1878	0.854229	UP	OsI_04485	Uncharacterized protein	NA	nuclear envelope [GO:0005635]; nuclear pore [GO:0005643]; cytosol [GO:0005829];	protein binding [GO:0005515]; structural constituent of nuclear pore [GO:0017056];	NA
TCONS_00009174	XLOC_008834	BGIOSGA000463-TA	BGIOSGA000463	1	40510128	40517360	0.487004	3.30557	2.7629	0.1571	0.825529	UP	OsI_04490	Uncharacterized protein	response to osmotic stress [GO:0006970]; response to auxin [GO:0009733]; auxin-activated signaling pathway [GO:0009734]; dephosphorylation [GO:0016311]; positive regulation of transcription, DNA-templated [GO:0045893]; developmental growth [GO:0048589];	intracellular [GO:0005622];	RNA binding [GO:0003723]; double-stranded RNA binding [GO:0003725]; phosphoserine phosphatase activity [GO:0004647]; phosphatase activity [GO:0016791];	NA
TCONS_00009176	XLOC_008836	BGIOSGA000461-TA	BGIOSGA000461	1	40530547	40533952	5.10675	11.355	1.15285	0.3656	0.87324	UP	OsI_04493	Uncharacterized protein	biosynthetic process [GO:0009058]; methylglyoxal catabolic process to D-lactate via S-lactoyl-glutathione [GO:0019243]; photoperiodism, flowering [GO:0048573];	NA	transferase activity, transferring glycosyl groups [GO:0016757];	NA
TCONS_00009180	XLOC_008840	BGIOSGA000457-TA	BGIOSGA000457	1	40560416	40561876	23.3747	51.4357	1.13782	0.3662	0.87324	UP	OsI_04498	Uncharacterized protein	NA	nucleus [GO:0005634];	NA	NA
TCONS_00009181	XLOC_008841	BGIOSGA000456-TA	BGIOSGA000456	1	40571015	40579617	0.581459	3.77931	2.70037	0.14495	0.81291	UP	OsI_04500	Uncharacterized protein	NA	NA	DNA binding [GO:0003677]; protein binding [GO:0005515];	NA
TCONS_00009184	XLOC_008844	BGIOSGA000453-TA	BGIOSGA000453	1	40607105	40612539	0.776534	9.19289	3.5654	0.0731	0.766091	UP	OsI_04504	Uncharacterized protein	RNA splicing, via endonucleolytic cleavage and ligation [GO:0000394]; DNA-templated transcription, initiation [GO:0006352]; transcription from RNA polymerase II promoter [GO:0006366];	transcription factor TFIID complex [GO:0005669];	DNA binding [GO:0003677]; protein heterodimerization activity [GO:0046982];	NA
TCONS_00009205	XLOC_008865	BGIOSGA000442-TA	BGIOSGA000442	1	40921289	40921976	3.41076	9.00586	1.40077	0.4353	0.887045	UP	NA	NA	NA	NA	NA	NA
TCONS_00009228	XLOC_008888	BGIOSGA000426-TA	BGIOSGA000426	1	41189307	41199116	1.43134	5.64598	1.97986	0.15555	0.822628	UP	OsI_04575	DNA polymerase (EC 2.7.7.7)	mitotic cell cycle [GO:0000278]; double-strand break repair via homologous recombination [GO:0000724]; cytokinesis by cell plate formation [GO:0000911]; regionalization [GO:0003002]; nucleobase-containing compound metabolic process [GO:0006139]; DNA replication [GO:0006260]; DNA-dependent DNA replication [GO:0006261]; DNA replication initiation [GO:0006270]; regulation of DNA replication [GO:0006…	NA	nucleotide binding [GO:0000166]; nucleoside binding [GO:0001882]; nucleic acid binding [GO:0003676]; DNA binding [GO:0003677]; DNA-directed DNA polymerase activity [GO:0003887]; 3'-5' exonuclease activity [GO:0008408]; transferase activity [GO:0016740]; nucleotidyltransferase activity [GO:0016779];	NA
TCONS_00009231	XLOC_008891	BGIOSGA000423-TA	BGIOSGA000423	1	41230200	41244281	1.01455	4.23352	2.06102	0.1274	0.799161	UP	OsI_04583	Uncharacterized protein	mitotic nuclear division [GO:0007067]; biological_process [GO:0008150];	NA	binding [GO:0005488];	NA
TCONS_00009254	XLOC_008911	BGIOSGA000413-TA	BGIOSGA000413	1	41440118	41447357	4.85423	12.195	1.32897	0.2368	0.866399	UP	OsI_04616	5'-3' exoribonuclease (EC 3.1.13.-)	nucleobase-containing compound metabolic process [GO:0006139]; fatty acid beta-oxidation [GO:0006635]; sister chromatid cohesion [GO:0007062]; reciprocal meiotic recombination [GO:0007131]; organ morphogenesis [GO:0009887]; tissue development [GO:0009888]; response to gamma radiation [GO:0010332]; miRNA catabolic process [GO:0010587]; positive regulation of organelle organization [GO:0010638]; pr…	intracellular [GO:0005622]; nucleus [GO:0005634];	nucleic acid binding [GO:0003676]; exonuclease activity [GO:0004527]; 5'-3' exoribonuclease activity [GO:0004534]; zinc ion binding [GO:0008270];	NA
TCONS_00009255	XLOC_008912	BGIOSGA000412-TA	BGIOSGA000412	1	41448460	41451819	10.481	24.6141	1.23171	0.27135	0.866399	UP	OsI_04617	Uncharacterized protein	protein phosphorylation [GO:0006468]; positive regulation of protein kinase activity [GO:0045860];	plasma membrane [GO:0005886];	protein kinase activity [GO:0004672]; protein serine/threonine kinase activity [GO:0004674]; 3-phosphoinositide-dependent protein kinase activity [GO:0004676]; ATP binding [GO:0005524]; transferase activity, transferring phosphorus-containing groups [GO:0016772]; phosphatidylinositol binding [GO:0035091];	NA
TCONS_00009273	XLOC_008929	BGIOSGA000401-TA	BGIOSGA000401	1	41613734	41614980	1.06377	2.24223	1.07575	0.61355	0.925935	UP	OsI_04637	Uncharacterized protein	NA	membrane [GO:0016020];	acetylglucosaminyltransferase activity [GO:0008375];	NA
TCONS_00009288	XLOC_008944	BGIOSGA000391-TA	BGIOSGA000391	1	41777903	41780121	0.968374	7.52884	2.95879	0.11105	0.797149	UP	OsI_04658	Uncharacterized protein	biological_process [GO:0008150]; peptidyl-lysine monomethylation [GO:0018026];	NA	molecular_function [GO:0003674]; protein binding [GO:0005515]; protein-lysine N-methyltransferase activity [GO:0016279];	NA
TCONS_00009299	XLOC_008955	BGIOSGA000381-TA	BGIOSGA000381	1	41912655	41916502	0.744846	1.55593	1.06276	0.5143	0.905698	UP	OsI_04676	Uncharacterized protein	protein phosphorylation [GO:0006468]; phosphorylation [GO:0016310];	NA	nucleotide binding [GO:0000166]; protein kinase activity [GO:0004672]; protein tyrosine kinase activity [GO:0004713]; ATP binding [GO:0005524]; kinase activity [GO:0016301]; transferase activity [GO:0016740]; transferase activity, transferring phosphorus-containing groups [GO:0016772];	NA
TCONS_00009314	XLOC_008970	BGIOSGA000373-TA	BGIOSGA000373	1	42034293	42045166	1.64884	4.90359	1.57238	0.23055	0.866399	UP	OsI_04692	Uncharacterized protein	DNA-templated transcription, initiation [GO:0006352]; histone modification [GO:0016570];	nucleus [GO:0005634];	DNA binding [GO:0003677]; protein binding [GO:0005515]; zinc ion binding [GO:0008270];	NA
TCONS_00009322	XLOC_008977	BGIOSGA000368-TA	BGIOSGA000368	1	42089950	42092750	1.69463	7.24759	2.09653	0.26955	0.866399	UP	NA	NA	NA	NA	NA	NA
TCONS_00009331	XLOC_008985	BGIOSGA000364-TA	BGIOSGA000364	1	42147435	42149506	4.49192	10.2673	1.19265	0.57285	0.915476	UP	NA	NA	NA	NA	NA	NA
TCONS_00009332	XLOC_008986	BGIOSGA000363-TA	BGIOSGA000363	1	42150404	42155700	1.90885	9.51794	2.31795	0.0775	0.774379	UP	OsI_04712	Uncharacterized protein	protein folding [GO:0006457];	NA	nucleotide binding [GO:0000166]; ATP binding [GO:0005524]; nucleoside-triphosphatase activity [GO:0017111]; unfolded protein binding [GO:0051082];	NA
TCONS_00009336	XLOC_008990	BGIOSGA000361-TA	BGIOSGA000361	1	42190671	42195433	26.2025	55.6018	1.08543	0.3415	0.871124	UP	OsI_04717	PHD finger protein ALFIN-LIKE 6	transcription, DNA-templated [GO:0006351]; regulation of transcription, DNA-templated [GO:0006355]; chromatin modification [GO:0016568];	nucleus [GO:0005634];	protein binding [GO:0005515]; zinc ion binding [GO:0008270]; histone binding [GO:0042393];	NA
TCONS_00009343	XLOC_008997	BGIOSGA000359-TA	BGIOSGA000359	1	42260043	42264385	2.37272	6.73317	1.50474	0.1762	0.841422	UP	OsI_04723	Uncharacterized protein	'de novo' IMP biosynthetic process [GO:0006189]; glutamine metabolic process [GO:0006541]; pollen development [GO:0009555]; microgametogenesis [GO:0055046];	cytoplasm [GO:0005737]; mitochondrion [GO:0005739]; chloroplast [GO:0009507]; chloroplast stroma [GO:0009570];	catalytic activity [GO:0003824]; phosphoribosylformylglycinamidine synthase activity [GO:0004642]; ATP binding [GO:0005524];	NA
TCONS_00009344	XLOC_008998	BGIOSGA000358-TA	BGIOSGA000358	1	42272767	42276005	3.12837	11.8904	1.92632	0.1397	0.807456	UP	OsI_04725	Uncharacterized protein	protein phosphorylation [GO:0006468];	NA	catalytic activity [GO:0003824]; protein kinase activity [GO:0004672]; protein serine/threonine kinase activity [GO:0004674]; ATP binding [GO:0005524]; transferase activity, transferring phosphorus-containing groups [GO:0016772];	NA
TCONS_00009350	XLOC_009004	BGIOSGA000354-TA	BGIOSGA000354	1	42300633	42302311	16.2628	50.6322	1.63848	0.14735	0.81418	UP	OsI_04731	Uncharacterized protein	transcription from RNA polymerase III promoter [GO:0006383];	DNA-directed RNA polymerase III complex [GO:0005666];	DNA binding [GO:0003677]; DNA-directed RNA polymerase activity [GO:0003899];	NA
TCONS_00009367	XLOC_009021	BGIOSGA000345-TA	BGIOSGA000345	1	42484544	42487513	8.75056	21.3467	1.28656	0.24455	0.866399	UP	OsI_04753	Pectin acetylesterase (EC 3.1.1.-)	NA	NA	hydrolase activity [GO:0016787];	NA
TCONS_00009377	XLOC_009031	BGIOSGA000337-TA	BGIOSGA000337	1	42558780	42560705	3.91047	10.4743	1.42144	0.43055	0.885639	UP	OsI_04765	Uncharacterized protein	protein folding [GO:0006457]; protein transport [GO:0015031];	NA	NA	NA
TCONS_00009390	XLOC_009044	BGIOSGA000325-TA	BGIOSGA000325	1	42682924	42691757	5.54364	11.844	1.09525	0.3184	0.866399	UP	OsI_04789	Cohesin-like protein	methylation-dependent chromatin silencing [GO:0006346]; sister chromatid cohesion [GO:0007062]; mitotic nuclear division [GO:0007067]; RNA interference [GO:0016246]; centromeric sister chromatid cohesion [GO:0070601];	nuclear chromosome [GO:0000228];	molecular_function [GO:0003674]; protein binding [GO:0005515];	NA
TCONS_00009397	XLOC_009050	BGIOSGA000320-TA	BGIOSGA000320	1	42754557	42756724	1.65472	4.69902	1.50577	0.3991	0.881208	UP	OsI_04798	Uncharacterized protein	protein phosphorylation [GO:0006468]; phosphorylation [GO:0016310];	plasma membrane [GO:0005886];	nucleotide binding [GO:0000166]; protein kinase activity [GO:0004672]; protein tyrosine kinase activity [GO:0004713]; ATP binding [GO:0005524]; kinase activity [GO:0016301]; transferase activity [GO:0016740]; transferase activity, transferring phosphorus-containing groups [GO:0016772];	NA
TCONS_00009400	XLOC_009053	BGIOSGA000318-TA	BGIOSGA000318	1	42792306	42795563	0.713256	3.10251	2.12095	0.2261	0.866399	UP	OsI_04801	Uncharacterized protein	biological_process [GO:0008150]; oxidation-reduction process [GO:0055114];	NA	molecular_function [GO:0003674]; FMN binding [GO:0010181]; oxidoreductase activity [GO:0016491];	NA
TCONS_00009411	XLOC_009064	BGIOSGA000313-TA	BGIOSGA000313	1	42911881	42915013	4.4479	12.0157	1.43372	0.2426	0.866399	UP	OsI_04810	Uncharacterized protein	DNA metabolic process [GO:0006259]; DNA repair [GO:0006281]; DNA recombination [GO:0006310]; cellular response to DNA damage stimulus [GO:0006974]; SOS response [GO:0009432];	NA	nucleotide binding [GO:0000166]; DNA binding [GO:0003677]; single-stranded DNA binding [GO:0003697]; ATP binding [GO:0005524]; DNA-dependent ATPase activity [GO:0008094]; nucleoside-triphosphatase activity [GO:0017111];	NA
TCONS_00009415	XLOC_009068	BGIOSGA000310-TA	BGIOSGA000310	1	42948686	42953790	0.219895	1.70132	2.95177	0.1244	0.797149	UP	OsI_04817	Uncharacterized protein	obsolete ATP catabolic process [GO:0006200]; transport [GO:0006810]; transmembrane transport [GO:0055085];	integral component of membrane [GO:0016021];	nucleotide binding [GO:0000166]; ATP binding [GO:0005524]; ATPase activity [GO:0016887]; nucleoside-triphosphatase activity [GO:0017111]; ATPase activity, coupled to transmembrane movement of substances [GO:0042626];	NA
TCONS_00009422	XLOC_009075	BGIOSGA000306-TA	BGIOSGA000306	1	43051192	43058821	3.13175	11.7116	1.90289	0.09225	0.797149	UP	OsI_04829	Structural maintenance of chromosomes protein	DNA repair [GO:0006281]; DNA recombination [GO:0006310]; sister chromatid cohesion [GO:0007062]; mitotic chromosome condensation [GO:0007076]; chromosome condensation [GO:0030261]; chromosome organization [GO:0051276];	condensin complex [GO:0000796]; nucleus [GO:0005634]; chromosome [GO:0005694];	protein binding [GO:0005515]; ATP binding [GO:0005524];	NA
TCONS_00009442	XLOC_009093	BGIOSGA000293-TA	BGIOSGA000293	1	43231572	43234309	3.59733	8.61113	1.25928	0.3905	0.878849	UP	NA	NA	NA	NA	NA	NA
TCONS_00009444	XLOC_009095	BGIOSGA000292-TA	BGIOSGA000292	1	43241605	43242989	74.4358	412.249	2.46945	0.28185	0.866399	UP	OsI_04854	Uncharacterized protein	biological_process [GO:0008150];	mitochondrion [GO:0005739]; mitochondrial respiratory chain complex I [GO:0005747]; respiratory chain complex I [GO:0045271];	molecular_function [GO:0003674];	NA
TCONS_00009449	XLOC_009100	BGIOSGA000287-TA	BGIOSGA000287	1	43286829	43299873	1.58308	4.81731	1.60549	0.1614	0.827491	UP	OsI_04862	Uncharacterized protein	RNA processing [GO:0006396];	NA	nucleic acid binding [GO:0003676]; DNA binding [GO:0003677]; RNA binding [GO:0003723]; helicase activity [GO:0004386]; ribonuclease III activity [GO:0004525]; protein binding [GO:0005515]; ATP binding [GO:0005524]; hydrolase activity [GO:0016787]; endoribonuclease activity, producing 5'-phosphomonoesters [GO:0016891]; metal ion binding [GO:0046872];	NA
TCONS_00009452	XLOC_009102	BGIOSGA000285-TA	BGIOSGA000285	1	43310814	43318893	10.4968	38.7696	1.88497	0.09615	0.797149	UP	NA	NA	NA	NA	NA	NA
TCONS_00009460	XLOC_009110	BGIOSGA000279-TA	BGIOSGA000279	1	43377916	43381648	12.5604	25.5254	1.02305	0.35415	0.871124	UP	NA	NA	NA	NA	nucleic acid binding [GO:0003676]; ATP binding [GO:0005524];	NA
TCONS_00009489	XLOC_009138	BGIOSGA000256-TA	BGIOSGA000256	1	43667219	43672014	1.64218	4.76428	1.53664	0.41965	0.884351	UP	OsI_04916	Uncharacterized protein	nuclear-transcribed mRNA catabolic process [GO:0000956]; fatty acid beta-oxidation [GO:0006635]; biological_process [GO:0008150]; protein import into peroxisome matrix [GO:0016558]; calcium-mediated signaling [GO:0019722]; photoperiodism, flowering [GO:0048573];	intracellular [GO:0005622];	protein binding [GO:0005515];	NA
TCONS_00009490	XLOC_009139	BGIOSGA000255-TA	BGIOSGA000255	1	43689213	43703957	3.52587	10.2111	1.53408	0.16535	0.830245	UP	OsI_04921	Uncharacterized protein	phosphorelay signal transduction system [GO:0000160]; signal transduction [GO:0007165]; biological_process [GO:0008150]; signal transduction by protein phosphorylation [GO:0023014];	membrane [GO:0016020];	phosphorelay sensor kinase activity [GO:0000155]; molecular_function [GO:0003674];	NA
TCONS_00009507	XLOC_009156	BGIOSGA000245-TA	BGIOSGA000245	1	43865664	43868446	6.03217	12.6494	1.06832	0.47195	0.899369	UP	NA	NA	NA	NA	NA	NA
TCONS_00009510	XLOC_009159	BGIOSGA000242-TA	BGIOSGA000242	1	43880121	43882754	1.38701	6.90879	2.31645	0.189	0.854687	UP	NA	NA	NA	NA	NA	NA
TCONS_00009540	XLOC_009187	BGIOSGA000228-TA	BGIOSGA000228	1	44201358	44205720	4.56687	10.3057	1.17416	0.28905	0.866399	UP	HK3 OHK2 OsI_04985	Probable histidine kinase 3 (OsHK3) (EC 2.7.13.3)	phosphorelay signal transduction system [GO:0000160]; response to superoxide [GO:0000303]; regulation of transcription, DNA-templated [GO:0006355]; fatty acid beta-oxidation [GO:0006635]; response to osmotic stress [GO:0006970]; signal transduction [GO:0007165]; circadian rhythm [GO:0007623]; cell death [GO:0008219]; response to cold [GO:0009409]; response to water deprivation [GO:0009414]; respo…	intracellular [GO:0005622]; plasma membrane [GO:0005886]; membrane [GO:0016020];	phosphorelay sensor kinase activity [GO:0000155]; phosphorelay response regulator activity [GO:0000156]; protein histidine kinase activity [GO:0004673]; signal transducer activity [GO:0004871]; osmosensor activity [GO:0005034]; ATP binding [GO:0005524]; cytokinin receptor activity [GO:0009884]; kinase activity [GO:0016301]; transferase activity, transferring phosphorus-containing groups [GO:00167…	NA
TCONS_00009546	XLOC_009192	BGIOSGA000226-TA	BGIOSGA000226	1	44259611	44263927	5.52739	17.6378	1.674	0.2163	0.866399	UP	OsI_04990	Uncharacterized protein	NA	NA	protein binding [GO:0005515];	NA
TCONS_00009579	XLOC_009224	BGIOSGA000208-TA	BGIOSGA000208	1	44531185	44532403	0.491978	3.48137	2.82299	0.1375	0.806015	UP	NA	NA	NA	NA	NA	NA
TCONS_00009581	XLOC_009226	BGIOSGA000206-TA	BGIOSGA000206	1	44570756	44573340	2.51829	7.44886	1.56457	0.28575	0.866399	UP	OsI_05031	Uncharacterized protein	NA	NA	protein dimerization activity [GO:0046983];	NA
TCONS_00009587	XLOC_009231	BGIOSGA000205-TA	BGIOSGA000205	1	44585324	44591880	6.49629	14.0936	1.11735	0.3873	0.878849	UP	NA	NA	NA	NA	NA	NA
TCONS_00009596	XLOC_009240	BGIOSGA000198-TA	BGIOSGA000198	1	44664724	44666314	1.26488	3.91534	1.63014	0.3411	0.871124	UP	OsI_05042	Uncharacterized protein	metabolic process [GO:0008152]; oxidation-reduction process [GO:0055114];	NA	oxidoreductase activity [GO:0016491];	NA
TCONS_00009614	XLOC_009257	BGIOSGA000187-TA	BGIOSGA000187	1	44805620	44817857	1.0824	2.25309	1.05767	0.53555	0.909917	UP	OsI_05066	Uncharacterized protein	regulation of protein catabolic process [GO:0042176]; regulation of catalytic activity [GO:0050790];	proteasome complex [GO:0000502];	binding [GO:0005488]; enzyme regulator activity [GO:0030234];	NA
TCONS_00009616	XLOC_009259	BGIOSGA000185-TA	BGIOSGA000185	1	44827636	44835278	7.66107	20.4875	1.41912	0.2065	0.866399	UP	NA	NA	NA	NA	NA	NA
TCONS_00009632	XLOC_009274	BGIOSGA000172-TA	PIR7A	1	44956455	44957431	3.64384	7.49721	1.0409	0.553	0.911361	UP	PIR7A OsI_004971	Probable esterase PIR7A (EC 3.1.-.-)	NA	NA	carboxylic ester hydrolase activity [GO:0052689];	serine protease(PC00190);serine protease(PC00203)
TCONS_00009644	XLOC_009284	BGIOSGA000167-TA	BGIOSGA000167	1	45011188	45017090	0.0558176	2.028	5.18319	0.2072	0.866399	UP	OsI_05096	Uncharacterized protein	metabolic process [GO:0008152];	chloroplast [GO:0009507];	catalytic activity [GO:0003824];	NA
TCONS_00009676	XLOC_009315	BGIOSGA000142-TA	BGIOSGA000142	1	45278567	45286941	8.03936	25.2225	1.64956	0.15045	0.816497	UP	OsI_05139	Phosphotransferase (EC 2.7.1.-)	cellular glucose homeostasis [GO:0001678]; carbohydrate metabolic process [GO:0005975]; glycolytic process [GO:0006096]; phosphorylation [GO:0016310]; carbohydrate phosphorylation [GO:0046835];	NA	nucleotide binding [GO:0000166]; hexokinase activity [GO:0004396]; ATP binding [GO:0005524]; glucose binding [GO:0005536]; kinase activity [GO:0016301]; transferase activity [GO:0016740]; phosphotransferase activity, alcohol group as acceptor [GO:0016773];	NA
TCONS_00009698	XLOC_009335	BGIOSGA000130-TA	BGIOSGA000130	1	45448679	45451967	2.42352	7.14127	1.55907	0.281	0.866399	UP	OsI_05156	Uncharacterized protein	mitochondrial genome maintenance [GO:0000002]; DNA metabolic process [GO:0006259]; DNA repair [GO:0006281]; DNA recombination [GO:0006310]; cellular response to DNA damage stimulus [GO:0006974]; response to heat [GO:0009408]; SOS response [GO:0009432];	NA	nucleotide binding [GO:0000166]; DNA binding [GO:0003677]; single-stranded DNA binding [GO:0003697]; ATP binding [GO:0005524]; DNA-dependent ATPase activity [GO:0008094]; nucleoside-triphosphatase activity [GO:0017111];	NA
TCONS_00009728	XLOC_009364	BGIOSGA000111-TA	BGIOSGA000111	1	45808607	45813259	1.9951	7.32193	1.87576	0.3314	0.867071	UP	OsI_05193	Uncharacterized protein	DNA replication [GO:0006260];	NA	single-stranded DNA binding [GO:0003697];	NA
TCONS_00009730	XLOC_009366	BGIOSGA000110-TA	BGIOSGA000110	1	45824789	45827299	1.96686	5.64105	1.52007	0.39045	0.878849	UP	OsI_05195	Uncharacterized protein	chloroplast-nucleus signaling pathway [GO:0010019]; phytochromobilin biosynthetic process [GO:0010024]; oxidation-reduction process [GO:0055114];	chloroplast [GO:0009507];	oxidoreductase activity, acting on the CH-CH group of donors, iron-sulfur protein as acceptor [GO:0016636]; phytochromobilin:ferredoxin oxidoreductase activity [GO:0050619]; cobalt ion binding [GO:0050897];	NA
TCONS_00009736	XLOC_009372	BGIOSGA000104-TA	BGIOSGA000104	1	45881467	45883612	0.237994	1.53259	2.68698	0.3268	0.867071	UP	OsI_05211	Pyridoxal phosphate homeostasis protein (PLP homeostasis protein)	ubiquinone biosynthetic process [GO:0006744]; biological_process [GO:0008150]; myo-inositol hexakisphosphate biosynthetic process [GO:0010264];	NA	NA	NA
TCONS_00009737	XLOC_009373	BGIOSGA000103-TA	BGIOSGA000103	1	45888306	45894501	7.11394	26.0738	1.87388	0.10325	0.797149	UP	OsI_05213	Uncharacterized protein	mitotic cell cycle [GO:0000278]; mRNA splicing, via spliceosome [GO:0000398]; regulation of transcription, DNA-templated [GO:0006355]; RNA processing [GO:0006396]; mRNA processing [GO:0006397]; mRNA export from nucleus [GO:0006406]; protein dephosphorylation [GO:0006470]; sister chromatid cohesion [GO:0007062]; photomorphogenesis [GO:0009640]; embryo development ending in seed dormancy [GO:000979…	Cul4-RING E3 ubiquitin ligase complex [GO:0080008];	protein binding [GO:0005515];	NA
TCONS_00009786	XLOC_009422	BGIOSGA000077-TA	BGIOSGA000077	1	46319913	46322970	3.20888	8.32793	1.37589	0.33685	0.869122	UP	OsI_05281	Uncharacterized protein	RNA splicing, via endonucleolytic cleavage and ligation [GO:0000394]; biological_process [GO:0008150]; methionine biosynthetic process [GO:0009086]; cellular cation homeostasis [GO:0030003];	NA	molecular_function [GO:0003674];	NA
TCONS_00009796	XLOC_009432	BGIOSGA000074-TA	BGIOSGA000074	1	46398475	46404424	0.508139	1.92799	1.9238	0.2769	0.866399	UP	OsI_05293	Uncharacterized protein	tRNA wobble uridine modification [GO:0002098]; tRNA processing [GO:0008033]; hydrogen peroxide catabolic process [GO:0042744]; oxidation-reduction process [GO:0055114];	NA	electron carrier activity [GO:0009055]; oxidoreductase activity [GO:0016491]; flavin adenine dinucleotide binding [GO:0050660];	NA
TCONS_00009799	XLOC_009435	BGIOSGA000071-TA	BGIOSGA000071	1	46413723	46424806	0.884276	4.81997	2.44646	0.0591	0.712557	UP	OsI_05296	Uncharacterized protein	protein phosphorylation [GO:0006468];	membrane [GO:0016020]; integral component of membrane [GO:0016021];	protein kinase activity [GO:0004672]; protein serine/threonine kinase activity [GO:0004674]; protein binding [GO:0005515]; ATP binding [GO:0005524]; transferase activity, transferring phosphorus-containing groups [GO:0016772];	NA
TCONS_00009811	XLOC_009447	BGIOSGA000064-TA	BGIOSGA000064	1	46471290	46475888	1.20464	5.891	2.28991	0.2274	0.866399	UP	NA	NA	NA	NA	NA	NA
TCONS_00009815	XLOC_009451	BGIOSGA000061-TA	BGIOSGA000061	1	46496333	46499029	0.855207	2.76419	1.69251	0.34175	0.871124	UP	OsI_05312	Uncharacterized protein	biological_process [GO:0008150];	NA	molecular_function [GO:0003674];	NA
TCONS_00009842	XLOC_009476	BGIOSGA000045-TA	BGIOSGA000045	1	46670663	46673499	21.1613	47.278	1.15974	0.2939	0.866399	UP	OsI_05343	Uncharacterized protein	biological_process [GO:0008150]; embryo sac egg cell differentiation [GO:0009560];	NA	protein binding [GO:0005515];	NA
TCONS_00009865	XLOC_009497	BGIOSGA000033-TA	BGIOSGA000033	1	46794031	46797823	1.53131	4.02666	1.39482	0.4483	0.889468	UP	NA	NA	NA	NA	NA	NA
TCONS_00009867	XLOC_009499	BGIOSGA000032-TA	BGIOSGA000032	1	46814784	46816791	6.86308	18.3095	1.41566	0.25515	0.866399	UP	OsI_05374	Uncharacterized protein	NA	NA	transferase activity, transferring phosphorus-containing groups [GO:0016772];	NA
TCONS_00009874	XLOC_009506	BGIOSGA000030-TA	BGIOSGA000030	1	46856323	46859727	2.09358	6.65327	1.66809	0.37445	0.875614	UP	OsI_05378	Uncharacterized protein	NA	NA	nucleic acid binding [GO:0003676]; helicase activity [GO:0004386]; ATP binding [GO:0005524]; ATP-dependent helicase activity [GO:0008026]; hydrolase activity [GO:0016787];	NA
TCONS_00009879	XLOC_009511	BGIOSGA000026-TA	BGIOSGA000026	1	46896825	46899791	0.156899	2.71395	4.11249	0.2661	0.866399	UP	OsI_05386	Glycerol-3-phosphate dehydrogenase [NAD(+)] (EC 1.1.1.8)	carbohydrate metabolic process [GO:0005975]; glycerol-3-phosphate metabolic process [GO:0006072]; glycerol-3-phosphate biosynthetic process [GO:0046167]; glycerol-3-phosphate catabolic process [GO:0046168]; oxidation-reduction process [GO:0055114];	cytoplasm [GO:0005737]; glycerol-3-phosphate dehydrogenase complex [GO:0009331]; chloroplast [GO:0009507];	nucleotide binding [GO:0000166]; glycerol-3-phosphate dehydrogenase [NAD] activity [GO:0004367]; oxidoreductase activity [GO:0016491]; oxidoreductase activity, acting on CH-OH group of donors [GO:0016614]; oxidoreductase activity, acting on the CH-OH group of donors, NAD or NADP as acceptor [GO:0016616]; protein homodimerization activity [GO:0042803]; coenzyme binding [GO:0050662]; NAD binding [G…	NA
TCONS_00009887	XLOC_009519	BGIOSGA000020-TA	BGIOSGA000020	1	46914697	46920167	1.09656	6.6415	2.59853	0.0472	0.689984	UP	OsI_05392	Uncharacterized protein	NA	NA	RNA binding [GO:0003723]; binding [GO:0005488];	NA
TCONS_00009898	XLOC_009530	BGIOSGA000017-TA	BGIOSGA000017	1	47025640	47028312	1.10251	6.01366	2.44745	0.18565	0.85422	UP	NA	NA	NA	NA	NA	NA
TCONS_00009908	XLOC_009540	BGIOSGA000012-TA	BGIOSGA000012	1	47096123	47097936	2.25784	7.20576	1.67421	0.3255	0.866928	UP	OsI_05422	Uncharacterized protein	phosphate-containing compound metabolic process [GO:0006796];	cytoplasm [GO:0005737];	magnesium ion binding [GO:0000287]; inorganic diphosphatase activity [GO:0004427];	NA
TCONS_00009918	XLOC_009548	BGIOSGA000009-TA	BGIOSGA000009	1	47164810	47178554	2.31476	6.59312	1.5101	0.17345	0.839063	UP	OsI_05426	Uncharacterized protein	obsolete ATP catabolic process [GO:0006200]; transport [GO:0006810]; transmembrane transport [GO:0055085];	integral component of membrane [GO:0016021];	nucleotide binding [GO:0000166]; ATP binding [GO:0005524]; ATPase activity [GO:0016887]; nucleoside-triphosphatase activity [GO:0017111]; ATPase activity, coupled to transmembrane movement of substances [GO:0042626];	NA
TCONS_00009921	XLOC_009551	BGIOSGA000006-TA	BGIOSGA000006	1	47206322	47208329	5.88897	12.9115	1.13257	0.37165	0.874722	UP	OsI_05432	Uncharacterized protein	protein dephosphorylation [GO:0006470];	NA	catalytic activity [GO:0003824]; phosphoprotein phosphatase activity [GO:0004721]; protein serine/threonine phosphatase activity [GO:0004722]; hydrolase activity [GO:0016787]; cation binding [GO:0043169]; metal ion binding [GO:0046872];	NA
TCONS_00009925	XLOC_009555	BGIOSGA000002-TA	BGIOSGA000002	1	47247292	47259724	3.48371	7.07131	1.02135	0.36765	0.87324	UP	OsI_05440	Uncharacterized protein	microtubule cytoskeleton organization [GO:0000226]; cytokinesis by cell plate formation [GO:0000911]; protein glycosylation [GO:0006486]; gravitropism [GO:0009630]; photomorphogenesis [GO:0009640]; embryo development ending in seed dormancy [GO:0009793]; seed germination [GO:0009845]; regulation of flower development [GO:0009909]; meristem structural organization [GO:0009933]; seed dormancy proce…	cytosol [GO:0005829];	binding [GO:0005488]; protein binding [GO:0005515]; zinc ion binding [GO:0008270]; metal ion binding [GO:0046872];	NA
TCONS_00009998	XLOC_009626	BGIOSGA032436-TA	BGIOSGA032436	10	875099	877419	0.151673	0.948228	2.64427	0.32865	0.867071	UP	OsI_32556	Uncharacterized protein	oxidation-reduction process [GO:0055114];	NA	oxidoreductase activity [GO:0016491];	NA
TCONS_00010017	XLOC_009642	BGIOSGA032441-TA	BGIOSGA032441	10	1065104	1070209	2.39827	6.69928	1.48201	0.2253	0.866399	UP	OsI_32571	Uncharacterized protein	obsolete GTP catabolic process [GO:0006184]; signal transduction [GO:0007165]; G-protein coupled receptor signaling pathway [GO:0007186];	NA	nucleotide binding [GO:0000166]; GTPase activity [GO:0003924]; signal transducer activity [GO:0004871]; GTP binding [GO:0005525]; guanyl nucleotide binding [GO:0019001]; G-protein beta/gamma-subunit complex binding [GO:0031683];	NA
TCONS_00010023	XLOC_009648	BGIOSGA032443-TA	BGIOSGA032443	10	1169577	1179103	1.65916	7.25956	2.12943	0.1167	0.797149	UP	OsI_32580	Formin-like protein	actin nucleation [GO:0045010];	actin filament [GO:0005884];	protein binding [GO:0005515];	NA
TCONS_00010057	XLOC_009681	BGIOSGA032464-TA	BGIOSGA032464	10	1457962	1459338	4.4577	11.1319	1.32033	0.5362	0.909917	UP	OsI_32608	Uncharacterized protein	ribosome biogenesis [GO:0042254];	nucleolus [GO:0005730]; intracellular ribonucleoprotein complex [GO:0030529];	RNA binding [GO:0003723];	NA
TCONS_00010144	XLOC_009765	BGIOSGA032511-TA	BGIOSGA032511	10	2276498	2278597	0.448869	0.923091	1.04018	0.59635	0.91924	UP	OsI_32709	Uncharacterized protein	NA	NA	protein binding [GO:0005515];	NA
TCONS_00010152	XLOC_009773	BGIOSGA032518-TA	BGIOSGA032518	10	2356002	2362387	3.32477	8.13887	1.29157	0.36015	0.872352	UP	NA	NA	NA	NA	NA	NA
TCONS_00010186	XLOC_009807	BGIOSGA032536-TA	BGIOSGA032536	10	2743493	2745760	7.11655	14.7324	1.04974	0.60345	0.921551	UP	NA	NA	NA	NA	NA	NA
TCONS_00010213	XLOC_009833	BGIOSGA032547-TA	BGIOSGA032547	10	3039399	3070169	1.48583	3.7159	1.32244	0.24445	0.866399	UP	OsI_32774	Uncharacterized protein	biological_process [GO:0008150];	nuclear pore [GO:0005643];	molecular_function [GO:0003674];	NA
TCONS_00010220	XLOC_009840	BGIOSGA032554-TA	BGIOSGA032554	10	3103738	3104382	0.717305	8.59496	3.58283	0.12795	0.799347	UP	OsI_32783	Uncharacterized protein	NA	NA	carbon-nitrogen ligase activity, with glutamine as amido-N-donor [GO:0016884];	NA
TCONS_00010251	XLOC_009871	BGIOSGA032568-TA	BGIOSGA032568	10	3562169	3564914	0.827216	2.32374	1.49011	0.42155	0.884351	UP	OsI_32813	Uncharacterized protein	defense response [GO:0006952];	NA	ADP binding [GO:0043531];	NA
TCONS_00010265	XLOC_009885	BGIOSGA032576-TA	BGIOSGA032576	10	3702965	3708367	3.22788	7.97128	1.30422	0.2478	0.866399	UP	NA	NA	NA	NA	NA	NA
TCONS_00010271	XLOC_009891	BGIOSGA032578-TA	BGIOSGA032578	10	3750991	3753745	0.290922	1.26926	2.12528	0.2277	0.866399	UP	OsI_32830	Uncharacterized protein	defense response [GO:0006952];	NA	ADP binding [GO:0043531];	NA
TCONS_00010286	XLOC_009906	BGIOSGA032585-TA	BGIOSGA032585	10	3991021	3996816	1.06066	3.069	1.5328	0.4237	0.884351	UP	OsI_32844	Uncharacterized protein	NA	NA	nucleotide binding [GO:0000166]; nucleic acid binding [GO:0003676];	NA
TCONS_00010306	XLOC_009926	BGIOSGA032597-TA	BGIOSGA032597	10	4148935	4155068	2.18827	4.64455	1.08575	0.4111	0.883234	UP	OsI_32863	Uncharacterized protein	GPI anchor biosynthetic process [GO:0006506]; metabolic process [GO:0008152];	NA	catalytic activity [GO:0003824]; transferase activity [GO:0016740];	NA
TCONS_00010385	XLOC_010004	BGIOSGA032626-TA	BGIOSGA032626	10	5032408	5040500	9.93888	20.9967	1.07901	0.33065	0.867071	UP	OsI_32928	V-type proton ATPase subunit a	ATP hydrolysis coupled proton transport [GO:0015991]; cellular response to nutrient levels [GO:0031669];	vacuolar proton-transporting V-type ATPase, V0 domain [GO:0000220]; plant-type vacuole [GO:0000325]; mitochondrion [GO:0005739]; vacuole [GO:0005773]; vacuolar membrane [GO:0005774]; plasma membrane [GO:0005886]; chloroplast [GO:0009507]; plant-type vacuole membrane [GO:0009705]; membrane [GO:0016020]; integral component of membrane [GO:0016021]; proton-transporting V-type ATPase, V0 domain [GO:0…	hydrogen-translocating pyrophosphatase activity [GO:0009678]; hydrogen ion transmembrane transporter activity [GO:0015078];	NA
TCONS_00010419	XLOC_010038	BGIOSGA032642-TA	BGIOSGA032642	10	5465895	5469019	0.834498	2.00384	1.26378	0.4635	0.895322	UP	OsI_32957	Uncharacterized protein	metabolic process [GO:0008152]; oxidation-reduction process [GO:0055114];	chloroplast [GO:0009507];	oxidoreductase activity [GO:0016491]; oxidoreductase activity, acting on NAD(P)H, nitrogenous group as acceptor [GO:0016657];	NA
TCONS_00010432	XLOC_010051	BGIOSGA032648-TA	BGIOSGA032648	10	5683820	5687838	0.522459	4.8378	3.21096	0.11105	0.797149	UP	OsI_32968	Protein DETOXIFICATION (Multidrug and toxic compound extrusion protein)	drug transmembrane transport [GO:0006855]; response to nematode [GO:0009624]; transmembrane transport [GO:0055085];	vacuole [GO:0005773]; plasma membrane [GO:0005886]; membrane [GO:0016020]; integral component of membrane [GO:0016021];	drug transmembrane transporter activity [GO:0015238]; antiporter activity [GO:0015297];	NA
TCONS_00010452	XLOC_010069	BGIOSGA032657-TA	BGIOSGA032657	10	5866670	5875853	1.24893	6.75927	2.43618	0.17265	0.838815	UP	OsI_32986	Uncharacterized protein	biological_process [GO:0008150];	NA	DNA binding [GO:0003677]; endonuclease activity [GO:0004519];	NA
TCONS_00010468	XLOC_010085	BGIOSGA032661-TA	BGIOSGA032661	10	6128213	6137401	1.48963	4.14107	1.47505	0.30425	0.866399	UP	OsI_32997	Uncharacterized protein	NA	NA	nucleic acid binding [GO:0003676];	NA
TCONS_00010486	XLOC_010101	BGIOSGA032668-TA	BGIOSGA032668	10	6330030	6335399	0.729859	1.83651	1.33128	0.4137	0.883234	UP	OsI_33017	Protein DETOXIFICATION (Multidrug and toxic compound extrusion protein)	drug transmembrane transport [GO:0006855]; cellular iron ion homeostasis [GO:0006879]; citrate transport [GO:0015746]; glucosinolate biosynthetic process [GO:0019761]; transmembrane transport [GO:0055085];	plasma membrane [GO:0005886]; membrane [GO:0016020]; integral component of membrane [GO:0016021];	citrate transmembrane transporter activity [GO:0015137]; drug transmembrane transporter activity [GO:0015238]; antiporter activity [GO:0015297];	NA
TCONS_00010548	XLOC_010161	BGIOSGA032693-TA	BGIOSGA032693	10	7379066	7383989	1.03489	2.10993	1.02772	0.54905	0.911235	UP	OsI_33072	Uncharacterized protein	oxidation-reduction process [GO:0055114];	NA	oxidoreductase activity [GO:0016491];	NA
TCONS_00010606	XLOC_010216	BGIOSGA032724-TA	BGIOSGA032724	10	8013190	8018298	2.42355	5.20051	1.10153	0.3907	0.878849	UP	OsI_33126	S-acyltransferase (EC 2.3.1.225) (Palmitoyltransferase)	NA	integral component of membrane [GO:0016021];	zinc ion binding [GO:0008270]; protein-cysteine S-palmitoyltransferase activity [GO:0019706]; metal ion binding [GO:0046872];	NA
TCONS_00010613	XLOC_010223	BGIOSGA032728-TA	BGIOSGA032728	10	8100083	8115341	3.48041	13.5862	1.96481	0.09015	0.797149	UP	OsI_33135	Uncharacterized protein	NA	myosin complex [GO:0016459];	nucleotide binding [GO:0000166]; motor activity [GO:0003774]; protein binding [GO:0005515]; ATP binding [GO:0005524];	NA
TCONS_00010636	XLOC_010244	BGIOSGA032737-TA	BGIOSGA032737	10	8439433	8441778	0.202279	0.710485	1.81246	0.3945	0.878849	UP	OsI_33157	Protein DETOXIFICATION (Multidrug and toxic compound extrusion protein)	drug transmembrane transport [GO:0006855]; response to nematode [GO:0009624]; transmembrane transport [GO:0055085];	plasma membrane [GO:0005886]; membrane [GO:0016020]; integral component of membrane [GO:0016021];	drug transmembrane transporter activity [GO:0015238]; antiporter activity [GO:0015297];	NA
TCONS_00010720	XLOC_010321	BGIOSGA032770-TA	BGIOSGA032770	10	9463866	9466860	5.14638	12.1731	1.24207	0.25825	0.866399	UP	OsI_33224	Hexosyltransferase (EC 2.4.1.-)	mitotic cell cycle [GO:0000278]; DNA metabolic process [GO:0006259]; RNA processing [GO:0006396]; sister chromatid cohesion [GO:0007062]; positive regulation of cell proliferation [GO:0008284]; photomorphogenesis [GO:0009640]; embryo development ending in seed dormancy [GO:0009793]; seed germination [GO:0009845]; regulation of flower development [GO:0009909]; meristem structural organization [GO:…	Golgi membrane [GO:0000139]; endosome [GO:0005768]; vacuolar membrane [GO:0005774]; Golgi apparatus [GO:0005794]; trans-Golgi network [GO:0005802]; plasma membrane [GO:0005886];	transferase activity, transferring glycosyl groups [GO:0016757]; polygalacturonate 4-alpha-galacturonosyltransferase activity [GO:0047262];	NA
TCONS_00010759	XLOC_010359	BGIOSGA032788-TA	BGIOSGA032788	10	9852304	9853531	0.715967	1.7428	1.28345	0.5408	0.909917	UP	NA	NA	NA	NA	NA	NA
TCONS_00010809	XLOC_010407	BGIOSGA032813-TA	BGIOSGA032813	10	10370726	10371731	0.156301	1.39813	3.1611	0.29685	0.866399	UP	NA	NA	NA	NA	NA	NA
TCONS_00010861	XLOC_010456	BGIOSGA032833-TA	BGIOSGA032833	10	10758559	10767473	2.26555	5.54768	1.29202	0.3251	0.866673	UP	OsI_33343	Uncharacterized protein	protein glycosylation [GO:0006486]; protein targeting to vacuole [GO:0006623]; biological_process [GO:0008150]; vesicle-mediated transport [GO:0016192];	NA	molecular_function [GO:0003674];	NA
TCONS_00010963	XLOC_010546	BGIOSGA032859-TA	BGIOSGA032859	10	11526040	11527120	0.856168	1.77879	1.05493	0.6069	0.921976	UP	OsI_33443	Uncharacterized protein	defense response [GO:0006952];	NA	ADP binding [GO:0043531];	NA
TCONS_00010964	XLOC_010547	BGIOSGA032860-TA	BGIOSGA032860	10	11533381	11536553	0.934125	4.05487	2.11797	0.2753	0.866399	UP	OsI_33444	Uncharacterized protein	NA	NA	ADP binding [GO:0043531];	NA
TCONS_00011022	XLOC_010605	BGIOSGA032885-TA	BGIOSGA032885	10	12243265	12251127	0.439147	3.16606	2.84991	0.1199	0.797149	UP	OsI_33511	Uncharacterized protein	meiotic nuclear division [GO:0007126];	chromosome [GO:0005694]; nucleolus [GO:0005730];	molecular_function [GO:0003674];	NA
TCONS_00011066	XLOC_010648	BGIOSGA032898-TA	BGIOSGA032898	10	12574774	12576722	4.68215	24.0283	2.35949	0.18275	0.852207	UP	NA	NA	NA	NA	NA	NA
TCONS_00011083	XLOC_010665	BGIOSGA032910-TA	BGIOSGA032910	10	12765700	12774725	0.168833	1.05497	2.64354	0.15395	0.820272	UP	OsI_33565	Uncharacterized protein	NA	membrane [GO:0016020]; integral component of membrane [GO:0016021];	nucleic acid binding [GO:0003676]; RNA binding [GO:0003723];	NA
TCONS_00011137	XLOC_010716	BGIOSGA032938-TA	BGIOSGA032938	10	13292034	13294777	4.35979	14.8073	1.76398	0.1743	0.840472	UP	OsI_33628	Uncharacterized protein	methionine biosynthetic process [GO:0009086]; S-methylmethionine cycle [GO:0033528];	plasma membrane [GO:0005886];	S-adenosylmethionine-homocysteine S-methyltransferase activity [GO:0008898];	NA
TCONS_00011140	XLOC_010719	BGIOSGA032940-TA	BGIOSGA032940	10	13306666	13310278	0.316337	1.14897	1.86081	0.39815	0.880493	UP	OsI_33630	Uncharacterized protein	response to abscisic acid [GO:0009737]; xylem and phloem pattern formation [GO:0010051]; procambium histogenesis [GO:0010067]; leaf vascular tissue pattern formation [GO:0010305]; cotyledon vascular tissue pattern formation [GO:0010588]; inositol trisphosphate metabolic process [GO:0032957]; inositol phosphate dephosphorylation [GO:0046855]; phosphatidylinositol dephosphorylation [GO:0046856];	NA	inositol trisphosphate phosphatase activity [GO:0046030];	NA
TCONS_00011174	XLOC_010752	BGIOSGA032965-TA	BGIOSGA032965	10	13518248	13521402	0.509832	2.34492	2.20144	0.2482	0.866399	UP	OsI_33666	Uncharacterized protein	defense response [GO:0006952];	NA	ADP binding [GO:0043531];	NA
TCONS_00011177	XLOC_010755	BGIOSGA032967-TA	BGIOSGA032967	10	13530133	13541167	0.371207	1.74737	2.23489	0.13285	0.801421	UP	OsI_33669	Uncharacterized protein	defense response [GO:0006952];	NA	ADP binding [GO:0043531];	NA
TCONS_00011210	XLOC_010787	BGIOSGA032991-TA	BGIOSGA032991	10	13733694	13742871	0.343517	1.35054	1.97508	0.3948	0.878982	UP	NA	NA	NA	NA	NA	NA
TCONS_00011212	XLOC_010789	BGIOSGA032993-TA	BGIOSGA032993	10	13752605	13754940	4.03036	16.3751	2.02252	0.10375	0.797149	UP	NA	NA	NA	NA	NA	NA
TCONS_00011214	XLOC_010791	BGIOSGA032995-TA	BGIOSGA032995	10	13775577	13783418	9.96869	22.3487	1.16472	0.28245	0.866399	UP	OsI_33708	Uncharacterized protein	NA	nucleus [GO:0005634];	zinc ion binding [GO:0008270];	NA
TCONS_00011286	XLOC_010860	BGIOSGA033034-TA	BGIOSGA033034	10	14425140	14432832	0.601906	1.27158	1.07901	0.5401	0.909917	UP	OsI_33789	Uncharacterized protein	obsolete ATP catabolic process [GO:0006200];	NA	nucleotide binding [GO:0000166]; ATP binding [GO:0005524]; ATPase activity [GO:0016887]; nucleoside-triphosphatase activity [GO:0017111];	NA
TCONS_00011314	XLOC_010887	BGIOSGA033049-TA	BGIOSGA033049	10	14669898	14679294	5.63184	25.5824	2.18347	0.10075	0.797149	UP	OsI_33821	Uncharacterized protein	NA	NA	chromatin binding [GO:0003682];	NA
TCONS_00011371	XLOC_010944	BGIOSGA033075-TA	BGIOSGA033075	10	15332486	15334283	2.27519	8.98823	1.98205	0.30325	0.866399	UP	OsI_33886	Uncharacterized protein	meiotic chromosome segregation [GO:0045132];	chromosome, centromeric region [GO:0000775]; nucleus [GO:0005634];	NA	NA
TCONS_00011381	XLOC_010954	BGIOSGA033081-TA	BGIOSGA033081	10	15429777	15433953	7.66782	23.6965	1.62779	0.2288	0.866399	UP	OsI_33899	Uncharacterized protein	DNA recombination [GO:0006310]; chromosome segregation [GO:0007059]; sister chromatid cohesion [GO:0007062]; meiotic nuclear division [GO:0007126]; synapsis [GO:0007129]; reciprocal meiotic recombination [GO:0007131]; response to gamma radiation [GO:0010332]; chromatin silencing by small RNA [GO:0031048]; regulation of telomere maintenance [GO:0032204]; multicellular organism reproduction [GO:003…	NA	nucleic acid binding [GO:0003676]; nuclease activity [GO:0004518]; RNA-DNA hybrid ribonuclease activity [GO:0004523];	NA
TCONS_00011398	XLOC_010970	BGIOSGA033084-TA	BGIOSGA033084	10	15621084	15628025	8.25847	18.2955	1.14755	0.318	0.866399	UP	OsI_33922	Uncharacterized protein	mRNA modification [GO:0016556]; transcription from plastid promoter [GO:0042793]; protein targeting to chloroplast [GO:0045036]; positive regulation of transcription, DNA-templated [GO:0045893];	nucleus [GO:0005634]; nucleoid [GO:0009295]; chloroplast [GO:0009507]; plastid chromosome [GO:0009508]; membrane [GO:0016020];	nucleic acid binding [GO:0003676]; DNA binding [GO:0003677];	NA
TCONS_00011419	XLOC_010991	BGIOSGA033096-TA	BGIOSGA033096	10	15838526	15840901	0.356157	0.943745	1.40588	0.4977	0.903403	UP	OsI_33955	Uncharacterized protein	NA	NA	protein binding [GO:0005515];	NA
TCONS_00011422	XLOC_010994	BGIOSGA033098-TA	BGIOSGA033098	10	15858481	15858751	1.90059	14.4024	2.9218	0.30585	0.866399	UP	NA	NA	NA	NA	NA	NA
TCONS_00011426	XLOC_010998	BGIOSGA033101-TA	BGIOSGA033101	10	15874581	15878963	3.17984	6.68482	1.07193	0.4531	0.891028	UP	OsI_33961	Peroxisome biogenesis protein 12 (Peroxin-12)	protein monoubiquitination [GO:0006513]; protein targeting to peroxisome [GO:0006625]; fatty acid beta-oxidation [GO:0006635]; peroxisome organization [GO:0007031]; toxin catabolic process [GO:0009407]; protein import into peroxisome matrix [GO:0016558]; proteasome-mediated ubiquitin-dependent protein catabolic process [GO:0043161]; embryonic morphogenesis [GO:0048598]; response to misfolded prot…	intracellular [GO:0005622]; peroxisome [GO:0005777]; peroxisomal membrane [GO:0005778]; integral component of peroxisomal membrane [GO:0005779];	ubiquitin-protein transferase activity [GO:0004842]; protein C-terminus binding [GO:0008022]; zinc ion binding [GO:0008270];	NA
TCONS_00011471	XLOC_011041	BGIOSGA033125-TA	BGIOSGA033125	10	16521896	16525100	0.179665	1.41456	2.97697	0.25115	0.866399	UP	OsI_34019	Non-specific serine/threonine protein kinase (EC 2.7.11.1)	protein phosphorylation [GO:0006468]; phosphorylation [GO:0016310];	nucleus [GO:0005634]; cytoplasm [GO:0005737]; cytosol [GO:0005829]; plasma membrane [GO:0005886]; phragmoplast [GO:0009524];	nucleotide binding [GO:0000166]; protein kinase activity [GO:0004672]; protein serine/threonine kinase activity [GO:0004674]; ATP binding [GO:0005524]; kinase activity [GO:0016301]; transferase activity [GO:0016740]; transferase activity, transferring phosphorus-containing groups [GO:0016772];	NA
TCONS_00011503	XLOC_011072	BGIOSGA033137-TA	BGIOSGA033137	10	16800540	16803324	0.599844	1.42027	1.24351	0.4606	0.8937	UP	OsI_34045	Uncharacterized protein	biological_process [GO:0008150];	NA	molecular_function [GO:0003674]; protein binding [GO:0005515];	NA
TCONS_00011544	XLOC_011112	BGIOSGA033156-TA	BGIOSGA033156	10	17225671	17237569	0.0401304	0.667731	4.0565	0.26815	0.866399	UP	OsI_34085	Uncharacterized protein	DNA methylation [GO:0006306]; chromatin silencing [GO:0006342]; RNA processing [GO:0006396]; cell-cell signaling [GO:0007267]; virus induced gene silencing [GO:0009616]; determination of bilateral symmetry [GO:0009855]; organ morphogenesis [GO:0009887]; polarity specification of adaxial/abaxial axis [GO:0009944]; meristem initiation [GO:0010014]; vegetative phase change [GO:0010050]; xylem and ph…	nucleolus [GO:0005730];	nucleic acid binding [GO:0003676]; RNA binding [GO:0003723]; double-stranded RNA binding [GO:0003725]; helicase activity [GO:0004386]; ribonuclease III activity [GO:0004525]; ATP binding [GO:0005524]; ATP-dependent helicase activity [GO:0008026];	NA
TCONS_00011563	XLOC_011131	BGIOSGA033172-TA	BGIOSGA033172	10	17410638	17419444	10.5014	30.5059	1.53851	0.23485	0.866399	UP	OsI_34110	Uncharacterized protein	NA	plasma membrane [GO:0005886]; cell plate [GO:0009504]; phragmoplast [GO:0009524]; myosin complex [GO:0016459];	nucleotide binding [GO:0000166]; motor activity [GO:0003774]; protein binding [GO:0005515]; ATP binding [GO:0005524];	NA
TCONS_00011566	XLOC_011134	BGIOSGA033174-TA	PRMT6.2	10	17429854	17433843	2.38821	9.98696	2.06411	0.0988	0.797149	UP	PRMT6.2 OsI_032963	Probable protein arginine N-methyltransferase 6.2 (EC 2.1.1.-)	protein methylation [GO:0006479]; methylation [GO:0032259];	NA	methyltransferase activity [GO:0008168]; transferase activity [GO:0016740];	NA
TCONS_00011579	XLOC_011146	BGIOSGA033180-TA	BGIOSGA033180	10	17493057	17495975	0.98711	4.21116	2.09294	0.266	0.866399	UP	NA	NA	NA	NA	NA	NA
TCONS_00011601	XLOC_011167	BGIOSGA033195-TA	BGIOSGA033195	10	17675265	17680552	3.8839	7.78472	1.00314	0.36655	0.87324	UP	OsI_34160	Uncharacterized protein	obsolete ATP catabolic process [GO:0006200]; response to wounding [GO:0009611]; response to salt stress [GO:0009651]; response to abscisic acid [GO:0009737]; stem vascular tissue pattern formation [GO:0010222]; cotyledon vascular tissue pattern formation [GO:0010588]; cutin transport [GO:0080051];	plasma membrane [GO:0005886]; external side of plasma membrane [GO:0009897]; membrane [GO:0016020];	nucleotide binding [GO:0000166]; ATP binding [GO:0005524]; ATPase activity [GO:0016887]; nucleoside-triphosphatase activity [GO:0017111]; protein homodimerization activity [GO:0042803];	NA
TCONS_00011618	XLOC_011182	BGIOSGA033204-TA	BGIOSGA033204	10	17836521	17838693	5.57066	12.7246	1.1917	0.3439	0.871124	UP	OsI_34182	1-acyl-sn-glycerol-3-phosphate acyltransferase (EC 2.3.1.51)	unsaturated fatty acid biosynthetic process [GO:0006636]; phosphatidylglycerol biosynthetic process [GO:0006655]; metabolic process [GO:0008152]; phospholipid biosynthetic process [GO:0008654]; embryo development ending in seed dormancy [GO:0009793]; thylakoid membrane organization [GO:0010027]; vegetative to reproductive phase transition of meristem [GO:0010228]; chlorophyll biosynthetic process…	chloroplast [GO:0009507]; plastid [GO:0009536]; chloroplast envelope [GO:0009941]; membrane [GO:0016020];	1-acylglycerol-3-phosphate O-acyltransferase activity [GO:0003841]; transferase activity, transferring acyl groups [GO:0016746];	NA
TCONS_00011622	XLOC_011186	BGIOSGA033207-TA	BGIOSGA033207	10	17882177	17889319	0.411669	1.56737	1.92879	0.3994	0.881208	UP	OsI_34185	Uncharacterized protein	NA	NA	RNA binding [GO:0003723];	NA
TCONS_00011641	XLOC_011205	BGIOSGA033218-TA	BGIOSGA033218	10	18017195	18019931	1.95831	5.18724	1.40536	0.41825	0.883749	UP	OsI_34201	Uncharacterized protein	biological_process [GO:0008150]; chlorophyll biosynthetic process [GO:0015995];	NA	molecular_function [GO:0003674];	NA
TCONS_00011648	XLOC_011212	BGIOSGA033224-TA	BGIOSGA033224	10	18064986	18066519	2.81799	6.95098	1.30255	0.3812	0.878849	UP	OsI_34209	Uncharacterized protein	NA	NA	protein binding [GO:0005515];	NA
TCONS_00011649	XLOC_011213	BGIOSGA033225-TA	BGIOSGA033225	10	18068183	18069808	0.928866	4.14838	2.159	0.24765	0.866399	UP	OsI_34210	Uncharacterized protein	NA	NA	protein binding [GO:0005515];	NA
TCONS_00011659	XLOC_011221	EPlOINT00000037151	PLANT_SRP	10	18110189	18111958	0.0870175	36.6792	8.71944	0.32965	0.867071	UP	NA	NA	NA	NA	NA	NA
TCONS_00011675	XLOC_011237	BGIOSGA033239-TA	BGIOSGA033239	10	18301259	18302786	0.375805	1.45401	1.95197	0.38865	0.878849	UP	NA	NA	NA	NA	NA	NA
TCONS_00011699	XLOC_011261	BGIOSGA033253-TA	BGIOSGA033253	10	18492744	18501162	1.43251	4.11619	1.52276	0.21505	0.866399	UP	OsI_34270	Uncharacterized protein	mismatch repair [GO:0006298]; DNA-dependent DNA replication maintenance of fidelity [GO:0045005]; negative regulation of DNA recombination [GO:0045910];	NA	damaged DNA binding [GO:0003684]; endonuclease activity [GO:0004519]; ATP binding [GO:0005524]; ATPase activity [GO:0016887]; mismatched DNA binding [GO:0030983];	NA
TCONS_00011718	XLOC_011280	BGIOSGA033267-TA	BGIOSGA033267	10	18663068	18672171	2.82681	9.51791	1.75147	0.1153	0.797149	UP	OsI_34293	Uncharacterized protein	DNA-templated transcription, initiation [GO:0006352]; histone modification [GO:0016570];	nucleus [GO:0005634];	DNA binding [GO:0003677]; protein binding [GO:0005515]; zinc ion binding [GO:0008270]; metal ion binding [GO:0046872];	NA
TCONS_00011850	XLOC_011409	BGIOSGA033345-TA	BGIOSGA033345	10	19656225	19663795	1.0365	3.00304	1.5347	0.23995	0.866399	UP	OsI_34444	Uncharacterized protein	transcription, DNA-templated [GO:0006351]; auxin biosynthetic process [GO:0009851]; inflorescence development [GO:0010229]; cotyledon development [GO:0048825]; oxidation-reduction process [GO:0055114];	nucleus [GO:0005634];	DNA binding [GO:0003677]; protein binding [GO:0005515]; primary amine oxidase activity [GO:0008131]; oxidoreductase activity [GO:0016491];	NA
TCONS_00011855	XLOC_011414	BGIOSGA033347-TA	BGIOSGA033347	10	19703544	19708148	4.30785	11.9828	1.47592	0.27915	0.866399	UP	OsI_34449	Uncharacterized protein	microtubule cytoskeleton organization [GO:0000226]; leaf morphogenesis [GO:0009965]; monopolar cell growth [GO:0042814]; oxidation-reduction process [GO:0055114];	NA	oxidoreductase activity, acting on the CH-OH group of donors, NAD or NADP as acceptor [GO:0016616]; identical protein binding [GO:0042802]; cofactor binding [GO:0048037]; NAD binding [GO:0051287];	NA
TCONS_00011902	XLOC_011460	BGIOSGA033376-TA	BGIOSGA033376	10	20054812	20055525	0.420964	1.23546	1.55328	0.5217	0.907419	UP	NA	NA	NA	NA	NA	NA
TCONS_00011905	XLOC_011463	BGIOSGA033378-TA	BGIOSGA033378	10	20086044	20089619	0.726619	1.70847	1.23343	0.495	0.903274	UP	NA	NA	NA	NA	NA	NA
TCONS_00011911	XLOC_011469	BGIOSGA033381-TA	BGIOSGA033381	10	20141735	20143683	0.230105	0.913479	1.98908	0.37865	0.87755	UP	NA	NA	NA	NA	NA	NA
TCONS_00011950	XLOC_011505	BGIOSGA033402-TA	BGIOSGA033402	10	20341577	20348330	2.78665	6.89029	1.30603	0.32275	0.866399	UP	OsI_34544	Uncharacterized protein	biosynthetic process [GO:0009058]; pollen tube development [GO:0048868];	endosome [GO:0005768]; Golgi apparatus [GO:0005794]; trans-Golgi network [GO:0005802];	NA	NA
TCONS_00011951	XLOC_011506	BGIOSGA033403-TA	BGIOSGA033403	10	20350869	20359555	4.6838	10.0855	1.10653	0.32745	0.867071	UP	OsI_34545	Uncharacterized protein	protein glycosylation [GO:0006486]; biological_process [GO:0008150];	NA	molecular_function [GO:0003674];	NA
TCONS_00011992	XLOC_011544	BGIOSGA033422-TA	BGIOSGA033422	10	20741713	20746695	1.37769	5.92291	2.10406	0.2874	0.866399	UP	NA	NA	NA	NA	NA	NA
TCONS_00012012	XLOC_011564	BGIOSGA033430-TA	BGIOSGA033430	10	20975098	20977680	1.91816	13.0599	2.76735	0.15315	0.819071	UP	NA	NA	NA	NA	NA	NA
TCONS_00012014	XLOC_011566	BGIOSGA033431-TA	BGIOSGA033431	10	21005746	21008339	1.07074	2.43796	1.18706	0.3959	0.87922	UP	OsI_34621	Uncharacterized protein	biological_process [GO:0008150];	NA	protein binding [GO:0005515]; zinc ion binding [GO:0008270];	NA
TCONS_00012022	XLOC_011574	BGIOSGA033434-TA	BGIOSGA033434	10	21068371	21069847	11.3777	24.8546	1.12731	0.45775	0.892623	UP	OsI_34632	Uncharacterized protein	translation [GO:0006412];	intracellular [GO:0005622]; ribosome [GO:0005840];	structural constituent of ribosome [GO:0003735];	NA
TCONS_00012036	XLOC_011588	BGIOSGA033441-TA	BGIOSGA033441	10	21164680	21168478	0.577039	2.09783	1.86216	0.30525	0.866399	UP	OsI_34648	Uncharacterized protein	protein phosphorylation [GO:0006468]; response to stress [GO:0006950]; protein ubiquitination [GO:0016567];	ubiquitin ligase complex [GO:0000151];	nucleotide binding [GO:0000166]; protein kinase activity [GO:0004672]; protein serine/threonine kinase activity [GO:0004674]; ubiquitin-protein transferase activity [GO:0004842]; ATP binding [GO:0005524]; transferase activity, transferring phosphorus-containing groups [GO:0016772]; ligase activity [GO:0016874];	NA
TCONS_00012049	XLOC_011601	BGIOSGA033450-TA	BGIOSGA033450	10	21290417	21293131	11.0518	27.5674	1.31868	0.23535	0.866399	UP	OsI_34667	Uncharacterized protein	biological_process [GO:0008150];	cellular_component [GO:0005575];	molecular_function [GO:0003674];	NA
TCONS_00012050	XLOC_011602	BGIOSGA033451-TA	BGIOSGA033451	10	21294116	21299389	1.67956	5.5992	1.73714	0.19395	0.863086	UP	OsI_34668	Uncharacterized protein	protein phosphorylation [GO:0006468]; positive regulation of translation [GO:0045727]; protein autophosphorylation [GO:0046777];	NA	protein kinase activity [GO:0004672]; protein serine/threonine kinase activity [GO:0004674]; ATP binding [GO:0005524]; kinase activity [GO:0016301]; transferase activity, transferring phosphorus-containing groups [GO:0016772];	NA
TCONS_00012054	XLOC_011605	BGIOSGA033454-TA	BGIOSGA033454	10	21321685	21324759	11.991	27.4714	1.19598	0.2806	0.866399	UP	OsI_34673	Uncharacterized protein	shoot system development [GO:0048367]; gynoecium development [GO:0048467];	NA	nucleic acid binding [GO:0003676]; RNA binding [GO:0003723];	NA
TCONS_00012056	XLOC_011607	BGIOSGA033456-TA	BGIOSGA033456	10	21346061	21354459	4.93369	16.3098	1.725	0.3607	0.872672	UP	OsI_34679	Uncharacterized protein	response to stress [GO:0006950]; response to cold [GO:0009409]; response to water deprivation [GO:0009414]; response to salt stress [GO:0009651]; potassium ion import [GO:0010107]; stomatal movement [GO:0010118];	cytoplasm [GO:0005737]; plasma membrane [GO:0005886];	calcium ion binding [GO:0005509]; metal ion binding [GO:0046872];	NA
TCONS_00012064	XLOC_011615	BGIOSGA033459-TA	BRE1B	10	21451952	21458321	2.81275	9.403	1.74114	0.18965	0.855204	UP	BRE1B OsI_34687	E3 ubiquitin-protein ligase BRE1-like 2 (EC 2.3.2.27) (RING-type E3 ubiquitin transferase BRE1-like 2)	regulation of mitotic cell cycle [GO:0007346]; leaf morphogenesis [GO:0009965]; seed dormancy process [GO:0010162]; vegetative to reproductive phase transition of meristem [GO:0010228]; histone monoubiquitination [GO:0010390]; histone H2B ubiquitination [GO:0033523]; post-translational protein modification [GO:0043687]; innate immune response [GO:0045087]; positive regulation of transcription, DN…	nucleus [GO:0005634];	protein binding [GO:0005515]; zinc ion binding [GO:0008270]; ligase activity [GO:0016874]; protein homodimerization activity [GO:0042803];	NA
TCONS_00012074	XLOC_011624	BGIOSGA033466-TA	BGIOSGA033466	10	21527104	21528823	1.67626	4.46399	1.41309	0.5118	0.90541	UP	OsI_34696	Uncharacterized protein	biological_process [GO:0008150];	NA	molecular_function [GO:0003674];	NA
TCONS_00012076	XLOC_011626	BGIOSGA033468-TA	BGIOSGA033468	10	21540827	21544925	4.62441	9.62659	1.05776	0.3307	0.867071	UP	OsI_34700	Uncharacterized protein	regulation of transcription, DNA-templated [GO:0006355]; signal transduction [GO:0007165];	nucleus [GO:0005634];	transcription factor activity, sequence-specific DNA binding [GO:0003700]; signal transducer activity [GO:0004871];	NA
TCONS_00012124	XLOC_011672	BGIOSGA033494-TA	BGIOSGA033494	10	21973867	21975818	0.674794	4.60052	2.76928	0.1441	0.812586	UP	OsI_34766	Uncharacterized protein	biological_process [GO:0008150];	chloroplast [GO:0009507]; chloroplast thylakoid [GO:0009534]; chloroplast thylakoid membrane [GO:0009535]; plastid [GO:0009536]; thylakoid [GO:0009579]; plastoglobule [GO:0010287];	structural molecule activity [GO:0005198];	NA
TCONS_00012127	XLOC_011675	BGIOSGA033495-TA	BGIOSGA033495	10	21987839	21988398	19.6589	46.5393	1.24327	0.3941	0.878849	UP	NA	NA	NA	NA	NA	NA
TCONS_00012129	XLOC_011677	BGIOSGA033497-TA	BGIOSGA033497	10	22041616	22043592	0.298668	1.21574	2.02522	0.3937	0.878849	UP	NA	NA	NA	NA	NA	NA
TCONS_00012155	XLOC_011703	BGIOSGA032405-TA	BGIOSGA032405	10	206402	212671	0.271224	2.12817	2.97206	0.25095	0.866399	UP	OsI_32507	Uncharacterized protein	ribosome biogenesis [GO:0042254];	nucleus [GO:0005634];	protein binding [GO:0005515];	NA
TCONS_00012209	XLOC_011757	BGIOSGA032377-TA	BGIOSGA032377	10	940430	945204	19.737	91.1831	2.20786	0.0957	0.797149	UP	OsI_32563	Uncharacterized protein	mRNA splicing, via spliceosome [GO:0000398]; regulation of transcription, DNA-templated [GO:0006355]; production of siRNA involved in RNA interference [GO:0030422]; production of miRNAs involved in gene silencing by miRNA [GO:0035196]; post-translational protein modification [GO:0043687]; positive regulation of transcription, DNA-templated [GO:0045893];	NA	nucleotide binding [GO:0000166]; nucleic acid binding [GO:0003676]; RNA binding [GO:0003723];	NA
TCONS_00012211	XLOC_011759	BGIOSGA032376-TA	BGIOSGA032376	10	967389	968835	0.400602	1.84619	2.2043	0.3362	0.869122	UP	OsI_32564	Uncharacterized protein	biological_process [GO:0008150];	NA	protein binding [GO:0005515];	NA
TCONS_00012212	XLOC_011760	BGIOSGA032375-TA	BGIOSGA032375	10	980305	986857	1.80244	7.70279	2.09543	0.11945	0.797149	UP	NA	NA	NA	NA	NA	NA
TCONS_00012274	XLOC_011821	BGIOSGA032344-TA	BGIOSGA032344	10	1655439	1657184	0.937804	2.51664	1.42414	0.51605	0.905916	UP	OsI_32631	Uncharacterized protein	SCF-dependent proteasomal ubiquitin-dependent protein catabolic process [GO:0031146]; mitotic G1 DNA damage checkpoint [GO:0031571];	SCF ubiquitin ligase complex [GO:0019005];	protein binding [GO:0005515];	NA
TCONS_00012275	XLOC_011822	BGIOSGA032343-TA	BGIOSGA032343	10	1658722	1661586	0.585173	4.36242	2.89819	0.1287	0.79965	UP	OsI_32632	Uncharacterized protein	SCF-dependent proteasomal ubiquitin-dependent protein catabolic process [GO:0031146]; mitotic G1 DNA damage checkpoint [GO:0031571];	SCF ubiquitin ligase complex [GO:0019005];	protein binding [GO:0005515];	NA
TCONS_00012280	XLOC_011827	BGIOSGA032339-TA	BGIOSGA032339	10	1693847	1694402	0.730036	2.80513	1.94203	0.38085	0.878682	UP	OsI_32636	Uncharacterized protein	SCF-dependent proteasomal ubiquitin-dependent protein catabolic process [GO:0031146]; mitotic G1 DNA damage checkpoint [GO:0031571];	SCF ubiquitin ligase complex [GO:0019005];	NA	NA
TCONS_00012327	XLOC_011872	BGIOSGA032320-TA	BGIOSGA032320	10	2040255	2041553	1.10364	3.10901	1.49419	0.38225	0.878849	UP	NA	NA	NA	NA	NA	NA
TCONS_00012328	XLOC_011873	BGIOSGA032319-TA	BGIOSGA032319	10	2043312	2045131	1.14474	3.37997	1.56198	0.3642	0.87324	UP	OsI_32681	Uncharacterized protein	NA	NA	protein binding [GO:0005515];	NA
TCONS_00012331	XLOC_011876	BGIOSGA032317-TA	BGIOSGA032317	10	2063571	2064829	0.392546	2.16618	2.46422	0.2874	0.866399	UP	OsI_32684	Uncharacterized protein	NA	NA	protein binding [GO:0005515];	NA
TCONS_00012386	XLOC_011929	BGIOSGA032285-TA	BGIOSGA032285	10	2701488	2709523	3.19124	15.3078	2.26208	0.098	0.797149	UP	OsI_32751	Uncharacterized protein	NA	NA	protein binding [GO:0005515];	NA
TCONS_00012434	XLOC_011975	BGIOSGA032268-TA	BGIOSGA032268	10	3424286	3432935	0.289827	1.72234	2.5711	0.288	0.866399	UP	NA	NA	NA	NA	NA	NA
TCONS_00012548	XLOC_012085	BGIOSGA032228-TA	BGIOSGA032228	10	4603904	4613964	2.02254	12.4254	2.61905	0.16215	0.827491	UP	OsI_32891	HVA22-like protein	NA	membrane [GO:0016020];	NA	NA
TCONS_00012576	XLOC_012113	BGIOSGA032217-TA	BGIOSGA032217	10	4947301	4949986	0.647965	1.99388	1.62159	0.37115	0.874578	UP	OsI_32919	Uncharacterized protein	defense response [GO:0006952];	NA	ADP binding [GO:0043531];	NA
TCONS_00012602	XLOC_012139	BGIOSGA032205-TA	BGIOSGA032205	10	5267630	5274797	13.1796	35.5148	1.43011	0.1952	0.863833	UP	OsI_32946	Uncharacterized protein	transcription initiation from RNA polymerase II promoter [GO:0006367]; photosynthesis [GO:0015979]; positive regulation of transcription elongation from RNA polymerase II promoter [GO:0032968]; positive regulation of transcription, DNA-templated [GO:0045893];	nucleus [GO:0005634]; chloroplast [GO:0009507]; photosystem I [GO:0009522]; thylakoid [GO:0009579]; integral component of membrane [GO:0016021];	DNA binding [GO:0003677]; catalytic activity [GO:0003824];	NA
TCONS_00012668	XLOC_012203	BGIOSGA032181-TA	BGIOSGA032181	10	6227899	6228866	1.2834	2.67842	1.06141	0.57725	0.916276	UP	OsI_33005	Uncharacterized protein	response to cold [GO:0009409];	nucleus [GO:0005634];	NA	NA
TCONS_00012719	XLOC_012253	BGIOSGA032159-TA	BGIOSGA032159	10	6803680	6809916	1.31216	4.01604	1.61383	0.22245	0.866399	UP	NA	NA	NA	NA	NA	NA
TCONS_00012759	XLOC_012293	BGIOSGA032138-TA	BGIOSGA032138	10	7508050	7514866	2.39335	5.31878	1.15206	0.42735	0.885038	UP	OsI_33080	Phosphatidate cytidylyltransferase (EC 2.7.7.41)	CDP-diacylglycerol biosynthetic process [GO:0016024];	membrane [GO:0016020]; integral component of membrane [GO:0016021];	phosphatidate cytidylyltransferase activity [GO:0004605]; transferase activity [GO:0016740]; transferase activity, transferring phosphorus-containing groups [GO:0016772]; nucleotidyltransferase activity [GO:0016779];	NA
TCONS_00012864	XLOC_012393	BGIOSGA032089-TA	BGIOSGA032089	10	8836794	8839468	3.83672	8.4825	1.14462	0.3784	0.87755	UP	OsI_33182	Uncharacterized protein	anther dehiscence [GO:0009901]; pollen exine formation [GO:0010584];	NA	hydrolase activity [GO:0016787];	NA
TCONS_00012894	XLOC_012422	BGIOSGA032080-TA	BGIOSGA032080	10	9167191	9170392	0.981012	2.63904	1.42767	0.38495	0.878849	UP	OsI_33207	Uncharacterized protein	transcription, DNA-templated [GO:0006351]; regulation of transcription, DNA-templated [GO:0006355];	nucleus [GO:0005634];	DNA binding [GO:0003677];	NA
TCONS_00012914	XLOC_012442	BGIOSGA032075-TA	BGIOSGA032075	10	9383434	9389745	2.16633	6.14764	1.50478	0.25525	0.866399	UP	OsI_33219	Uncharacterized protein	phosphorelay signal transduction system [GO:0000160]; regulation of transcription, DNA-templated [GO:0006355]; response to osmotic stress [GO:0006970]; signal transduction [GO:0007165]; response to water deprivation [GO:0009414]; response to toxic substance [GO:0009636]; response to salt stress [GO:0009651]; cytokinin-activated signaling pathway [GO:0009736]; response to abscisic acid [GO:0009737…	plasma membrane [GO:0005886]; membrane [GO:0016020];	phosphorelay sensor kinase activity [GO:0000155]; phosphorelay response regulator activity [GO:0000156]; protein histidine kinase activity [GO:0004673]; signal transducer activity [GO:0004871]; osmosensor activity [GO:0005034]; ATP binding [GO:0005524]; cytokinin receptor activity [GO:0009884]; transferase activity, transferring phosphorus-containing groups [GO:0016772]; kinase binding [GO:001990…	NA
TCONS_00012924	XLOC_012451	BGIOSGA032071-TA	BGIOSGA032071	10	9520518	9530638	2.73626	7.66399	1.48589	0.18155	0.849988	UP	OsI_33230	Uncharacterized protein	regulation of transcription, DNA-templated [GO:0006355]; regulation of meristem growth [GO:0010075];	mitochondrion [GO:0005739]; vacuole [GO:0005773];	DNA binding [GO:0003677]; transcription factor activity, sequence-specific DNA binding [GO:0003700]; protein dimerization activity [GO:0046983];	NA
TCONS_00012946	XLOC_012472	BGIOSGA032061-TA	BGIOSGA032061	10	9827659	9836401	1.3096	4.06097	1.63269	0.1979	0.866399	UP	OsI_33257	Uncharacterized protein	translation [GO:0006412]; tRNA aminoacylation for protein translation [GO:0006418]; biological_process [GO:0008150];	cytoplasm [GO:0005737];	nucleotide binding [GO:0000166]; molecular_function [GO:0003674]; aminoacyl-tRNA ligase activity [GO:0004812]; protein binding [GO:0005515]; ATP binding [GO:0005524];	NA
TCONS_00012948	XLOC_012474	BGIOSGA032059-TA	BGIOSGA032059	10	9855287	9858149	3.38154	6.78964	1.00565	0.5978	0.919494	UP	NA	NA	NA	NA	NA	NA
TCONS_00012999	XLOC_012525	BGIOSGA032036-TA	BGIOSGA032036	10	10461330	10466511	3.98376	8.85299	1.15203	0.364	0.87324	UP	OsI_33318	NAD(P)H-hydrate epimerase (EC 5.1.99.6) (NAD(P)HX epimerase)	NADH metabolic process [GO:0006734]; NADP metabolic process [GO:0006739]; pyridoxine biosynthetic process [GO:0008615]; glucosinolate biosynthetic process [GO:0019761]; pyridoxal metabolic process [GO:0042817]; pyridoxal phosphate biosynthetic process [GO:0042823]; oxidation-reduction process [GO:0055114];	mitochondrion [GO:0005739]; cytosol [GO:0005829]; chloroplast [GO:0009507];	pyridoxamine-phosphate oxidase activity [GO:0004733]; FMN binding [GO:0010181]; oxidoreductase activity [GO:0016491]; oxidoreductase activity, acting on the CH-NH2 group of donors [GO:0016638]; NADHX epimerase activity [GO:0052856]; NADPHX epimerase activity [GO:0052857];	NA
TCONS_00013027	XLOC_012552	BGIOSGA032026-TA	BGIOSGA032026	10	10735417	10737767	0.667451	3.39884	2.34831	0.205	0.866399	UP	OsI_33341	Uncharacterized protein	regulation of transcription, DNA-templated [GO:0006355];	NA	nucleic acid binding [GO:0003676]; zinc ion binding [GO:0008270];	NA
TCONS_00013108	XLOC_012617	BGIOSGA032012-TA	BGIOSGA032012	10	11217719	11219254	0.636373	3.54578	2.47816	0.2862	0.866399	UP	NA	NA	NA	NA	NA	NA
TCONS_00013116	XLOC_012624	BGIOSGA032008-TA	BGIOSGA032008	10	11278680	11280182	0.665075	1.68526	1.34138	0.50905	0.904957	UP	NA	NA	NA	NA	NA	NA
TCONS_00013118	XLOC_012626	BGIOSGA032007-TA	BGIOSGA032007	10	11281462	11286213	1.50746	3.92511	1.38062	0.26555	0.866399	UP	OsI_33414	Uncharacterized protein	auxin homeostasis [GO:0010252];	nucleolus [GO:0005730];	RNA binding [GO:0003723]; binding [GO:0005488];	NA
TCONS_00013126	XLOC_012634	BGIOSGA032003-TA	BGIOSGA032003	10	11365553	11369851	1.23555	4.04376	1.71054	0.2431	0.866399	UP	OsI_33425	Uncharacterized protein	NA	NA	nucleic acid binding [GO:0003676]; metal ion binding [GO:0046872];	NA
TCONS_00013136	XLOC_012643	BGIOSGA031996-TA	BGIOSGA031996	10	11438634	11443801	4.55087	10.2642	1.17341	0.3484	0.871124	UP	OsI_33434	Uncharacterized protein	translational initiation [GO:0006413]; cellular metabolic process [GO:0044237];	NA	GTP binding [GO:0005525];	NA
TCONS_00013140	XLOC_012647	BGIOSGA031994-TA	BGIOSGA031994	10	11504291	11507402	0.268557	0.993539	1.88735	0.38385	0.878849	UP	OsI_33441	Uncharacterized protein	myo-inositol hexakisphosphate biosynthetic process [GO:0010264];	peroxisome [GO:0005777];	protein serine/threonine phosphatase activity [GO:0004722]; hydrolase activity [GO:0016787];	NA
TCONS_00013182	XLOC_012687	BGIOSGA031970-TA	BGIOSGA031970	10	11879174	11880949	0.863376	4.98942	2.53081	0.1912	0.857542	UP	OsI_33479	Uncharacterized protein	NA	NA	nutrient reservoir activity [GO:0045735];	NA
TCONS_00013186	XLOC_012691	BGIOSGA031967-TA	BGIOSGA031967	10	11939663	11943982	5.93513	18.2317	1.6191	0.2262	0.866399	UP	OsI_33484	Uncharacterized protein	tRNA aminoacylation for protein translation [GO:0006418]; phenylalanyl-tRNA aminoacylation [GO:0006432]; nucleotide biosynthetic process [GO:0009165]; tRNA aminoacylation [GO:0043039];	cytoplasm [GO:0005737]; cytosol [GO:0005829];	tRNA binding [GO:0000049]; nucleotide binding [GO:0000166]; aminoacyl-tRNA ligase activity [GO:0004812]; phenylalanine-tRNA ligase activity [GO:0004826]; ATP binding [GO:0005524];	NA
TCONS_00013190	XLOC_012695	BGIOSGA031964-TA	BGIOSGA031964	10	12002462	12005444	1.49813	3.53613	1.23901	0.458	0.892623	UP	OsI_33491	Uncharacterized protein	double-strand break repair via homologous recombination [GO:0000724]; cytokinesis by cell plate formation [GO:0000911]; DNA replication [GO:0006260]; DNA-dependent DNA replication [GO:0006261];	origin recognition complex [GO:0000808]; nuclear origin of replication recognition complex [GO:0005664];	DNA binding [GO:0003677];	NA
TCONS_00013246	XLOC_012747	BGIOSGA031938-TA	BGIOSGA031938	10	12607947	12611959	9.42775	20.0532	1.08885	0.3184	0.866399	UP	NA	NA	NA	NA	NA	NA
TCONS_00013262	XLOC_012763	BGIOSGA031928-TA	BGIOSGA031928	10	12751788	12755181	2.49131	5.98792	1.26515	0.483	0.902659	UP	OsI_33563	Uncharacterized protein	DNA-dependent DNA replication [GO:0006261]; metabolic process [GO:0008152]; toxin catabolic process [GO:0009407]; response to cyclopentenone [GO:0010583]; methylation [GO:0032259];	NA	methyltransferase activity [GO:0008168];	NA
TCONS_00013264	XLOC_012765	BGIOSGA031927-TA	BGIOSGA031927	10	12783131	12785501	4.22841	8.58812	1.02223	0.34865	0.871124	UP	OsI_33568	Exocyst complex component	vesicle docking involved in exocytosis [GO:0006904]; pollen germination [GO:0009846]; pollen tube growth [GO:0009860];	exocyst [GO:0000145]; cytosol [GO:0005829];	NA	NA
TCONS_00013265	XLOC_012766	BGIOSGA031926-TA	BGIOSGA031926	10	12788437	12791894	0.3317	0.723781	1.12568	0.58425	0.916276	UP	OsI_33569	Uncharacterized protein	cell redox homeostasis [GO:0045454]; oxidation-reduction process [GO:0055114];	NA	oxidoreductase activity [GO:0016491]; oxidoreductase activity, acting on a sulfur group of donors, NAD(P) as acceptor [GO:0016668]; flavin adenine dinucleotide binding [GO:0050660];	NA
TCONS_00013267	XLOC_012768	BGIOSGA031925-TA	BGIOSGA031925	10	12799048	12802711	4.66506	13.1811	1.4985	0.48945	0.902659	UP	NA	NA	NA	NA	NA	NA
TCONS_00013268	XLOC_012769	BGIOSGA031924-TA	BGIOSGA031924	10	12805534	12806020	0.458315	2.87327	2.64828	0.32905	0.867071	UP	NA	NA	NA	NA	NA	NA
TCONS_00013271	XLOC_012772	BGIOSGA031923-TA	BGIOSGA031923	10	12834696	12840730	0.962007	3.63519	1.91791	0.29795	0.866399	UP	OsI_33575	Uncharacterized protein	mitotic G2 phase [GO:0000085]; regulation of transcription, DNA-templated [GO:0006355]; response to xenobiotic stimulus [GO:0009410]; response to light stimulus [GO:0009416]; photomorphogenesis [GO:0009640]; flower development [GO:0009908]; root morphogenesis [GO:0010015]; cullin deneddylation [GO:0010388]; protein ubiquitination [GO:0016567]; histone methylation [GO:0016571]; histone acetylation…	histone acetyltransferase complex [GO:0000123];	DNA binding [GO:0003677]; histone acetyltransferase activity [GO:0004402]; protein binding [GO:0005515]; N-acetyltransferase activity [GO:0008080]; H3 histone acetyltransferase activity [GO:0010484];	NA
TCONS_00013276	XLOC_012777	BGIOSGA031920-TA	BGIOSGA031920	10	12885003	12885867	0.190438	1.03406	2.44092	0.3463	0.871124	UP	OsI_33582	Uncharacterized protein	fatty acid biosynthetic process [GO:0006633]; metabolic process [GO:0008152];	membrane [GO:0016020];	catalytic activity [GO:0003824]; transferase activity, transferring acyl groups other than amino-acyl groups [GO:0016747];	NA
TCONS_00013301	XLOC_012802	BGIOSGA031910-TA	BGIOSGA031910	10	13078949	13081439	1.00235	3.06053	1.61039	0.34025	0.871124	UP	OsI_33603	Uncharacterized protein	regulation of transcription, DNA-templated [GO:0006355]; response to stress [GO:0006950]; response to heat [GO:0009408];	nucleus [GO:0005634];	DNA binding [GO:0003677]; transcription factor activity, sequence-specific DNA binding [GO:0003700]; identical protein binding [GO:0042802]; sequence-specific DNA binding [GO:0043565];	NA
TCONS_00013309	XLOC_012810	BGIOSGA031904-TA	BGIOSGA031904	10	13115831	13118059	1.15878	3.26557	1.49472	0.4885	0.902659	UP	OsI_33609	Uncharacterized protein	oxidation-reduction process [GO:0055114];	NA	oxidoreductase activity [GO:0016491]; oxidoreductase activity, acting on paired donors, with incorporation or reduction of molecular oxygen, 2-oxoglutarate as one donor, and incorporation of one atom each of oxygen into both donors [GO:0016706];	NA
TCONS_00013326	XLOC_012826	BGIOSGA031897-TA	BGIOSGA031897	10	13262375	13272815	0.768877	1.56746	1.02761	0.47305	0.899918	UP	OsI_33625	Uncharacterized protein	maltose metabolic process [GO:0000023]; polysaccharide catabolic process [GO:0000272]; starch metabolic process [GO:0005982]; pentose-phosphate shunt [GO:0006098]; phosphatidylglycerol biosynthetic process [GO:0006655]; biological_process [GO:0008150]; plant-type cell wall organization [GO:0009664]; chloroplast relocation [GO:0009902]; thylakoid membrane organization [GO:0010027]; regulation of m…	NA	nucleic acid binding [GO:0003676]; protein binding [GO:0005515];	NA
TCONS_00013374	XLOC_012873	BGIOSGA031872-TA	BGIOSGA031872	10	13756559	13764889	0.953897	2.51935	1.40115	0.3393	0.871095	UP	OsI_33706	Uncharacterized protein	MAPK cascade [GO:0000165]; activation of MAPKK activity [GO:0000186]; protein phosphorylation [GO:0006468]; cell death [GO:0008219]; response to water deprivation [GO:0009414]; response to bacterium [GO:0009617]; response to fungus [GO:0009620]; response to ethylene [GO:0009723]; protein autophosphorylation [GO:0046777];	NA	protein kinase activity [GO:0004672]; protein serine/threonine kinase activity [GO:0004674]; MAP kinase kinase kinase activity [GO:0004709]; ATP binding [GO:0005524]; transferase activity, transferring phosphorus-containing groups [GO:0016772];	NA
TCONS_00013385	XLOC_012884	BGIOSGA031868-TA	BGIOSGA031868	10	13833664	13835644	0.797303	7.24083	3.18295	0.1145	0.797149	UP	OsI_33717	Uncharacterized protein	DNA-templated transcription, initiation [GO:0006352];	NA	DNA binding [GO:0003677];	NA
TCONS_00013419	XLOC_012918	BGIOSGA031852-TA	BGIOSGA031852	10	14075652	14082111	6.07751	15.9206	1.38934	0.22725	0.866399	UP	OsI_33743	Uncharacterized protein	nucleobase-containing compound metabolic process [GO:0006139]; RNA processing [GO:0006396]; cellular metabolic process [GO:0044237];	nuclear exosome (RNase complex) [GO:0000176]; intracellular [GO:0005622];	nucleotide binding [GO:0000166]; nucleic acid binding [GO:0003676]; catalytic activity [GO:0003824]; 3'-5' exonuclease activity [GO:0008408];	NA
TCONS_00013440	XLOC_012939	BGIOSGA031841-TA	BGIOSGA031841	10	14264141	14268847	2.39136	9.78158	2.03223	0.29775	0.866399	UP	NA	NA	regulation of transcription, DNA-templated [GO:0006355]; cell cycle [GO:0007049];	transcription factor complex [GO:0005667];	transcription factor activity, sequence-specific DNA binding [GO:0003700];	NA
TCONS_00013445	XLOC_012944	BGIOSGA031838-TA	BGIOSGA031838	10	14353655	14361974	0.449498	2.71085	2.59236	0.16935	0.834765	UP	OsI_33779	Phosphoglycerate kinase (EC 2.7.2.3)	glycolytic process [GO:0006096]; tRNA modification [GO:0006400]; phosphorylation [GO:0016310]; RNA (guanine-N7)-methylation [GO:0036265];	NA	phosphoglycerate kinase activity [GO:0004618]; tRNA (guanine-N7-)-methyltransferase activity [GO:0008176]; kinase activity [GO:0016301]; transferase activity [GO:0016740];	NA
TCONS_00013565	XLOC_013058	BGIOSGA031781-TA	BGIOSGA031781	10	15221170	15228201	1.56551	7.93067	2.34081	0.0707	0.758059	UP	OsI_33876	Uncharacterized protein	NA	NA	protein binding [GO:0005515];	NA
TCONS_00013569	XLOC_013062	BGIOSGA031778-TA	BGIOSGA031778	10	15280937	15312959	0.993037	5.74011	2.53116	0.07615	0.774379	UP	OsI_33882	Midasin	ribosomal large subunit assembly [GO:0000027]; gluconeogenesis [GO:0006094]; obsolete ATP catabolic process [GO:0006200]; regulation of transcription, DNA-templated [GO:0006355]; protein complex assembly [GO:0006461]; cytoskeleton organization [GO:0007010]; proteasomal protein catabolic process [GO:0010498];	nucleus [GO:0005634]; plasmodesma [GO:0009506]; chloroplast envelope [GO:0009941];	nucleotide binding [GO:0000166]; ATP binding [GO:0005524]; transcription factor binding [GO:0008134]; ATPase activity [GO:0016887]; nucleoside-triphosphatase activity [GO:0017111];	NA
TCONS_00013598	XLOC_013091	BGIOSGA031757-TA	BGIOSGA031757	10	15552430	15554301	9.72228	21.2571	1.12858	0.43875	0.887045	UP	OsI_33914	Uncharacterized protein	photosynthesis [GO:0015979];	chloroplast [GO:0009507]; photosystem II [GO:0009523]; chloroplast thylakoid lumen [GO:0009543]; thylakoid [GO:0009579]; photosystem II oxygen evolving complex [GO:0009654]; extrinsic component of membrane [GO:0019898]; thylakoid lumen [GO:0031977];	calcium ion binding [GO:0005509];	NA
TCONS_00013618	XLOC_013110	BGIOSGA031748-TA	BGIOSGA031748	10	15697940	15701033	5.46986	14.724	1.42859	0.2696	0.866399	UP	OsI_33929	Uncharacterized protein	biological_process [GO:0008150];	NA	NA	NA
TCONS_00013621	XLOC_013113	BGIOSGA031746-TA	BGIOSGA031746	10	15707062	15710358	5.08508	12.4973	1.29728	0.23605	0.866399	UP	OsI_33932	Uncharacterized protein	N-terminal protein myristoylation [GO:0006499]; protein targeting to mitochondrion [GO:0006626]; biological_process [GO:0008150]; photoperiodism, flowering [GO:0048573];	Cul4-RING E3 ubiquitin ligase complex [GO:0080008];	nucleotide binding [GO:0000166]; protein binding [GO:0005515];	NA
TCONS_00013627	XLOC_013119	BGIOSGA031740-TA	BGIOSGA031740	10	15733774	15736759	5.93511	17.5171	1.56141	0.2338	0.866399	UP	OsI_33938	Uncharacterized protein	metabolic process [GO:0008152]; riboflavin biosynthetic process [GO:0009231];	NA	riboflavin kinase activity [GO:0008531]; hydrolase activity [GO:0016787];	NA
TCONS_00013631	XLOC_013123	BGIOSGA031736-TA	BGIOSGA031736	10	15757383	15761768	2.93233	6.60531	1.17158	0.3449	0.871124	UP	OsI_33942	Uncharacterized protein	NA	NA	nucleotide binding [GO:0000166]; protein binding [GO:0005515];	NA
TCONS_00013637	XLOC_013129	BGIOSGA031731-TA	BGIOSGA031731	10	15816394	15822892	11.8125	26.1312	1.14547	0.3005	0.866399	UP	OsI_33953	Uncharacterized protein	protein ubiquitination [GO:0016567]; defense response to bacterium [GO:0042742]; response to cadmium ion [GO:0046686];	ubiquitin ligase complex [GO:0000151]; cell wall [GO:0005618]; nucleus [GO:0005634]; nucleolus [GO:0005730]; chloroplast [GO:0009507];	ubiquitin-protein transferase activity [GO:0004842]; protein binding [GO:0005515]; ligase activity [GO:0016874];	NA
TCONS_00013709	XLOC_013201	BGIOSGA031692-TA	BGIOSGA031692	10	16596718	16598743	0.612475	1.41857	1.21171	0.4633	0.895196	UP	NA	NA	NA	NA	protein binding [GO:0005515]; zinc ion binding [GO:0008270];	NA
TCONS_00013776	XLOC_013261	BGIOSGA031669-TA	BGIOSGA031669	10	17125416	17127382	2.70877	5.80224	1.09897	0.5393	0.909917	UP	NA	NA	NA	NA	NA	NA
TCONS_00013781	XLOC_013266	BGIOSGA031665-TA	BGIOSGA031665	10	17160135	17162311	3.37299	8.48162	1.33031	0.28035	0.866399	UP	OsI_34080	Uncharacterized protein	biosynthetic process [GO:0009058];	NA	catalytic activity [GO:0003824]; pyridoxal phosphate binding [GO:0030170];	NA
TCONS_00013782	XLOC_013267	BGIOSGA031664-TA	BGIOSGA031664	10	17167210	17167864	5.92682	16.9599	1.5168	0.29065	0.866399	UP	NA	NA	NA	NA	NA	NA
TCONS_00013783	XLOC_013268	BGIOSGA031663-TA	BGIOSGA031663	10	17169343	17180981	5.33546	13.6382	1.35396	0.2349	0.866399	UP	NA	NA	NA	NA	protein binding [GO:0005515];	NA
TCONS_00013786	XLOC_013271	BGIOSGA031662-TA	BGIOSGA031662	10	17182827	17189458	2.74319	6.2747	1.19369	0.283	0.866399	UP	NA	NA	NA	NA	NA	NA
TCONS_00013811	XLOC_013295	BGIOSGA031654-TA	BGIOSGA031654	10	17426826	17427795	0.288178	1.43857	2.3196	0.37475	0.875614	UP	NA	NA	NA	NA	NA	NA
TCONS_00013812	XLOC_013296	BGIOSGA031653-TA	BGIOSGA031653	10	17434973	17440381	4.57646	15.6941	1.77792	0.1207	0.797149	UP	OsI_34114	DNA ligase (EC 6.5.1.1)	DNA replication [GO:0006260]; DNA repair [GO:0006281]; DNA recombination [GO:0006310]; cellular response to DNA damage stimulus [GO:0006974]; DNA ligation involved in DNA repair [GO:0051103]; DNA biosynthetic process [GO:0071897];	nucleus [GO:0005634]; mitochondrion [GO:0005739];	nucleotide binding [GO:0000166]; DNA binding [GO:0003677]; DNA ligase activity [GO:0003909]; DNA ligase (ATP) activity [GO:0003910]; ATP binding [GO:0005524]; ligase activity [GO:0016874];	NA
TCONS_00013837	XLOC_013320	BGIOSGA031636-TA	BGIOSGA031636	10	17552652	17561945	7.25638	20.7237	1.51396	0.18685	0.854229	UP	OsI_34142	Uncharacterized protein	NA	chloroplast [GO:0009507];	NA	NA
TCONS_00013841	XLOC_013324	BGIOSGA031633-TA	BGIOSGA031633	10	17585961	17588337	4.13546	9.59715	1.21456	0.39875	0.881038	UP	NA	NA	NA	NA	NA	NA
TCONS_00013869	XLOC_013350	BGIOSGA031619-TA	BGIOSGA031619	10	17774556	17786096	2.58608	7.75579	1.58451	0.1668	0.832498	UP	OsI_34174	DNA-directed RNA polymerase subunit beta (EC 2.7.7.6)	transcription, DNA-templated [GO:0006351];	nucleus [GO:0005634]; cytosol [GO:0005829];	DNA binding [GO:0003677]; DNA-directed RNA polymerase activity [GO:0003899]; transferase activity [GO:0016740]; nucleotidyltransferase activity [GO:0016779]; ribonucleoside binding [GO:0032549];	NA
TCONS_00013881	XLOC_013361	BGIOSGA031615-TA	BGIOSGA031615	10	17925093	17925886	3.33388	10.2647	1.62241	0.36065	0.872672	UP	OsI_34189	Uncharacterized protein	metabolic process [GO:0008152];	NA	catalytic activity [GO:0003824];	NA
TCONS_00013884	XLOC_013364	BGIOSGA031613-TA	BGIOSGA031613	10	17946126	17949246	3.26257	6.53221	1.00156	0.3596	0.872352	UP	OsI_34194	Uncharacterized protein	mRNA splicing, via spliceosome [GO:0000398]; RNA processing [GO:0006396]; response to cold [GO:0009409]; response to abiotic stimulus [GO:0009628];	intracellular [GO:0005622]; nucleus [GO:0005634];	protein binding [GO:0005515];	NA
TCONS_00013913	XLOC_013391	BGIOSGA031596-TA	BGIOSGA031596	10	18210577	18215317	5.98139	16.9179	1.5	0.26445	0.866399	UP	OsI_34232	Uncharacterized protein	viral process [GO:0016032]; modulation by virus of host morphology or physiology [GO:0019048];	NA	nucleotide binding [GO:0000166]; nucleic acid binding [GO:0003676]; helicase activity [GO:0004386]; ATP binding [GO:0005524]; ATP-dependent helicase activity [GO:0008026]; hydrolase activity [GO:0016787];	NA
TCONS_00013928	XLOC_013406	BGIOSGA031587-TA	BGIOSGA031587	10	18331661	18336349	1.21149	3.15914	1.38275	0.2628	0.866399	UP	OsI_34249	Uncharacterized protein	NA	NA	protein binding [GO:0005515];	NA
TCONS_00013931	XLOC_013409	BGIOSGA031585-TA	BGIOSGA031585	10	18343349	18344106	1.04852	3.00609	1.51953	0.47005	0.898874	UP	OsI_34252	Uncharacterized protein	oxidation-reduction process [GO:0055114];	NA	catalytic activity [GO:0003824]; UDP-N-acetylmuramate dehydrogenase activity [GO:0008762]; oxidoreductase activity [GO:0016491]; oxidoreductase activity, acting on CH-OH group of donors [GO:0016614]; flavin adenine dinucleotide binding [GO:0050660];	NA
TCONS_00013949	XLOC_013426	BGIOSGA031579-TA	BGIOSGA031579	10	18465161	18473450	2.05992	4.65906	1.17745	0.3637	0.87324	UP	OsI_34266	Uncharacterized protein	cytokinesis [GO:0000910]; protein folding [GO:0006457]; microtubule-based process [GO:0007017]; microtubule nucleation [GO:0007020]; tubulin complex assembly [GO:0007021]; cell-cell signaling [GO:0007267]; virus induced gene silencing [GO:0009616]; response to blue light [GO:0009637]; embryo development ending in seed dormancy [GO:0009793]; vegetative phase change [GO:0010050]; regulation of prot…	cytosol [GO:0005829]; plasmodesma [GO:0009506];	binding [GO:0005488]; tubulin binding [GO:0015631];	NA
TCONS_00013972	XLOC_013449	BGIOSGA031562-TA	BGIOSGA031562	10	18714891	18726345	7.42712	18.5794	1.32283	0.24435	0.866399	UP	OsI_34299	Uncharacterized protein	microtubule-based movement [GO:0007018];	kinesin complex [GO:0005871]; microtubule [GO:0005874];	nucleotide binding [GO:0000166]; microtubule motor activity [GO:0003777]; ATP binding [GO:0005524]; microtubule binding [GO:0008017]; zinc ion binding [GO:0008270]; metal ion binding [GO:0046872];	NA
TCONS_00013999	XLOC_013476	BGIOSGA031545-TA	BGIOSGA031545	10	19018430	19021320	1.1441	2.69091	1.23388	0.46305	0.895176	UP	OsI_34337	Uncharacterized protein	double-strand break repair via homologous recombination [GO:0000724]; nuclear-transcribed mRNA catabolic process [GO:0000956]; DNA repair [GO:0006281]; base-excision repair [GO:0006284]; nucleotide-excision repair, preincision complex assembly [GO:0006294]; non-photoreactive DNA repair [GO:0010213]; response to UV-B [GO:0010224]; response to gamma radiation [GO:0010332];	nucleus [GO:0005634];	DNA binding [GO:0003677]; damaged DNA binding [GO:0003684]; endonuclease activity [GO:0004519]; 5'-flap endonuclease activity [GO:0017108];	NA
TCONS_00014011	XLOC_013487	BGIOSGA031537-TA	BGIOSGA031537	10	19090643	19094522	0.941568	3.25621	1.79005	0.3001	0.866399	UP	OsI_34350	Uncharacterized protein	biological_process [GO:0008150];	NA	molecular_function [GO:0003674];	NA
TCONS_00014022	XLOC_013498	BGIOSGA031532-TA	BGIOSGA031532	10	19164034	19168517	3.25538	6.59353	1.01823	0.4128	0.883234	UP	OsI_34360	Uncharacterized protein	protein phosphorylation [GO:0006468];	NA	nucleotide binding [GO:0000166]; protein kinase activity [GO:0004672]; ATP binding [GO:0005524]; transferase activity, transferring phosphorus-containing groups [GO:0016772];	NA
TCONS_00014138	XLOC_013611	BGIOSGA031471-TA	BGIOSGA031471	10	20322287	20326488	0.456162	3.8061	3.0607	0.12295	0.797149	UP	OsI_34535	Uncharacterized protein	NA	NA	protein binding [GO:0005515]; zinc ion binding [GO:0008270]; metal ion binding [GO:0046872];	NA
TCONS_00014146	XLOC_013619	BGIOSGA031467-TA	BGIOSGA031467	10	20392358	20400825	0.138618	0.736682	2.40992	0.18665	0.854229	UP	NA	NA	NA	NA	NA	NA
TCONS_00014152	XLOC_013625	BGIOSGA031461-TA	BGIOSGA031461	10	20446828	20453940	2.52272	6.72048	1.41358	0.28605	0.866399	UP	OsI_34556	Uncharacterized protein	methylation-dependent chromatin silencing [GO:0006346]; biological_process [GO:0008150]; RNA interference [GO:0016246];	NA	protein binding [GO:0005515];	NA
TCONS_00014154	XLOC_013627	BGIOSGA031459-TA	BGIOSGA031459	10	20468757	20473554	1.73398	8.56808	2.30489	0.08755	0.797149	UP	OsI_34560	Uncharacterized protein	protein phosphorylation [GO:0006468]; protein ubiquitination [GO:0016567];	ubiquitin ligase complex [GO:0000151];	nucleotide binding [GO:0000166]; protein kinase activity [GO:0004672]; protein serine/threonine kinase activity [GO:0004674]; ubiquitin-protein transferase activity [GO:0004842]; ATP binding [GO:0005524]; transferase activity, transferring phosphorus-containing groups [GO:0016772]; ligase activity [GO:0016874];	NA
TCONS_00014155	XLOC_013628	BGIOSGA031458-TA	BGIOSGA031458	10	20474751	20477778	2.67021	6.06009	1.18238	0.36955	0.874313	UP	OsI_34561	Uncharacterized protein	NA	NA	GTP binding [GO:0005525]; hydrolase activity, acting on acid anhydrides [GO:0016817];	NA
TCONS_00014158	XLOC_013631	BGIOSGA031456-TA	BGIOSGA031456	10	20483819	20485600	0.224931	4.32586	4.26543	0.26485	0.866399	UP	NA	NA	biosynthetic process [GO:0009058];	NA	ATP binding [GO:0005524]; ligase activity [GO:0016874];	NA
TCONS_00014168	XLOC_013641	BGIOSGA031451-TA	BGIOSGA031451	10	20586667	20591202	6.66633	14.6359	1.13454	0.3848	0.878849	UP	OsI_34572	Uncharacterized protein	glycolytic process [GO:0006096]; oligopeptide transport [GO:0006857]; aerobic respiration [GO:0009060]; response to cadmium ion [GO:0046686];	mitochondrion [GO:0005739]; chloroplast [GO:0009507]; plastid [GO:0009536]; membrane [GO:0016020];	NA	NA
TCONS_00014203	XLOC_013676	BGIOSGA031425-TA	BGIOSGA031425	10	20897106	20915898	2.92824	8.60948	1.55589	0.17035	0.834765	UP	NA	NA	NA	NA	NA	NA
TCONS_00014223	XLOC_013696	BGIOSGA031412-TA	BGIOSGA031412	10	21046385	21056875	6.76338	16.1693	1.25744	0.33525	0.868718	UP	OsI_34630	Uncharacterized protein	microtubule cytoskeleton organization [GO:0000226]; cytokinesis by cell plate formation [GO:0000911]; gravitropism [GO:0009630];	plasmodesma [GO:0009506];	RNA binding [GO:0003723];	NA
TCONS_00014241	XLOC_013713	BGIOSGA031399-TA	BGIOSGA031399	10	21193456	21194932	0.293284	1.40056	2.25563	0.3212	0.866399	UP	NA	NA	NA	NA	NA	NA
TCONS_00014250	XLOC_013722	BGIOSGA031392-TA	BGIOSGA031392	10	21283525	21288145	7.82171	18.2358	1.22122	0.26675	0.866399	UP	OsI_34666	Uncharacterized protein	biological_process [GO:0008150];	Cul4-RING E3 ubiquitin ligase complex [GO:0080008];	molecular_function [GO:0003674]; protein binding [GO:0005515];	NA
TCONS_00014262	XLOC_013734	BGIOSGA031385-TA	BGIOSGA031385	10	21369655	21371609	0.309065	1.15124	1.89721	0.38305	0.878849	UP	OsI_34681	Beta-amylase (EC 3.2.1.2)	maltose biosynthetic process [GO:0000024]; polysaccharide catabolic process [GO:0000272]; carbohydrate metabolic process [GO:0005975]; starch catabolic process [GO:0005983];	chloroplast stroma [GO:0009570];	catalytic activity [GO:0003824]; beta-amylase activity [GO:0016161]; cation binding [GO:0043169];	NA
TCONS_00014265	XLOC_013737	BGIOSGA031384-TA	BGIOSGA031384	10	21396094	21427656	0.966005	2.51046	1.37785	0.22745	0.866399	UP	OsI_34684	Uncharacterized protein	cell adhesion [GO:0007155]; biological_process [GO:0008150]; trichome morphogenesis [GO:0010090]; actin nucleation [GO:0045010]; root hair cell differentiation [GO:0048765]; cell wall organization [GO:0071555];	vacuole [GO:0005773]; Golgi apparatus [GO:0005794]; plasmodesma [GO:0009506];	phospholipid binding [GO:0005543];	NA
TCONS_00014287	XLOC_013757	BGIOSGA031375-TA	BGIOSGA031375	10	21567321	21572566	2.92617	8.44766	1.52954	0.2381	0.866399	UP	OsI_34705	Uncharacterized protein	obsolete GTP catabolic process [GO:0006184]; response to cadmium ion [GO:0046686]; defense response to fungus [GO:0050832];	mitochondrion [GO:0005739]; vacuole [GO:0005773]; plasma membrane [GO:0005886];	nucleotide binding [GO:0000166]; GTPase activity [GO:0003924]; GTP binding [GO:0005525];	NA
TCONS_00014298	XLOC_013767	BGIOSGA031368-TA	BGIOSGA031368	10	21630732	21634705	12.2021	30.5194	1.32259	0.23905	0.866399	UP	OsI_34716	Eukaryotic translation initiation factor 3 subunit B (eIF3b) (eIF-3-eta) (eIF3 p110)	formation of translation preinitiation complex [GO:0001731]; translation [GO:0006412]; translational initiation [GO:0006413]; regulation of translational initiation [GO:0006446];	nucleus [GO:0005634]; cytoplasm [GO:0005737]; cytosol [GO:0005829]; eukaryotic translation initiation factor 3 complex [GO:0005852]; eukaryotic 43S preinitiation complex [GO:0016282]; eukaryotic 48S preinitiation complex [GO:0033290];	nucleotide binding [GO:0000166]; nucleic acid binding [GO:0003676]; RNA binding [GO:0003723]; translation initiation factor activity [GO:0003743]; protein binding [GO:0005515]; translation initiation factor binding [GO:0031369];	NA
TCONS_00014323	XLOC_013791	BGIOSGA031356-TA	BGIOSGA031356	10	21791219	21794417	14.6364	38.9841	1.41333	0.20355	0.866399	UP	OsI_34743	Uncharacterized protein	NA	NA	DNA binding [GO:0003677];	NA
TCONS_00014343	XLOC_013811	BGIOSGA031343-TA	ROC3	10	21964799	21969192	2.01243	9.12327	2.18061	0.1032	0.797149	UP	ROC3 GL2-1 OsI_033580	Homeobox-leucine zipper protein ROC3 (GLABR 2-like homeobox protein 3) (HD-ZIP protein ROC3) (Homeodomain transcription factor ROC3) (Protein RICE OUTERMOST CELL-SPECIFIC 3)	transcription, DNA-templated [GO:0006351]; regulation of transcription, DNA-templated [GO:0006355];	nucleus [GO:0005634];	DNA binding [GO:0003677]; lipid binding [GO:0008289]; sequence-specific DNA binding [GO:0043565];	NA
TCONS_00014362	XLOC_013830	BGIOSGA031331-TA	BGIOSGA031331	10	22135589	22137485	0.0732858	0.828903	3.4996	0.28675	0.866399	UP	OsI_34787	Uncharacterized protein	biological_process [GO:0008150];	NA	molecular_function [GO:0003674]; protein binding [GO:0005515];	NA
TCONS_00014367	XLOC_013835	BGIOSGA031326-TA	BGIOSGA031326	10	22156099	22161077	3.38185	7.84834	1.21458	0.27115	0.866399	UP	OsI_34792	Uncharacterized protein	biological_process [GO:0008150];	Golgi apparatus [GO:0005794]; plasma membrane [GO:0005886]; plasmodesma [GO:0009506]; membrane [GO:0016020];	molecular_function [GO:0003674];	NA
TCONS_00014382	XLOC_013850	BGIOSGA034653-TA	BGIOSGA034653	11	48317	48788	2.42576	8.23175	1.76276	0.41585	0.883234	UP	OsI_34809	Uncharacterized protein	leaf morphogenesis [GO:0009965]; shoot system morphogenesis [GO:0010016];	NA	NA	NA
TCONS_00014389	XLOC_013857	BGIOSGA034658-TA	BGIOSGA034658	11	124545	127763	0.880301	2.84236	1.69102	0.35475	0.871124	UP	OsI_34818	Uncharacterized protein	NA	NA	protein binding [GO:0005515];	NA
TCONS_00014414	XLOC_013880	BGIOSGA034672-TA	BGIOSGA034672	11	278554	283668	1.15117	3.67199	1.67346	0.35625	0.871124	UP	OsI_34844	ADP,ATP carrier protein	transport [GO:0006810];	integral component of membrane [GO:0016021];	ATP:ADP antiporter activity [GO:0005471]; ATP binding [GO:0005524];	NA
TCONS_00014420	XLOC_013886	BGIOSGA034676-TA	BGIOSGA034676	11	330335	331604	2.34048	7.3002	1.64113	0.2573	0.866399	UP	NA	NA	NA	NA	NA	NA
TCONS_00014455	XLOC_013921	BGIOSGA034697-TA	BGIOSGA034697	11	594525	596371	6.10728	13.3021	1.12305	0.5114	0.90541	UP	OsI_34902	Uncharacterized protein	metabolic process [GO:0008152];	NA	catalytic activity [GO:0003824]; adenosine 5'-monophosphoramidase activity [GO:0043530]; adenylylsulfatase activity [GO:0047627];	NA
TCONS_00014509	XLOC_013972	BGIOSGA034723-TA	BGIOSGA034723	11	1111345	1116098	0.565267	1.92926	1.77104	0.39775	0.880206	UP	NA	NA	NA	NA	NA	NA
TCONS_00014510	XLOC_013972	BGIOSGA034724-TA	BGIOSGA034724	11	1111345	1116098	0.300527	2.29048	2.93008	0.49685	0.903274	UP	NA	NA	NA	NA	NA	NA
TCONS_00014535	XLOC_013996	BGIOSGA034742-TA	BGIOSGA034742	11	1359862	1362080	0.433218	1.84615	2.09135	0.3512	0.871124	UP	OsI_35003	Uncharacterized protein	macromolecule biosynthetic process [GO:0009059];	NA	magnesium ion binding [GO:0000287]; holo-[acyl-carrier-protein] synthase activity [GO:0008897];	NA
TCONS_00014560	XLOC_014020	BGIOSGA034759-TA	BGIOSGA034759	11	1544108	1553179	2.25374	4.57412	1.02117	0.4392	0.887045	UP	OsI_35035	Uncharacterized protein	regulation of transcription, DNA-templated [GO:0006355];	membrane [GO:0016020]; integral component of membrane [GO:0016021];	nucleotide binding [GO:0000166]; nucleic acid binding [GO:0003676]; transcription factor activity, sequence-specific DNA binding [GO:0003700]; sequence-specific DNA binding [GO:0043565];	NA
TCONS_00014562	XLOC_014022	BGIOSGA034761-TA	BGIOSGA034761	11	1584041	1589700	2.28803	5.02384	1.13468	0.37815	0.87755	UP	OsI_35040	Calcium-transporting ATPase (EC 3.6.3.8)	cation transport [GO:0006812]; response to osmotic stress [GO:0006970]; response to nematode [GO:0009624]; response to salt stress [GO:0009651]; defense response to bacterium [GO:0042742]; negative regulation of programmed cell death [GO:0043069]; anion homeostasis [GO:0055081]; calcium ion transmembrane transport [GO:0070588];	plant-type vacuole [GO:0000325]; vacuole [GO:0005773]; vacuolar membrane [GO:0005774]; plasma membrane [GO:0005886]; chloroplast [GO:0009507]; plant-type vacuole membrane [GO:0009705]; membrane [GO:0016020]; integral component of membrane [GO:0016021];	nucleotide binding [GO:0000166]; calcium-transporting ATPase activity [GO:0005388]; calmodulin binding [GO:0005516]; ATP binding [GO:0005524]; hydrolase activity [GO:0016787]; cation-transporting ATPase activity [GO:0019829]; metal ion binding [GO:0046872];	NA
TCONS_00014564	XLOC_014024	BGIOSGA034762-TA	BGIOSGA034762	11	1611750	1615823	0.807636	2.98597	1.88642	0.27845	0.866399	UP	OsI_35044	Uncharacterized protein	oxidation-reduction process [GO:0055114];	chloroplast [GO:0009507];	oxidoreductase activity [GO:0016491];	NA
TCONS_00014567	XLOC_014026	BGIOSGA034764-TA	BGIOSGA034764	11	1624590	1628425	0.838647	5.71937	2.76972	0.1567	0.825011	UP	OsI_35047	Uncharacterized protein	response to cold [GO:0009409]; regulation of signal transduction [GO:0009966];	NA	NA	NA
TCONS_00014615	XLOC_014070	BGIOSGA034794-TA	BGIOSGA034794	11	1965215	1968838	3.24395	11.7646	1.85863	0.14475	0.812754	UP	OsI_35103	Peptidylprolyl isomerase (EC 5.2.1.8)	protein folding [GO:0006457]; leaf development [GO:0048366];	plasma membrane [GO:0005886];	protein binding [GO:0005515]; calmodulin binding [GO:0005516];	NA
TCONS_00014622	XLOC_014077	BGIOSGA034796-TA	BGIOSGA034796	11	2013952	2016514	2.93612	10.9138	1.89417	0.2029	0.866399	UP	NA	NA	NA	NA	NA	NA
TCONS_00014665	XLOC_014119	BGIOSGA034821-TA	BGIOSGA034821	11	2309599	2312134	9.42119	26.1509	1.47288	0.26685	0.866399	UP	OsI_35154	Ribonuclease (EC 3.1.26.-)	RNA metabolic process [GO:0016070]; nucleic acid phosphodiester bond hydrolysis [GO:0090305];	NA	nucleic acid binding [GO:0003676]; RNA binding [GO:0003723]; catalytic activity [GO:0003824]; nuclease activity [GO:0004518]; endonuclease activity [GO:0004519]; RNA-DNA hybrid ribonuclease activity [GO:0004523]; hydrolase activity [GO:0016787];	NA
TCONS_00014675	XLOC_014129	BGIOSGA034829-TA	BGIOSGA034829	11	2370201	2373080	6.14258	13.8596	1.17397	0.34925	0.871124	UP	OsI_35166	Uncharacterized protein	deadenylation-dependent decapping of nuclear-transcribed mRNA [GO:0000290]; positive regulation of catalytic activity [GO:0043085];	NA	enzyme activator activity [GO:0008047];	NA
TCONS_00014690	XLOC_014144	BGIOSGA034838-TA	BGIOSGA034838	11	2541164	2543899	0.689029	2.99279	2.11885	0.27375	0.866399	UP	OsI_35183	Uncharacterized protein	protein metabolic process [GO:0019538];	NA	NA	NA
TCONS_00014692	XLOC_014146	BGIOSGA034839-TA	BGIOSGA034839	11	2583301	2587114	10.3875	21.8338	1.07172	0.3285	0.867071	UP	OsI_35185	Uncharacterized protein	regulation of cyclin-dependent protein serine/threonine kinase activity [GO:0000079]; regulation of transcription, DNA-templated [GO:0006355];	nucleus [GO:0005634];	protein kinase binding [GO:0019901];	NA
TCONS_00014701	XLOC_014155	BGIOSGA034841-TA	BGIOSGA034841	11	2643577	2647677	5.27881	10.5693	1.00159	0.352	0.871124	UP	OsI_35190	Uncharacterized protein	phosphorelay signal transduction system [GO:0000160]; regulation of transcription, DNA-templated [GO:0006355]; intracellular signal transduction [GO:0035556];	NA	phosphorelay response regulator activity [GO:0000156]; protein binding [GO:0005515];	NA
TCONS_00014708	XLOC_014162	BGIOSGA034846-TA	BGIOSGA034846	11	2684264	2699839	4.61984	10.2899	1.15532	0.4181	0.883749	UP	NA	NA	NA	NA	protein dimerization activity [GO:0046983];	NA
TCONS_00014723	XLOC_014177	BGIOSGA034855-TA	BGIOSGA034855	11	2810602	2811844	0.120111	0.849114	2.82159	0.3156	0.866399	UP	OsI_35212	Uncharacterized protein	transcription, DNA-templated [GO:0006351]; regulation of transcription, DNA-templated [GO:0006355];	NA	NA	NA
TCONS_00014725	XLOC_014179	BGIOSGA034857-TA	BGIOSGA034857	11	2826763	2828245	0.0972973	1.47902	3.9261	0.2725	0.866399	UP	OsI_35215	Uncharacterized protein	NA	NA	ADP binding [GO:0043531];	NA
TCONS_00014732	XLOC_014186	BGIOSGA034861-TA	BGIOSGA034861	11	2880242	2881550	2.59521	10.411	2.00418	0.1142	0.797149	UP	OsI_35222	Uncharacterized protein	NA	NA	chromatin binding [GO:0003682];	NA
TCONS_00014761	XLOC_014214	BGIOSGA034876-TA	BGIOSGA034876	11	3064299	3067096	0.985142	4.88392	2.30964	0.2047	0.866399	UP	OsI_35251	Uncharacterized protein	biological_process [GO:0008150];	cellular_component [GO:0005575];	molecular_function [GO:0003674];	NA
TCONS_00014778	XLOC_014229	BGIOSGA034884-TA	BGIOSGA034884	11	3174087	3176288	0.114092	0.737863	2.69316	0.31955	0.866399	UP	OsI_35265	Uncharacterized protein	NA	NA	NAD ADP-ribosyltransferase activity [GO:0003950]; metal ion binding [GO:0046872];	NA
TCONS_00014780	XLOC_014231	BGIOSGA034885-TA	BGIOSGA034885	11	3189870	3194296	4.1296	8.49491	1.0406	0.42225	0.884351	UP	OsI_35270	Uncharacterized protein	metabolic process [GO:0008152];	NA	catalytic activity [GO:0003824];	NA
TCONS_00014806	XLOC_014257	BGIOSGA034901-TA	BGIOSGA034901	11	3414079	3417221	0.217939	1.48971	2.77303	0.15085	0.816692	UP	OsI_35296	Uncharacterized protein	protein phosphorylation [GO:0006468];	membrane [GO:0016020]; integral component of membrane [GO:0016021];	protein kinase activity [GO:0004672]; protein serine/threonine kinase activity [GO:0004674]; protein binding [GO:0005515]; ATP binding [GO:0005524]; transferase activity, transferring phosphorus-containing groups [GO:0016772];	NA
TCONS_00014812	XLOC_014263	BGIOSGA034906-TA	BGIOSGA034906	11	3506119	3511735	2.73089	6.42635	1.23463	0.3152	0.866399	UP	OsI_35311	Uncharacterized protein	NA	NA	protein binding [GO:0005515]; zinc ion binding [GO:0008270]; metal ion binding [GO:0046872];	NA
TCONS_00014823	XLOC_014273	BGIOSGA034910-TA	BGIOSGA034910	11	3589347	3596957	1.56219	3.28671	1.07307	0.55005	0.911314	UP	NA	NA	NA	NA	NA	NA
TCONS_00014852	XLOC_014302	BGIOSGA034923-TA	BGIOSGA034923	11	3840644	3844447	0.945905	8.2086	3.11737	0.1093	0.797149	UP	OsI_35348	Uncharacterized protein	double-strand break repair via homologous recombination [GO:0000724]; DNA-dependent DNA replication [GO:0006261]; meiotic nuclear division [GO:0007126]; negative regulation of reciprocal meiotic recombination [GO:0045128];	NA	nucleic acid binding [GO:0003676]; DNA binding [GO:0003677]; helicase activity [GO:0004386]; ATP binding [GO:0005524]; ATP-dependent helicase activity [GO:0008026]; hydrolase activity [GO:0016787];	NA
TCONS_00014876	XLOC_014325	BGIOSGA034940-TA	ASP1	11	4118921	4121002	0.116691	2.12865	4.18918	0.2672	0.866399	UP	ASP1 OsI_034160	Aspartic proteinase Asp1 (OSAP1) (OsAsp1) (EC 3.4.23.-) (Nucellin-like protein)	proteolysis [GO:0006508];	NA	aspartic-type endopeptidase activity [GO:0004190]; peptidase activity [GO:0008233]; hydrolase activity [GO:0016787];	aspartic protease(PC00190);aspartic protease(PC00053)
TCONS_00014927	XLOC_014375	BGIOSGA034971-TA	BGIOSGA034971	11	4483404	4491907	0.814017	5.63991	2.79254	0.1465	0.813957	UP	OsI_35425	Uncharacterized protein	cellular response to DNA damage stimulus [GO:0006974]; reciprocal meiotic recombination [GO:0007131]; male meiosis [GO:0007140]; female meiotic division [GO:0007143];	intracellular [GO:0005622];	transcription coactivator activity [GO:0003713];	NA
TCONS_00014974	XLOC_014420	BGIOSGA034990-TA	BGIOSGA034990	11	4893985	4901393	3.42497	8.75208	1.35354	0.22285	0.866399	UP	NA	NA	NA	NA	NA	NA
TCONS_00015004	XLOC_014448	BGIOSGA034999-TA	BGIOSGA034999	11	5274121	5280873	1.0349	2.41761	1.22409	0.581	0.916276	UP	OsI_35505	Uncharacterized protein	cell morphogenesis [GO:0000902];	NA	NA	NA
TCONS_00015037	XLOC_014481	BGIOSGA035016-TA	BGIOSGA035016	11	5706857	5712706	0.848011	2.76974	1.7076	0.24515	0.866399	UP	OsI_35562	Uncharacterized protein	obsolete ATP catabolic process [GO:0006200];	chloroplast [GO:0009507]; chloroplast thylakoid membrane [GO:0009535];	nucleotide binding [GO:0000166]; calmodulin binding [GO:0005516]; ATP binding [GO:0005524]; ATPase activity [GO:0016887]; nucleoside-triphosphatase activity [GO:0017111];	NA
TCONS_00015043	XLOC_014486	BGIOSGA035019-TA	BGIOSGA035019	11	5759296	5763130	0.502685	2.7241	2.43805	0.1942	0.863522	UP	OsI_35569	Uncharacterized protein	NA	NA	nucleic acid binding [GO:0003676];	NA
TCONS_00015058	XLOC_014501	BGIOSGA035025-TA	BGIOSGA035025	11	5852918	5860420	4.56308	12.2402	1.42355	0.1979	0.866399	UP	OsI_35579	Uncharacterized protein	NA	NA	binding [GO:0005488];	NA
TCONS_00015166	XLOC_014604	BGIOSGA035067-TA	BGIOSGA035067	11	6873265	6880592	0.0654024	1.01073	3.94991	0.12265	0.797149	UP	OsI_35680	Uncharacterized protein	defense response [GO:0006952];	NA	ADP binding [GO:0043531];	NA
TCONS_00015169	XLOC_014607	BGIOSGA035070-TA	BGIOSGA035070	11	6934906	6942283	2.51892	5.78622	1.19982	0.41685	0.883245	UP	OsI_35686	Uncharacterized protein	proteolysis [GO:0006508];	NA	catalytic activity [GO:0003824]; serine-type endopeptidase activity [GO:0004252]; protein binding [GO:0005515]; serine-type peptidase activity [GO:0008236];	NA
TCONS_00015209	XLOC_014643	BGIOSGA035084-TA	BGIOSGA035084	11	7448173	7452108	0.555344	2.52173	2.18296	0.41925	0.884045	UP	NA	NA	NA	NA	NA	NA
TCONS_00015217	XLOC_014650	BGIOSGA035089-TA	BGIOSGA035089	11	7533926	7542573	3.13041	6.62376	1.0813	0.394	0.878849	UP	OsI_35734	Uridine kinase (EC 2.7.1.48)	metabolic process [GO:0008152]; phosphorylation [GO:0016310]; UMP salvage [GO:0044206]; CTP salvage [GO:0044211];	NA	nucleotide binding [GO:0000166]; uridine kinase activity [GO:0004849]; ATP binding [GO:0005524]; kinase activity [GO:0016301]; transferase activity [GO:0016740]; phosphotransferase activity, alcohol group as acceptor [GO:0016773];	NA
TCONS_00015222	XLOC_014654	BGIOSGA035091-TA	BGIOSGA035091	11	7610582	7615231	1.22261	5.87436	2.26447	0.22955	0.866399	UP	OsI_35739	Uncharacterized protein	amino acid transport [GO:0006865]; proline transport [GO:0015824]; peptidyl-diphthamide biosynthetic process from peptidyl-histidine [GO:0017183];	cytoplasm [GO:0005737];	molecular_function [GO:0003674];	NA
TCONS_00015225	XLOC_014657	BGIOSGA035094-TA	BGIOSGA035094	11	7639748	7642601	0.115246	2.02832	4.1375	0.1219	0.797149	UP	OsI_35742	Uncharacterized protein	defense response [GO:0006952];	NA	ADP binding [GO:0043531];	NA
TCONS_00015235	XLOC_014667	BGIOSGA035099-TA	BGIOSGA035099	11	7724812	7729935	2.8573	7.25283	1.34389	0.3442	0.871124	UP	NTH1 OsI_35754	Endonuclease III homolog (EC 3.2.2.-) (EC 4.2.99.18) (Bifunctional DNA N-glycosylase/DNA-(apurinic or apyrimidinic site) lyase) (DNA glycosylase/AP lyase)	DNA repair [GO:0006281]; base-excision repair [GO:0006284]; base-excision repair, AP site formation [GO:0006285];	nucleus [GO:0005634]; chloroplast nucleoid [GO:0042644];	oxidized pyrimidine nucleobase lesion DNA N-glycosylase activity [GO:0000703]; DNA binding [GO:0003677]; catalytic activity [GO:0003824]; DNA-(apurinic or apyrimidinic site) lyase activity [GO:0003906]; endonuclease activity [GO:0004519]; DNA N-glycosylase activity [GO:0019104]; metal ion binding [GO:0046872]; 4 iron, 4 sulfur cluster binding [GO:0051539];	NA
TCONS_00015258	XLOC_014690	BGIOSGA035109-TA	BGIOSGA035109	11	8094021	8104111	0.809591	2.44804	1.59636	0.35625	0.871124	UP	OsI_35774	Uncharacterized protein	protein phosphorylation [GO:0006468];	NA	nucleotide binding [GO:0000166]; protein kinase activity [GO:0004672]; ATP binding [GO:0005524]; transferase activity, transferring phosphorus-containing groups [GO:0016772];	NA
TCONS_00015339	XLOC_014767	BGIOSGA035140-TA	BGIOSGA035140	11	9337658	9343708	4.03968	8.9615	1.1495	0.428	0.885492	UP	OsI_35840	Uncharacterized protein	spliceosomal complex assembly [GO:0000245]; spliceosomal snRNP assembly [GO:0000387]; mRNA splicing, via spliceosome [GO:0000398];	spliceosomal complex [GO:0005681];	NA	NA
TCONS_00015383	XLOC_014810	BGIOSGA035161-TA	BGIOSGA035161	11	9752793	9762461	4.55861	11.638	1.35217	0.2309	0.866399	UP	OsI_35872	Uncharacterized protein	nucleotide biosynthetic process [GO:0009165]; ribosome biogenesis [GO:0042254];	nucleus [GO:0005634];	molecular_function [GO:0003674];	NA
TCONS_00015440	XLOC_014867	BGIOSGA035178-TA	BGIOSGA035178	11	10603893	10607391	5.37912	13.4484	1.32199	0.23705	0.866399	UP	OsI_35914	Uncharacterized protein	protein phosphorylation [GO:0006468];	NA	protein kinase activity [GO:0004672]; protein binding [GO:0005515]; ATP binding [GO:0005524]; transferase activity, transferring phosphorus-containing groups [GO:0016772];	NA
TCONS_00015448	XLOC_014875	BGIOSGA035179-TA	BGIOSGA035179	11	10688648	10710493	2.64105	6.70574	1.34429	0.29605	0.866399	UP	OsI_35917	Uncharacterized protein	DNA recombination [GO:0006310]; sister chromatid cohesion [GO:0007062]; meiotic nuclear division [GO:0007126]; reciprocal meiotic recombination [GO:0007131]; response to gamma radiation [GO:0010332]; glucuronoxylan metabolic process [GO:0010413]; regulation of telomere maintenance [GO:0032204]; regulation of chromosome organization [GO:0033044]; meiotic DNA double-strand break formation [GO:00421…	NA	nucleotide binding [GO:0000166]; nucleic acid binding [GO:0003676]; ATP-dependent RNA helicase activity [GO:0004004]; helicase activity [GO:0004386]; ATP binding [GO:0005524]; ATP-dependent helicase activity [GO:0008026]; hydrolase activity [GO:0016787]; nucleoside-triphosphatase activity [GO:0017111];	NA
TCONS_00015501	XLOC_014928	BGIOSGA035205-TA	BGIOSGA035205	11	11389149	11392350	3.60623	8.36611	1.21407	0.3507	0.871124	UP	OsI_35969	Uncharacterized protein	NA	NA	protein binding [GO:0005515];	NA
TCONS_00015572	XLOC_014997	BGIOSGA035235-TA	BGIOSGA035235	11	12454667	12457731	2.73081	11.348	2.05504	0.1133	0.797149	UP	OsI_36043	Uncharacterized protein	NA	NA	nucleic acid binding [GO:0003676]; zinc ion binding [GO:0008270]; metal ion binding [GO:0046872];	NA
TCONS_00015680	XLOC_015100	BGIOSGA035268-TA	BGIOSGA035268	11	13552131	13557180	4.34169	10.4156	1.26242	0.4607	0.89373	UP	OsI_36116	Uncharacterized protein	NA	NA	nucleic acid binding [GO:0003676];	NA
TCONS_00015685	XLOC_015105	BGIOSGA035270-TA	BGIOSGA035270	11	13599502	13605143	5.39227	23.6333	2.13186	0.05375	0.707844	UP	OsI_36121	DNA replication licensing factor MCM2 (EC 3.6.4.12) (Minichromosome maintenance protein 2)	cytokinesis by cell plate formation [GO:0000911]; acetyl-CoA metabolic process [GO:0006084]; DNA replication [GO:0006260]; DNA-dependent DNA replication [GO:0006261]; DNA unwinding involved in DNA replication [GO:0006268]; DNA replication initiation [GO:0006270]; regulation of DNA replication [GO:0006275]; DNA methylation [GO:0006306]; cell proliferation [GO:0008283]; nucleotide biosynthetic proc…	THO complex [GO:0000347]; nucleus [GO:0005634]; cytosol [GO:0005829]; MCM complex [GO:0042555];	nucleotide binding [GO:0000166]; DNA binding [GO:0003677]; DNA helicase activity [GO:0003678]; ATP binding [GO:0005524]; DNA-dependent ATPase activity [GO:0008094]; metal ion binding [GO:0046872];	NA
TCONS_00015759	XLOC_015174	BGIOSGA035306-TA	BGIOSGA035306	11	14432388	14435324	5.94959	20.2684	1.76837	0.16995	0.834765	UP	OsI_36195	Uncharacterized protein	biological_process [GO:0008150];	intracellular [GO:0005622];	nucleic acid binding [GO:0003676]; zinc ion binding [GO:0008270]; metal ion binding [GO:0046872];	NA
TCONS_00015842	XLOC_015253	BGIOSGA035342-TA	BGIOSGA035342	11	15279197	15280318	6.28598	16.7004	1.40967	0.5095	0.904982	UP	OsI_36268	Uncharacterized protein	translation [GO:0006412];	intracellular [GO:0005622]; ribosome [GO:0005840];	structural constituent of ribosome [GO:0003735];	NA
TCONS_00015857	XLOC_015267	BGIOSGA035347-TA	BGIOSGA035347	11	15488960	15490045	2.81592	8.90108	1.66038	0.3668	0.87324	UP	NA	NA	NA	NA	NA	NA
TCONS_00015891	XLOC_015300	BGIOSGA035363-TA	BGIOSGA035363	11	15855251	15861605	1.71291	4.15782	1.27937	0.38265	0.878849	UP	NA	NA	NA	NA	NA	NA
TCONS_00015902	XLOC_015311	BGIOSGA035370-TA	BGIOSGA035370	11	15944486	15950325	3.13395	7.62183	1.28216	0.2532	0.866399	UP	NA	NA	NA	NA	NA	NA
TCONS_00015914	XLOC_015322	BGIOSGA035372-TA	BGIOSGA035372	11	16013352	16023438	0.0583613	0.724239	3.63338	0.2761	0.866399	UP	OsI_36335	Uncharacterized protein	proteolysis [GO:0006508]; negative regulation of catalytic activity [GO:0043086];	NA	serine-type endopeptidase activity [GO:0004252]; peptidase activity [GO:0008233]; serine-type peptidase activity [GO:0008236]; hydrolase activity [GO:0016787]; identical protein binding [GO:0042802];	NA
TCONS_00015927	XLOC_015333	BGIOSGA035376-TA	BGIOSGA035376	11	16172267	16176075	7.24757	21.5329	1.57098	0.24615	0.866399	UP	OsI_36349	Uncharacterized protein	NA	NA	nucleic acid binding [GO:0003676]; zinc ion binding [GO:0008270]; metal ion binding [GO:0046872];	NA
TCONS_00015933	XLOC_015339	BGIOSGA035379-TA	BGIOSGA035379	11	16278401	16284394	2.89428	6.96542	1.267	0.3318	0.867077	UP	OsI_36358	Uncharacterized protein	transcription, DNA-templated [GO:0006351]; regulation of transcription from RNA polymerase II promoter [GO:0006357]; cell cycle [GO:0007049]; regulation of cell cycle [GO:0051726];	nucleus [GO:0005634];	NA	NA
TCONS_00015950	XLOC_015355	BGIOSGA035384-TA	BGIOSGA035384	11	16410328	16415001	3.75985	8.81426	1.22916	0.5032	0.904957	UP	OsI_36371	Uncharacterized protein	biological_process [GO:0008150];	plasma membrane [GO:0005886]; integral component of membrane [GO:0016021];	NA	NA
TCONS_00015999	XLOC_015403	BGIOSGA035409-TA	BGIOSGA035409	11	16828535	16834947	12.4218	44.9452	1.8553	0.09845	0.797149	UP	NA	NA	NA	NA	NA	NA
TCONS_00016002	XLOC_015406	BGIOSGA035411-TA	BGIOSGA035411	11	16877241	16877883	8.99672	22.7431	1.33796	0.2827	0.866399	UP	OsI_36417	Uncharacterized protein	DNA catabolic process, endonucleolytic [GO:0000737]; DNA metabolic process [GO:0006259];	chromosome [GO:0005694];	DNA binding [GO:0003677]; catalytic activity [GO:0003824]; ATP binding [GO:0005524];	NA
TCONS_00016004	XLOC_015408	BGIOSGA035413-TA	BGIOSGA035413	11	16941687	16946891	5.09468	10.8588	1.0918	0.40245	0.882083	UP	OsI_36424	Uncharacterized protein	obsolete ATP catabolic process [GO:0006200];	NA	nucleotide binding [GO:0000166]; ATP binding [GO:0005524]; electron carrier activity [GO:0009055]; ATPase activity [GO:0016887]; nucleoside-triphosphatase activity [GO:0017111]; iron-sulfur cluster binding [GO:0051536];	NA
TCONS_00016022	XLOC_015426	BGIOSGA035425-TA	BGIOSGA035425	11	17128261	17137206	0.677862	4.01916	2.56783	0.17045	0.83505	UP	OsI_36447	Uncharacterized protein	NA	NA	transferase activity, transferring phosphorus-containing groups [GO:0016772];	NA
TCONS_00016024	XLOC_015428	BGIOSGA035426-TA	BGIOSGA035426	11	17147322	17153105	5.21676	16.1867	1.63358	0.21965	0.866399	UP	OsI_36450	S-acyltransferase (EC 2.3.1.225) (Palmitoyltransferase)	biological_process [GO:0008150];	Golgi apparatus [GO:0005794]; membrane [GO:0016020]; integral component of membrane [GO:0016021];	protein binding [GO:0005515]; zinc ion binding [GO:0008270]; protein-cysteine S-palmitoyltransferase activity [GO:0019706]; metal ion binding [GO:0046872];	NA
TCONS_00016038	XLOC_015442	BGIOSGA035433-TA	BGIOSGA035433	11	17237150	17240143	2.12067	6.74318	1.66891	0.3743	0.875614	UP	OsI_36463	Uncharacterized protein	transcription, DNA-templated [GO:0006351]; regulation of transcription, DNA-templated [GO:0006355]; developmental process [GO:0032502];	nucleus [GO:0005634];	ATP binding [GO:0005524]; hydrolase activity, acting on acid anhydrides, in phosphorus-containing anhydrides [GO:0016818];	NA
TCONS_00016039	XLOC_015443	BGIOSGA035434-TA	BGIOSGA035434	11	17255408	17259748	2.07245	7.85383	1.92206	0.1458	0.81384	UP	NA	NA	NA	NA	NA	NA
TCONS_00016067	XLOC_015470	BGIOSGA035446-TA	BGIOSGA035446	11	17503240	17507564	0.0636159	0.937936	3.88203	0.2709	0.866399	UP	OsI_36493	Uncharacterized protein	metabolic process [GO:0008152];	NA	catalytic activity [GO:0003824];	NA
TCONS_00016130	XLOC_015533	BGIOSGA035474-TA	BGIOSGA035474	11	18187091	18196177	4.95846	16.9636	1.77448	0.1225	0.797149	UP	OsI_36544	Replication factor C subunit 1	reproduction [GO:0000003]; resolution of meiotic recombination intermediates [GO:0000712]; DNA replication [GO:0006260]; DNA repair [GO:0006281]; cellular response to DNA damage stimulus [GO:0006974]; meiotic nuclear division [GO:0007126]; response to abscisic acid [GO:0009737]; regulation of chromatin silencing [GO:0031935]; regulation of histone H3-K9 methylation [GO:0051570];	intracellular [GO:0005622]; DNA replication factor C complex [GO:0005663]; DNA polymerase III complex [GO:0009360];	nucleotide binding [GO:0000166]; DNA binding [GO:0003677]; DNA clamp loader activity [GO:0003689]; DNA-directed DNA polymerase activity [GO:0003887]; ATP binding [GO:0005524]; nucleoside-triphosphatase activity [GO:0017111];	NA
TCONS_00016146	XLOC_015546	BGIOSGA035481-TA	BGIOSGA035481	11	18294881	18298789	0.676018	2.68148	1.9879	0.3758	0.875739	UP	OsI_36559	Uncharacterized protein	protein glycosylation [GO:0006486]; oxidation-reduction process [GO:0055114];	NA	sialyltransferase activity [GO:0008373]; oxidoreductase activity [GO:0016491];	NA
TCONS_00016147	XLOC_015547	BGIOSGA035482-TA	BGIOSGA035482	11	18312051	18313722	5.21452	19.3601	1.89248	0.14295	0.810737	UP	OsI_36561	Uncharacterized protein	NA	NA	nucleic acid binding [GO:0003676]; zinc ion binding [GO:0008270]; metal ion binding [GO:0046872];	NA
TCONS_00016165	XLOC_015565	BGIOSGA035494-TA	BGIOSGA035494	11	18494585	18495818	1.81764	4.64182	1.35262	0.4518	0.89048	UP	OsI_36579	Uncharacterized protein	NA	NA	protein binding [GO:0005515];	NA
TCONS_00016171	XLOC_015570	BGIOSGA035499-TA	BGIOSGA035499	11	18551375	18553363	3.64975	10.3513	1.50394	0.2568	0.866399	UP	OsI_36588	Uncharacterized protein	spliceosomal snRNP assembly [GO:0000387]; mRNA splicing, via spliceosome [GO:0000398];	spliceosomal complex [GO:0005681];	binding [GO:0005488];	NA
TCONS_00016195	XLOC_015594	BGIOSGA035512-TA	BGIOSGA035512	11	18698509	18701360	1.28314	3.00218	1.22633	0.483	0.902659	UP	OsI_36609	Uncharacterized protein	NA	NA	protein binding [GO:0005515];	NA
TCONS_00016200	XLOC_015599	BGIOSGA035516-TA	BGIOSGA035516	11	18739029	18740517	0.677862	1.78315	1.39536	0.5248	0.907597	UP	OsI_36614	Uncharacterized protein	NA	NA	protein binding [GO:0005515];	NA
TCONS_00016295	XLOC_015693	BGIOSGA035567-TA	BGIOSGA035567	11	19826964	19828998	0.74487	2.13667	1.5203	0.39095	0.878849	UP	OsI_36733	Uncharacterized protein	NA	NA	protein binding [GO:0005515];	NA
TCONS_00016326	XLOC_015722	BGIOSGA035579-TA	BGIOSGA035579	11	19969728	19972859	0.966311	3.47446	1.84623	0.13305	0.801421	UP	OsI_36755	Uncharacterized protein	defense response [GO:0006952];	NA	ADP binding [GO:0043531];	NA
TCONS_00016374	XLOC_015768	BGIOSGA035602-TA	BGIOSGA035602	11	20395513	20399551	0.26259	1.22422	2.22098	0.3256	0.867071	UP	NA	NA	NA	NA	NA	NA
TCONS_00016393	XLOC_015786	BGIOSGA035611-TA	BGIOSGA035611	11	20542237	20545772	7.97554	18.4119	1.20698	0.3604	0.872443	UP	OsI_36814	DNA repair protein RAD51 homolog	double-strand break repair via homologous recombination [GO:0000724]; DNA metabolic process [GO:0006259]; DNA repair [GO:0006281]; double-strand break repair [GO:0006302]; response to gamma radiation [GO:0010332]; homologous recombination-dependent replication fork processing [GO:1990426];	nucleus [GO:0005634];	recombinase activity [GO:0000150]; nucleotide binding [GO:0000166]; DNA binding [GO:0003677]; damaged DNA binding [GO:0003684]; double-stranded DNA binding [GO:0003690]; single-stranded DNA binding [GO:0003697]; ATP binding [GO:0005524]; DNA-dependent ATPase activity [GO:0008094]; nucleoside-triphosphatase activity [GO:0017111];	NA
TCONS_00016400	XLOC_015793	BGIOSGA035615-TA	BGIOSGA035615	11	20594475	20596821	2.74801	7.09098	1.3676	0.41765	0.883659	UP	OsI_36821	Uncharacterized protein	biological_process [GO:0008150];	plastid [GO:0009536];	NA	NA
TCONS_00016436	XLOC_015825	BGIOSGA035633-TA	BGIOSGA035633	11	20906289	20906643	9.67698	33.6409	1.79759	0.3199	0.866399	UP	NA	NA	NA	NA	NA	NA
TCONS_00016446	XLOC_015835	BGIOSGA035637-TA	BGIOSGA035637	11	21101496	21101962	4.61833	10.7765	1.22245	0.55505	0.911361	UP	NA	NA	NA	NA	NA	NA
TCONS_00016538	XLOC_015925	BGIOSGA035689-TA	BGIOSGA035689	11	21985733	21990131	0.476344	3.16071	2.73017	0.14775	0.81418	UP	OsI_36975	ATP-dependent DNA helicase (EC 3.6.4.12)	DNA-dependent DNA replication [GO:0006261]; DNA recombination [GO:0006310];	NA	nucleic acid binding [GO:0003676]; helicase activity [GO:0004386]; ATP binding [GO:0005524]; ATP-dependent helicase activity [GO:0008026]; hydrolase activity [GO:0016787];	NA
TCONS_00016541	XLOC_015928	BGIOSGA035691-TA	BGIOSGA035691	11	22037524	22042916	0.270444	1.02318	1.91966	0.2666	0.866399	UP	OsI_36980	Uncharacterized protein	biological_process [GO:0008150];	NA	molecular_function [GO:0003674]; protein binding [GO:0005515]; zinc ion binding [GO:0008270];	NA
TCONS_00016550	XLOC_015937	BGIOSGA035693-TA	BGIOSGA035693	11	22133591	22138930	1.11917	3.21964	1.52446	0.2234	0.866399	UP	OsI_36989	Uncharacterized protein	tRNA 5'-leader removal [GO:0001682]; rRNA processing [GO:0006364]; RNA processing [GO:0006396];	NA	ribonuclease P activity [GO:0004526];	NA
TCONS_00016662	XLOC_016029	BGIOSGA035739-TA	BGIOSGA035739	11	22860716	22863732	0.988157	2.04325	1.04805	0.53955	0.909917	UP	OsI_37081	Uncharacterized protein	obsolete GTP catabolic process [GO:0006184];	NA	magnesium ion binding [GO:0000287]; GTPase activity [GO:0003924]; GTP binding [GO:0005525];	NA
TCONS_00016715	XLOC_016080	BGIOSGA034624-TA	BGIOSGA034624	11	313639	314944	17.1983	46.0193	1.41997	0.19515	0.863803	UP	OsI_34852	Non-specific serine/threonine protein kinase (EC 2.7.11.1)	protein phosphorylation [GO:0006468]; signal transduction [GO:0007165]; negative regulation of abscisic acid-activated signaling pathway [GO:0009788]; phosphorylation [GO:0016310];	NA	nucleotide binding [GO:0000166]; protein kinase activity [GO:0004672]; protein serine/threonine kinase activity [GO:0004674]; ATP binding [GO:0005524]; kinase activity [GO:0016301]; transferase activity [GO:0016740]; transferase activity, transferring phosphorus-containing groups [GO:0016772];	NA
TCONS_00016751	XLOC_016111	BGIOSGA034606-TA	BGIOSGA034606	11	512680	516794	0.932701	2.86997	1.62155	0.3746	0.875614	UP	NA	NA	NA	NA	NA	NA
TCONS_00016767	XLOC_016127	BGIOSGA034595-TA	BGIOSGA034595	11	753437	758323	3.02534	6.16172	1.02623	0.48355	0.902659	UP	OsI_34911	Uncharacterized protein	biosynthetic process [GO:0009058];	NA	catalytic activity [GO:0003824];	NA
TCONS_00016784	XLOC_016143	BGIOSGA034587-TA	BGIOSGA034587	11	923426	925860	7.25843	21.1346	1.54188	0.2334	0.866399	UP	NA	NA	NA	NA	NA	NA
TCONS_00016802	XLOC_016161	BGIOSGA034581-TA	BGIOSGA034581	11	1062225	1063269	6.40343	20.2857	1.66355	0.20625	0.866399	UP	OsI_34945	Uncharacterized protein	mitotic spindle assembly checkpoint [GO:0007094];	NA	NA	NA
TCONS_00016805	XLOC_016164	BGIOSGA034579-TA	BGIOSGA034579	11	1074936	1077946	1.02875	4.01383	1.96409	0.29565	0.866399	UP	NA	NA	NA	NA	NA	NA
TCONS_00016815	XLOC_016174	BGIOSGA034574-TA	BGIOSGA034574	11	1117039	1119508	0.581571	1.60709	1.46642	0.3899	0.878849	UP	NA	NA	NA	NA	NA	NA
TCONS_00016819	XLOC_016178	BGIOSGA034570-TA	BGIOSGA034570	11	1147609	1149287	3.12801	28.3573	3.1804	0.2874	0.866399	UP	OsI_34965	Uncharacterized protein	transport [GO:0006810]; protein transport [GO:0015031];	mitochondrion [GO:0005739]; mitochondrial intermembrane space [GO:0005758];	metal ion binding [GO:0046872];	NA
TCONS_00016823	XLOC_016182	BGIOSGA034567-TA	BGIOSGA034567	11	1178765	1179527	2.63918	21.349	3.01601	0.12075	0.797149	UP	NA	NA	NA	NA	NA	NA
TCONS_00016855	XLOC_016212	BGIOSGA034547-TA	BGIOSGA034547	11	1367477	1369833	0.721005	1.6272	1.17431	0.5705	0.915139	UP	OsI_35006	Uncharacterized protein	protein dephosphorylation [GO:0006470]; dephosphorylation [GO:0016311]; peptidyl-tyrosine dephosphorylation [GO:0035335];	NA	protein tyrosine phosphatase activity [GO:0004725]; protein tyrosine/serine/threonine phosphatase activity [GO:0008138]; hydrolase activity [GO:0016787]; phosphatase activity [GO:0016791];	NA
TCONS_00016865	XLOC_016222	BGIOSGA034540-TA	BGIOSGA034540	11	1421025	1425580	3.56982	7.62366	1.09463	0.3924	0.878849	UP	OsI_35016	U3 small nucleolar ribonucleoprotein protein MPP10	rRNA processing [GO:0006364];	nucleus [GO:0005634]; nucleolus [GO:0005730]; small nucleolar ribonucleoprotein complex [GO:0005732]; cytosol [GO:0005829]; intracellular ribonucleoprotein complex [GO:0030529]; Mpp10 complex [GO:0034457];	NA	NA
TCONS_00016873	XLOC_016230	BGIOSGA034534-TA	BGIOSGA034534	11	1519337	1522053	11.2486	26.6852	1.24629	0.39205	0.878849	UP	OsI_35032 OsI_37399	Uncharacterized protein	translation [GO:0006412];	intracellular [GO:0005622]; ribosome [GO:0005840]; intracellular ribonucleoprotein complex [GO:0030529];	structural constituent of ribosome [GO:0003735];	NA
TCONS_00016880	XLOC_016237	BGIOSGA034528-TA	BGIOSGA034528	11	1593980	1596432	46.7587	94.5092	1.01522	0.36905	0.874313	UP	OsI_35043	Uncharacterized protein	NA	NA	calcium ion binding [GO:0005509];	NA
TCONS_00016904	XLOC_016261	BGIOSGA034515-TA	BGIOSGA034515	11	1796068	1798257	1.05622	5.39246	2.35203	0.18475	0.85402	UP	OsI_35073	Uncharacterized protein	transcription, DNA-templated [GO:0006351];	nucleus [GO:0005634];	DNA binding [GO:0003677]; DNA-directed RNA polymerase activity [GO:0003899];	NA
TCONS_00016914	XLOC_016271	BGIOSGA034506-TA	BGIOSGA034506	11	1855179	1860500	4.23188	10.0278	1.24463	0.3365	0.869122	UP	OsI_35091	Uncharacterized protein	RNA splicing [GO:0008380];	nucleus [GO:0005634];	NA	NA
TCONS_00016930	XLOC_016286	BGIOSGA034498-TA	BGIOSGA034498	11	1983789	1991277	0.925132	2.82556	1.6108	0.22975	0.866399	UP	OsI_35107	Uncharacterized protein	NA	NA	protein binding [GO:0005515]; zinc ion binding [GO:0008270]; metal ion binding [GO:0046872];	NA
TCONS_00016955	XLOC_016310	BGIOSGA034483-TA	BGIOSGA034483	11	2190995	2194968	0.26259	1.50477	2.51866	0.17745	0.842565	UP	OsI_35134	Uncharacterized protein	RNA metabolic process [GO:0016070];	NA	DNA binding [GO:0003677]; RNA binding [GO:0003723]; binding [GO:0005488]; protein binding [GO:0005515];	NA
TCONS_00017000	XLOC_016354	BGIOSGA034463-TA	BGIOSGA034463	11	2612402	2616973	2.15239	4.86647	1.17694	0.4286	0.885492	UP	OsI_35189	Uncharacterized protein	exocytosis [GO:0006887]; lateral root morphogenesis [GO:0010102]; mucilage biosynthetic process involved in seed coat development [GO:0048354]; root development [GO:0048364];	exocyst [GO:0000145]; nucleus [GO:0005634]; cytosol [GO:0005829]; plasma membrane [GO:0005886]; membrane [GO:0016020]; extracellular exosome [GO:0070062];	NA	NA
TCONS_00017013	XLOC_016367	BGIOSGA034458-TA	BGIOSGA034458	11	2715478	2722952	0.59153	3.7212	2.65324	0.15085	0.816692	UP	OsI_35199	Uncharacterized protein	nuclear-transcribed mRNA catabolic process [GO:0000956]; protein N-linked glycosylation [GO:0006487]; cell communication [GO:0007154]; signal transduction [GO:0007165]; intracellular signal transduction [GO:0035556];	Golgi apparatus [GO:0005794];	phosphatidylinositol binding [GO:0035091];	NA
TCONS_00017026	XLOC_016380	BGIOSGA034453-TA	BGIOSGA034453	11	2813787	2819231	0.23306	3.25628	3.80445	0.0706	0.757394	UP	OsI_35213	Uncharacterized protein	NA	NA	DNA binding [GO:0003677]; chromatin binding [GO:0003682];	NA
TCONS_00017041	XLOC_016394	BGIOSGA034446-TA	BGIOSGA034446	11	2963690	2968150	0.0984662	1.267	3.68565	0.27655	0.866399	UP	NA	NA	NA	NA	NA	NA
TCONS_00017059	XLOC_016410	BGIOSGA034435-TA	BGIOSGA034435	11	3068295	3072194	1.00868	3.661	1.85977	0.1293	0.799947	UP	OsI_35252	Uncharacterized protein	regulation of gene expression [GO:0010468];	peroxisome [GO:0005777];	NA	NA
TCONS_00017080	XLOC_016429	BGIOSGA034424-TA	BGIOSGA034424	11	3206116	3209703	5.93072	18.6585	1.65356	0.1365	0.804388	UP	NA	NA	NA	NA	NA	NA
TCONS_00017110	XLOC_016458	BGIOSGA034405-TA	BGIOSGA034405	11	3582276	3588893	2.64054	7.54685	1.51504	0.1747	0.840472	UP	OsI_35316	Uncharacterized protein	mitotic G2 phase [GO:0000085]; mitotic cell cycle [GO:0000278]; mRNA splicing, via spliceosome [GO:0000398]; regionalization [GO:0003002]; regulation of transcription, DNA-templated [GO:0006355]; RNA processing [GO:0006396]; RNA catabolic process [GO:0006401]; cell adhesion [GO:0007155]; photomorphogenesis [GO:0009640]; embryo development ending in seed dormancy [GO:0009793]; seed germination [GO…	nucleus [GO:0005634]; nucleoplasm [GO:0005654]; cytosol [GO:0005829];	nucleic acid binding [GO:0003676]; RNA binding [GO:0003723]; RNA helicase activity [GO:0003724]; helicase activity [GO:0004386]; ATP binding [GO:0005524]; ATP-dependent helicase activity [GO:0008026]; hydrolase activity [GO:0016787]; hydrolase activity, acting on acid anhydrides [GO:0016817]; hydrolase activity, acting on acid anhydrides, in phosphorus-containing anhydrides [GO:0016818];	NA
TCONS_00017149	XLOC_016497	BGIOSGA034386-TA	BGIOSGA034386	11	3929810	3930107	19.6431	43.2058	1.1372	0.50465	0.904957	UP	OsI_35359	Uncharacterized protein	NA	NA	transferase activity, transferring acyl groups other than amino-acyl groups [GO:0016747];	NA
TCONS_00017151	XLOC_016499	BGIOSGA034384-TA	BGIOSGA034384	11	3935589	3941237	2.01439	6.18034	1.61734	0.3996	0.881208	UP	OsI_35361	Uncharacterized protein	NA	Cul4-RING E3 ubiquitin ligase complex [GO:0080008];	molecular_function [GO:0003674]; protein binding [GO:0005515];	NA
TCONS_00017179	XLOC_016525	BGIOSGA034372-TA	BGIOSGA034372	11	4229097	4239020	0.807352	4.12303	2.35243	0.07375	0.768463	UP	OsI_35398	DNA polymerase (EC 2.7.7.7)	double-strand break repair via homologous recombination [GO:0000724]; cytokinesis by cell plate formation [GO:0000911]; nucleobase-containing compound metabolic process [GO:0006139]; DNA replication [GO:0006260]; DNA-dependent DNA replication [GO:0006261]; regulation of DNA replication [GO:0006275]; double-strand break repair [GO:0006302]; DNA methylation [GO:0006306]; DNA recombination [GO:00063…	NA	nucleotide binding [GO:0000166]; nucleic acid binding [GO:0003676]; DNA binding [GO:0003677]; DNA-directed DNA polymerase activity [GO:0003887]; 3'-5' exonuclease activity [GO:0008408]; transferase activity [GO:0016740]; nucleotidyltransferase activity [GO:0016779];	NA
TCONS_00017216	XLOC_016562	BGIOSGA034355-TA	BGIOSGA034355	11	4628065	4632363	1.55879	3.53181	1.17998	0.5051	0.904957	UP	OsI_35439	Probable magnesium transporter	magnesium ion transport [GO:0015693];	membrane [GO:0016020]; integral component of membrane [GO:0016021];	magnesium ion transmembrane transporter activity [GO:0015095];	NA
TCONS_00017228	XLOC_016574	BGIOSGA034347-TA	BGIOSGA034347	11	4752424	4753243	22.5178	58.3943	1.37476	0.2122	0.866399	UP	OsI_35453	Uncharacterized protein	biological_process [GO:0008150];	cellular_component [GO:0005575];	nucleic acid binding [GO:0003676]; zinc ion binding [GO:0008270];	NA
TCONS_00017229	XLOC_016575	BGIOSGA034346-TA	BGIOSGA034346	11	4755080	4760667	2.43586	5.03153	1.04657	0.40675	0.883123	UP	OsI_35454	Uncharacterized protein	intracellular protein transport [GO:0006886];	intracellular [GO:0005622];	NA	NA
TCONS_00017237	XLOC_016582	BGIOSGA034341-TA	BGIOSGA034341	11	4837450	4840139	0.657109	2.63594	2.00411	0.23875	0.866399	UP	OsI_35461	Uncharacterized protein	NA	NA	protein binding [GO:0005515];	NA
TCONS_00017264	XLOC_016607	BGIOSGA034330-TA	BGIOSGA034330	11	5024906	5027595	0.446424	2.16357	2.27692	0.20155	0.866399	UP	OsI_35482	Uncharacterized protein	NA	NA	protein binding [GO:0005515];	NA
TCONS_00017276	XLOC_016619	BGIOSGA034321-TA	BGIOSGA034321	11	5096264	5099262	0.371212	1.38671	1.90135	0.3889	0.878849	UP	OSI9Ba083O10_092B13-11 OsI_35490	F-box family-2	NA	NA	protein binding [GO:0005515];	NA
TCONS_00017285	XLOC_016628	BGIOSGA034317-TA	BGIOSGA034317	11	5151354	5159107	3.2203	6.99035	1.11817	0.38955	0.878849	UP	OsI_35496	Uncharacterized protein	phosphatidylinositol biosynthetic process [GO:0006661]; pollen tube growth [GO:0009860]; phosphorylation [GO:0016310]; phosphatidylinositol phosphorylation [GO:0046854]; phosphatidylinositol-mediated signaling [GO:0048015]; root hair cell tip growth [GO:0048768];	nucleus [GO:0005634]; cytosol [GO:0005829]; membrane [GO:0016020]; root hair tip [GO:0035619];	nucleotide binding [GO:0000166]; 1-phosphatidylinositol 4-kinase activity [GO:0004430]; ATP binding [GO:0005524]; kinase activity [GO:0016301]; transferase activity [GO:0016740]; transferase activity, transferring phosphorus-containing groups [GO:0016772]; phosphotransferase activity, alcohol group as acceptor [GO:0016773];	NA
TCONS_00017307	XLOC_016650	BGIOSGA034304-TA	BGIOSGA034304	11	5317623	5321383	2.13444	8.75021	2.03546	0.1296	0.799947	UP	NA	NA	NA	NA	NA	NA
TCONS_00017338	XLOC_016679	BGIOSGA034288-TA	BGIOSGA034288	11	5513643	5517017	0.681322	2.47962	1.86371	0.2874	0.866399	UP	OsI_35533	Uncharacterized protein	carbohydrate metabolic process [GO:0005975];	NA	phosphotransferase activity, alcohol group as acceptor [GO:0016773];	NA
TCONS_00017348	XLOC_016689	BGIOSGA034284-TA	BGIOSGA034284	11	5558555	5563181	1.15767	2.62221	1.17956	0.52425	0.907597	UP	OsI_35541	Uncharacterized protein	protein phosphorylation [GO:0006468]; chlorophyll catabolic process [GO:0015996]; response to photooxidative stress [GO:0080183];	chloroplast [GO:0009507]; plastoglobule [GO:0010287];	protein kinase activity [GO:0004672]; ATP binding [GO:0005524]; transferase activity, transferring phosphorus-containing groups [GO:0016772];	NA
TCONS_00017354	XLOC_016695	BGIOSGA034282-TA	BGIOSGA034282	11	5599848	5602973	7.80728	15.8759	1.02395	0.4331	0.885652	UP	NA	NA	NA	NA	NA	NA
TCONS_00017361	XLOC_016702	BGIOSGA034280-TA	BGIOSGA034280	11	5626944	5635684	5.06112	14.6741	1.53575	0.1755	0.841422	UP	OsI_35554	Uncharacterized protein	7-methylguanosine mRNA capping [GO:0006370]; mRNA processing [GO:0006397]; protein dephosphorylation [GO:0006470]; dephosphorylation [GO:0016311]; peptidyl-tyrosine dephosphorylation [GO:0035335];	nucleus [GO:0005634];	mRNA guanylyltransferase activity [GO:0004484]; polynucleotide 5'-phosphatase activity [GO:0004651]; protein tyrosine phosphatase activity [GO:0004725]; protein tyrosine/serine/threonine phosphatase activity [GO:0008138]; hydrolase activity [GO:0016787]; phosphatase activity [GO:0016791];	NA
TCONS_00017383	XLOC_016723	BGIOSGA034269-TA	BGIOSGA034269	11	5824147	5825808	0.890267	3.26515	1.87484	0.2684	0.866399	UP	OsI_35575	Uncharacterized protein	NA	extracellular space [GO:0005615];	NA	NA
TCONS_00017448	XLOC_016786	BGIOSGA034238-TA	BGIOSGA034238	11	6468976	6470324	2.26221	10.658	2.23613	0.0745	0.773049	UP	OsI_35642	Uncharacterized protein	NA	extracellular space [GO:0005615];	NA	NA
TCONS_00017474	XLOC_016810	BGIOSGA034223-TA	BGIOSGA034223	11	6729476	6730286	0.831286	2.45963	1.56502	0.47675	0.900398	UP	NA	NA	NA	NA	NA	NA
TCONS_00017480	XLOC_016816	BGIOSGA034219-TA	BGIOSGA034219	11	6770560	6776353	1.92376	11.2154	2.54348	0.06725	0.740708	UP	OsI_35669	Uncharacterized protein	DNA replication [GO:0006260];	DNA polymerase III complex [GO:0009360];	DNA binding [GO:0003677]; DNA-directed DNA polymerase activity [GO:0003887]; ATP binding [GO:0005524];	NA
TCONS_00017482	XLOC_016818	BGIOSGA034217-TA	BGIOSGA034217	11	6793961	6800967	38.0134	80.8867	1.08939	0.32235	0.866399	UP	OsI_35671	PHD finger protein ALFIN-LIKE 8	transcription, DNA-templated [GO:0006351]; regulation of transcription, DNA-templated [GO:0006355]; chromatin modification [GO:0016568];	nucleus [GO:0005634];	protein binding [GO:0005515]; zinc ion binding [GO:0008270]; histone binding [GO:0042393];	NA
TCONS_00017483	XLOC_016819	BGIOSGA034216-TA	BGIOSGA034216	11	6803414	6805267	0.232761	2.02799	3.12313	0.1238	0.797149	UP	OsI_35672	Uncharacterized protein	regulation of transcription, DNA-templated [GO:0006355];	NA	zinc ion binding [GO:0008270];	NA
TCONS_00017510	XLOC_016846	BGIOSGA034206-TA	BGIOSGA034206	11	6985658	6990402	1.58164	6.38245	2.01269	0.2698	0.866399	UP	OsI_35690	Uncharacterized protein	hemolysis by symbiont of host erythrocytes [GO:0019836]; methylation [GO:0032259];	NA	nucleic acid binding [GO:0003676]; RNA binding [GO:0003723]; methyltransferase activity [GO:0008168];	NA
TCONS_00017511	XLOC_016847	BGIOSGA034205-TA	BGIOSGA034205	11	6991697	6993506	1.77777	4.51167	1.34359	0.357	0.871176	UP	OsI_35691	Uncharacterized protein	biological_process [GO:0008150]; regulation of flower development [GO:0009909]; histone modification [GO:0016570]; floral organ formation [GO:0048449];	NA	molecular_function [GO:0003674];	NA
TCONS_00017514	XLOC_016850	BGIOSGA034204-TA	BGIOSGA034204	11	7033270	7041317	9.52832	27.3168	1.51949	0.183	0.852917	UP	OsI_35696	Uncharacterized protein	RNA processing [GO:0006396];	nucleus [GO:0005634]; intracellular ribonucleoprotein complex [GO:0030529];	nucleotide binding [GO:0000166]; nucleic acid binding [GO:0003676]; RNA binding [GO:0003723];	NA
TCONS_00017517	XLOC_016853	BGIOSGA034203-TA	BGIOSGA034203	11	7114580	7116211	0.121536	7.37821	5.92382	0.1983	0.866399	UP	OsI_35699	Uncharacterized protein	biological_process [GO:0008150];	NA	molecular_function [GO:0003674];	NA
TCONS_00017525	XLOC_016859	BGIOSGA034199-TA	BGIOSGA034199	11	7134818	7137953	0.0800107	1.55814	4.28349	0.20885	0.866399	UP	OsI_35705	Uncharacterized protein	NA	NA	protein binding [GO:0005515];	NA
TCONS_00017549	XLOC_016882	BGIOSGA034185-TA	BGIOSGA034185	11	7452958	7459773	1.16929	5.06949	2.11621	0.09995	0.797149	UP	OsI_35726	Uncharacterized protein	NA	NA	protein binding [GO:0005515];	NA
TCONS_00017631	XLOC_016962	BGIOSGA034152-TA	BGIOSGA034152	11	8431313	8435374	1.92403	6.31123	1.71379	0.35445	0.871124	UP	OsI_35794	ATP-dependent (S)-NAD(P)H-hydrate dehydratase (EC 4.2.1.93) (ATP-dependent NAD(P)HX dehydratase)	NADH metabolic process [GO:0006734]; NADP metabolic process [GO:0006739]; biological_process [GO:0008150]; nicotinamide nucleotide metabolic process [GO:0046496]; photoperiodism, flowering [GO:0048573];	mitochondrion [GO:0005739]; cytosol [GO:0005829]; chloroplast [GO:0009507];	nucleotide binding [GO:0000166]; ATP binding [GO:0005524]; lyase activity [GO:0016829]; ATP-dependent NAD(P)H-hydrate dehydratase activity [GO:0047453]; ADP-dependent NAD(P)H-hydrate dehydratase activity [GO:0052855]; NADHX epimerase activity [GO:0052856]; NADPHX epimerase activity [GO:0052857];	NA
TCONS_00017742	XLOC_017069	BGIOSGA034112-TA	BGIOSGA034112	11	10073160	10079481	1.25851	2.59001	1.04124	0.53355	0.909917	UP	OsI_35888	Uncharacterized protein	DNA metabolic process [GO:0006259]; DNA repair [GO:0006281]; DNA recombination [GO:0006310]; cellular response to DNA damage stimulus [GO:0006974]; SOS response [GO:0009432];	NA	nucleotide binding [GO:0000166]; DNA binding [GO:0003677]; single-stranded DNA binding [GO:0003697]; ATP binding [GO:0005524]; DNA-dependent ATPase activity [GO:0008094]; nucleoside-triphosphatase activity [GO:0017111];	NA
TCONS_00017754	XLOC_017080	BGIOSGA034107-TA	BGIOSGA034107	11	10144340	10148388	4.5016	12.6216	1.48739	0.17815	0.84317	UP	OsI_35896	Uncharacterized protein	oxidation-reduction process [GO:0055114];	NA	nucleotide binding [GO:0000166]; oxidoreductase activity [GO:0016491];	NA
TCONS_00017787	XLOC_017113	BGIOSGA034092-TA	BGIOSGA034092	11	10841957	10849143	5.24964	13.7573	1.38991	0.26795	0.866399	UP	OsI_35924	Uncharacterized protein	RNA processing [GO:0006396]; transcription factor import into nucleus [GO:0042991];	cytosol [GO:0005829];	3'-5'-exoribonuclease activity [GO:0000175]; RNA binding [GO:0003723];	NA
TCONS_00017805	XLOC_017131	BGIOSGA034084-TA	BGIOSGA034084	11	11058291	11062635	0.334485	1.04366	1.64163	0.35875	0.87203	UP	OsI_35941	Uncharacterized protein	defense response [GO:0006952];	NA	ADP binding [GO:0043531];	NA
TCONS_00017840	XLOC_017165	BGIOSGA034068-TA	BGIOSGA034068	11	11423064	11426322	0.718356	1.72717	1.26564	0.54145	0.909917	UP	OsI_35974	Uncharacterized protein	dephosphorylation [GO:0016311];	NA	phosphatase activity [GO:0016791];	NA
TCONS_00017946	XLOC_017267	BGIOSGA034024-TA	BGIOSGA034024	11	12499473	12504074	2.55968	7.69648	1.58823	0.2649	0.866399	UP	OsI_36048	Uncharacterized protein	gene silencing by RNA [GO:0031047];	NA	NA	NA
TCONS_00018030	XLOC_017347	BGIOSGA033992-TA	BGIOSGA033992	11	13483972	13488796	1.69929	4.54687	1.41994	0.2716	0.866399	UP	OsI_36111	Uncharacterized protein	NA	NA	DNA binding [GO:0003677]; chromatin binding [GO:0003682];	NA
TCONS_00018111	XLOC_017422	BGIOSGA033963-TA	BGIOSGA033963	11	14208183	14212853	1.66491	3.37888	1.0211	0.4176	0.883647	UP	OsI_36172	Uncharacterized protein	defense response [GO:0006952];	NA	ADP binding [GO:0043531];	NA
TCONS_00018266	XLOC_017570	BGIOSGA033891-TA	BGIOSGA033891	11	15892702	15896169	0.185353	0.676259	1.8673	0.38875	0.878849	UP	OsI_36319	Uncharacterized protein	NA	NA	protein binding [GO:0005515];	NA
TCONS_00018277	XLOC_017580	BGIOSGA033885-TA	BGIOSGA033885	11	15954462	15958646	0.855367	4.16433	2.28347	0.2256	0.866399	UP	OsI_36330	Uncharacterized protein	NA	plasma membrane [GO:0005886];	NA	NA
TCONS_00018310	XLOC_017612	BGIOSGA033871-TA	BGIOSGA033871	11	16198057	16198756	0.511635	2.6047	2.34793	0.305	0.866399	UP	NA	NA	NA	NA	NA	NA
TCONS_00018317	XLOC_017619	BGIOSGA033869-TA	BGIOSGA033869	11	16264753	16271528	2.09163	6.29369	1.58928	0.2142	0.866399	UP	OsI_36354	Uncharacterized protein	DNA repair [GO:0006281]; heme biosynthetic process [GO:0006783];	NA	nucleic acid binding [GO:0003676]; damaged DNA binding [GO:0003684]; helicase activity [GO:0004386]; ATP binding [GO:0005524]; ATP-dependent helicase activity [GO:0008026]; hydrolase activity [GO:0016787];	NA
TCONS_00018323	XLOC_017625	BGIOSGA033865-TA	BGIOSGA033865	11	16293946	16297245	1.68788	13.6874	3.01957	0.11735	0.797149	UP	NA	NA	NA	NA	NA	NA
TCONS_00018360	XLOC_017661	BGIOSGA033852-TA	BGIOSGA033852	11	16576487	16590125	0.122662	1.20476	3.29599	0.13975	0.807456	UP	OsI_36388	Uncharacterized protein	cellular process [GO:0009987];	NA	hydrolase activity [GO:0016787]; metal ion binding [GO:0046872];	NA
TCONS_00018381	XLOC_017681	BGIOSGA033849-TA	BGIOSGA033849	11	16782164	16793847	1.78979	5.59363	1.644	0.20505	0.866399	UP	OsI_36403	Uncharacterized protein	biological_process [GO:0008150];	cellular_component [GO:0005575]; nucleus [GO:0005634];	binding [GO:0005488];	NA
TCONS_00018385	XLOC_017685	BGIOSGA033846-TA	BGIOSGA033846	11	16813943	16815209	1.9951	9.53232	2.25636	0.1989	0.866399	UP	NA	NA	NA	NA	NA	NA
TCONS_00018389	XLOC_017689	BGIOSGA033844-TA	GATB	11	16840640	16844386	7.37702	20.1754	1.45148	0.19435	0.863522	UP	GATB OsI_36412	Glutamyl-tRNA(Gln) amidotransferase subunit B, chloroplastic/mitochondrial (Glu-AdT subunit B) (EC 6.3.5.-)	mRNA modification [GO:0016556]; mitochondrial translation [GO:0032543]; glutaminyl-tRNAGln biosynthesis via transamidation [GO:0070681];	mitochondrion [GO:0005739]; chloroplast [GO:0009507]; chloroplast stroma [GO:0009570]; glutamyl-tRNA(Gln) amidotransferase complex [GO:0030956];	ATP binding [GO:0005524]; ligase activity [GO:0016874]; carbon-nitrogen ligase activity, with glutamine as amido-N-donor [GO:0016884]; glutaminyl-tRNA synthase (glutamine-hydrolyzing) activity [GO:0050567];	ligase(PC00142)
TCONS_00018392	XLOC_017692	BGIOSGA033842-TA	BGIOSGA033842	11	16856600	16860185	12.9401	38.4399	1.57076	0.1609	0.827491	UP	NA	NA	NA	NA	NA	NA
TCONS_00018397	XLOC_017697	BGIOSGA033840-TA	BGIOSGA033840	11	16900762	16909386	0.639941	1.73879	1.44207	0.50175	0.904692	UP	OsI_36418	Uncharacterized protein	regulation of transcription, DNA-templated [GO:0006355]; chromatin modification [GO:0016568];	nucleus [GO:0005634];	NA	NA
TCONS_00018400	XLOC_017700	BGIOSGA033838-TA	BGIOSGA033838	11	16922298	16928512	2.73123	6.16909	1.17551	0.3565	0.871124	UP	OsI_36420	Uncharacterized protein	chromosome segregation [GO:0007059]; mitotic nuclear division [GO:0007067];	chromosome, centromeric region [GO:0000775]; nucleus [GO:0005634];	NA	NA
TCONS_00018407	XLOC_017706	BGIOSGA033835-TA	BGIOSGA033835	11	16954577	16955887	0.392887	3.80885	3.27717	0.2895	0.866399	UP	OsI_36426	Uncharacterized protein	biological_process [GO:0008150];	NA	binding [GO:0005488]; protein binding [GO:0005515];	NA
TCONS_00018408	XLOC_017707	BGIOSGA033834-TA	BGIOSGA033834	11	16957520	16960517	0.409546	2.54734	2.63689	0.26905	0.866399	UP	OsI_36427	Patatin (EC 3.1.1.-)	lipid metabolic process [GO:0006629]; metabolic process [GO:0008152]; lipid catabolic process [GO:0016042];	NA	hydrolase activity [GO:0016787];	NA
TCONS_00018427	XLOC_017726	BGIOSGA033825-TA	BGIOSGA033825	11	17137749	17140373	1.42299	4.85879	1.77167	0.3178	0.866399	UP	NA	NA	NA	NA	NA	NA
TCONS_00018443	XLOC_017742	BGIOSGA033816-TA	BGIOSGA033816	11	17248482	17253828	4.26284	11.0108	1.36903	0.2393	0.866399	UP	NA	NA	NA	NA	NA	NA
TCONS_00018447	XLOC_017745	BGIOSGA033814-TA	BGIOSGA033814	11	17286526	17291462	1.94054	7.10446	1.87226	0.1454	0.813582	UP	NA	NA	microtubule-based movement [GO:0007018];	kinesin complex [GO:0005871];	microtubule motor activity [GO:0003777]; ATP binding [GO:0005524]; microtubule binding [GO:0008017];	NA
TCONS_00018542	XLOC_017834	BGIOSGA033770-TA	BGIOSGA033770	11	18242854	18254957	0.192581	0.678556	1.817	0.40355	0.882547	UP	OsI_36551	Uncharacterized protein	double-strand break repair via homologous recombination [GO:0000724]; DNA repair [GO:0006281];	Smc5-Smc6 complex [GO:0030915];	NA	NA
TCONS_00018544	XLOC_017836	BGIOSGA033768-TA	BGIOSGA033768	11	18260541	18275592	2.89404	10.4366	1.85049	0.09885	0.797149	UP	OsI_36553	Uncharacterized protein	proteolysis [GO:0006508]; ubiquitin-dependent protein catabolic process [GO:0006511]; protein deubiquitination [GO:0016579];	NA	obsolete ubiquitin thiolesterase activity [GO:0004221]; protein binding [GO:0005515]; peptidase activity [GO:0008233]; ubiquitinyl hydrolase activity [GO:0036459];	NA
TCONS_00018550	XLOC_017842	BGIOSGA033765-TA	BGIOSGA033765	11	18300492	18306505	0.317563	1.2689	1.99846	0.38355	0.878849	UP	OsI_36560	Uncharacterized protein	regulation of transcription, DNA-templated [GO:0006355];	NA	transcription factor activity, sequence-specific DNA binding [GO:0003700]; zinc ion binding [GO:0008270]; sequence-specific DNA binding [GO:0043565];	NA
TCONS_00018559	XLOC_017851	BGIOSGA033761-TA	BGIOSGA033761	11	18392647	18394030	0.316705	1.05215	1.73213	0.4174	0.883411	UP	OsI_36572	Uncharacterized protein	NA	NA	protein binding [GO:0005515];	NA
TCONS_00018621	XLOC_017908	BGIOSGA033727-TA	BGIOSGA033727	11	19001679	19005521	6.76831	20.4725	1.59682	0.226	0.866399	UP	OsI_36653	HVA22-like protein	NA	integral component of membrane [GO:0016021];	NA	NA
TCONS_00018623	XLOC_017910	BGIOSGA033726-TA	BGIOSGA033726	11	19010450	19012960	13.1701	39	1.56621	0.1556	0.822628	UP	OsI_36654	Uncharacterized protein	histone methylation [GO:0016571]; methylation [GO:0032259]; histone lysine methylation [GO:0034968];	nucleus [GO:0005634]; chromosome [GO:0005694];	protein binding [GO:0005515]; methyltransferase activity [GO:0008168]; zinc ion binding [GO:0008270]; transferase activity [GO:0016740]; histone-lysine N-methyltransferase activity [GO:0018024]; histone binding [GO:0042393];	NA
TCONS_00018797	XLOC_018079	BGIOSGA033646-TA	BGIOSGA033646	11	20500187	20502134	0.853483	1.79326	1.07115	0.53015	0.908503	UP	NA	NA	NA	NA	NA	NA
TCONS_00018822	XLOC_018104	BGIOSGA033630-TA	BGIOSGA033630	11	20704313	20705645	0.110403	1.68558	3.93239	0.2722	0.866399	UP	NA	NA	NA	NA	NA	NA
TCONS_00018825	XLOC_018107	BGIOSGA033627-TA	BGIOSGA033627	11	20723429	20725652	0.428903	1.47809	1.78501	0.4131	0.883234	UP	OsI_36838	Uncharacterized protein	protein phosphorylation [GO:0006468];	NA	nucleotide binding [GO:0000166]; protein kinase activity [GO:0004672]; protein serine/threonine kinase activity [GO:0004674]; ATP binding [GO:0005524]; transferase activity, transferring phosphorus-containing groups [GO:0016772];	NA
TCONS_00018830	XLOC_018112	BGIOSGA033624-TA	BGIOSGA033624	11	20751603	20753838	0.365796	2.27163	2.63461	0.15355	0.819234	UP	NA	NA	NA	NA	NA	NA
TCONS_00018850	XLOC_018128	BGIOSGA033615-TA	BGIOSGA033615	11	20850553	20854766	59.4967	182.87	1.61994	0.18695	0.854229	UP	OsI_36864	Uncharacterized protein	NA	NA	nucleotide binding [GO:0000166]; nucleic acid binding [GO:0003676];	NA
TCONS_00018891	XLOC_018166	BGIOSGA033600-TA	BGIOSGA033600	11	21233822	21240753	1.08484	2.9888	1.46209	0.43135	0.885639	UP	NA	NA	NA	NA	NA	NA
TCONS_00018913	XLOC_018188	BGIOSGA033588-TA	BGIOSGA033588	11	21460742	21463725	1.59399	3.56709	1.16211	0.406	0.883123	UP	OsI_36919	Uncharacterized protein	NA	membrane [GO:0016020];	protein binding [GO:0005515]; zinc ion binding [GO:0008270];	NA
TCONS_00018916	XLOC_018191	BGIOSGA033586-TA	BGIOSGA033586	11	21496315	21506185	4.68691	11.0801	1.24126	0.27945	0.866399	UP	OsI_36923	Uncharacterized protein	NA	NA	nucleotide binding [GO:0000166]; ATP binding [GO:0005524]; nucleoside-triphosphatase activity [GO:0017111];	NA
TCONS_00019032	XLOC_018301	BGIOSGA033522-TA	BGIOSGA033522	11	22819303	22821092	1.34629	3.42199	1.34584	0.5206	0.907412	UP	OsI_37061	Uncharacterized protein	vacuolar transport [GO:0007034]; protein transport [GO:0015031];	NA	NA	NA
TCONS_00019066	XLOC_018333	BGIOSGA036829-TA	BGIOSGA036829	12	55739	62631	2.08581	4.8734	1.22432	0.34285	0.871124	UP	OsI_37106	Uncharacterized protein	tRNA processing [GO:0008033];	NA	catalytic activity [GO:0003824]; ribonuclease activity [GO:0004540]; protein binding [GO:0005515];	NA
TCONS_00019077	XLOC_018344	BGIOSGA036834-TA	BGIOSGA036834	12	116242	118992	0.191327	3.46401	4.17833	0.2035	0.866399	UP	OsI_37111	Uncharacterized protein	NA	cytoplasm [GO:0005737]; plasma membrane [GO:0005886]; cell cortex [GO:0005938]; preprophase band [GO:0009574]; cortical cytoskeleton [GO:0030863];	protein binding [GO:0005515];	NA
TCONS_00019086	XLOC_018353	BGIOSGA036838-TA	BGIOSGA036838	12	169625	173059	8.1163	18.9731	1.22506	0.3978	0.880206	UP	OsI_37117	Uncharacterized protein	NA	cytoplasm [GO:0005737]; plasma membrane [GO:0005886]; cell cortex [GO:0005938]; preprophase band [GO:0009574]; cortical cytoskeleton [GO:0030863];	protein binding [GO:0005515];	NA
TCONS_00019088	XLOC_018355	BGIOSGA036839-TA	BGIOSGA036839	12	182534	187812	1.34335	4.74738	1.82129	0.16305	0.827491	UP	OsI_37120	Uncharacterized protein	NA	NA	nucleotide binding [GO:0000166]; nucleic acid binding [GO:0003676]; protein binding [GO:0005515]; zinc ion binding [GO:0008270]; metal ion binding [GO:0046872];	NA
TCONS_00019123	XLOC_018389	BGIOSGA036856-TA	BGIOSGA036856	12	512510	514017	0.665075	2.00124	1.58931	0.43335	0.885879	UP	NA	NA	NA	NA	NA	NA
TCONS_00019141	XLOC_018407	BGIOSGA036863-TA	BGIOSGA036863	12	649044	651754	0.867437	3.09832	1.83665	0.3041	0.866399	UP	NA	NA	NA	NA	NA	NA
TCONS_00019142	XLOC_018408	BGIOSGA036864-TA	BGIOSGA036864	12	653315	659357	0.357292	1.68483	2.23743	0.20685	0.866399	UP	OsI_37184	Uncharacterized protein	protein dephosphorylation [GO:0006470]; transport [GO:0006810]; cation transport [GO:0006812]; metabolic process [GO:0008152]; transmembrane transport [GO:0055085];	integral component of membrane [GO:0016021];	catalytic activity [GO:0003824]; protein serine/threonine phosphatase activity [GO:0004722]; solute:proton antiporter activity [GO:0015299];	NA
TCONS_00019164	XLOC_018430	BGIOSGA036876-TA	BGIOSGA036876	12	868845	870117	1.63367	11.9136	2.86642	0.1219	0.797149	UP	NA	NA	NA	NA	NA	NA
TCONS_00019166	XLOC_018432	BGIOSGA036878-TA	BGIOSGA036878	12	897751	898915	0.390056	0.845364	1.11589	0.5693	0.915139	UP	OsI_37217	Uncharacterized protein	NA	NA	protein binding [GO:0005515];	NA
TCONS_00019196	XLOC_018462	BGIOSGA036896-TA	BGIOSGA036896	12	1133076	1133763	1.04946	4.5435	2.11415	0.34935	0.871124	UP	OsI_37259	Uncharacterized protein	NA	NA	protein binding [GO:0005515]; zinc ion binding [GO:0008270]; metal ion binding [GO:0046872];	NA
TCONS_00019202	XLOC_018468	BGIOSGA036901-TA	BGIOSGA036901	12	1169497	1170223	4.35983	12.1988	1.48439	0.43215	0.885639	UP	NA	NA	NA	NA	NA	NA
TCONS_00019216	XLOC_018482	BGIOSGA036907-TA	BGIOSGA036907	12	1270027	1271347	15.0668	31.3717	1.05809	0.33925	0.871095	UP	OsI_37283	Non-specific serine/threonine protein kinase (EC 2.7.11.1)	protein phosphorylation [GO:0006468]; signal transduction [GO:0007165]; negative regulation of abscisic acid-activated signaling pathway [GO:0009788]; phosphorylation [GO:0016310];	NA	nucleotide binding [GO:0000166]; protein kinase activity [GO:0004672]; protein serine/threonine kinase activity [GO:0004674]; ATP binding [GO:0005524]; kinase activity [GO:0016301]; transferase activity [GO:0016740]; transferase activity, transferring phosphorus-containing groups [GO:0016772];	NA
TCONS_00019253	XLOC_018519	BGIOSGA036928-TA	BGIOSGA036928	12	1648036	1649777	0.775587	4.34591	2.4863	0.17535	0.841422	UP	OsI_37334	Uncharacterized protein	DNA repair [GO:0006281];	Smc5-Smc6 complex [GO:0030915];	NA	NA
TCONS_00019290	XLOC_018554	BGIOSGA036957-TA	BGIOSGA036957	12	2028187	2033100	4.32171	9.85898	1.18984	0.27895	0.866399	UP	OsI_37401	Uncharacterized protein	regulation of transcription, DNA-templated [GO:0006355];	NA	nucleotide binding [GO:0000166]; nucleic acid binding [GO:0003676]; transcription factor activity, sequence-specific DNA binding [GO:0003700]; sequence-specific DNA binding [GO:0043565];	NA
TCONS_00019336	XLOC_018598	BGIOSGA036985-TA	BGIOSGA036985	12	2406438	2409495	9.3453	21.5804	1.20741	0.2887	0.866399	UP	OsI_37454	Peptidylprolyl isomerase (EC 5.2.1.8)	protein folding [GO:0006457]; leaf development [GO:0048366];	plasma membrane [GO:0005886];	protein binding [GO:0005515]; calmodulin binding [GO:0005516];	NA
TCONS_00019404	XLOC_018662	BGIOSGA037016-TA	BGIOSGA037016	12	2939111	2943231	1.47823	3.37927	1.19284	0.3436	0.871124	UP	NA	NA	NA	NA	protein binding [GO:0005515]; zinc ion binding [GO:0008270];	NA
TCONS_00019431	XLOC_018689	BGIOSGA037032-TA	BGIOSGA037032	12	3226525	3226936	1.26415	4.38584	1.79469	0.40595	0.883123	UP	NA	NA	NA	NA	NA	NA
TCONS_00019437	XLOC_018695	BGIOSGA037034-TA	BGIOSGA037034	12	3254489	3259162	4.51291	15.2977	1.76119	0.117	0.797149	UP	OsI_37555	Uncharacterized protein	NA	NA	protein dimerization activity [GO:0046983];	NA
TCONS_00019440	XLOC_018698	BGIOSGA037035-TA	BGIOSGA037035	12	3290374	3293593	1.04488	3.9792	1.92914	0.11875	0.797149	UP	OsI_37557	Uncharacterized protein	regulation of transcription, DNA-templated [GO:0006355];	NA	zinc ion binding [GO:0008270];	NA
TCONS_00019461	XLOC_018718	BGIOSGA037043-TA	BGIOSGA037043	12	3492754	3498594	5.01318	10.8731	1.11697	0.31385	0.866399	UP	OsI_37576	Uncharacterized protein	RNA methylation [GO:0001510]; pyrimidine ribonucleotide biosynthetic process [GO:0009220]; floral meristem determinacy [GO:0010582];	nucleus [GO:0005634];	NA	NA
TCONS_00019465	XLOC_018722	BGIOSGA037044-TA	BGIOSGA037044	12	3583353	3585526	1.20464	6.03295	2.32426	0.2215	0.866399	UP	OsI_37584	Uncharacterized protein	NA	NA	protein binding [GO:0005515];	NA
TCONS_00019474	XLOC_018731	BGIOSGA037052-TA	BGIOSGA037052	12	3652635	3659125	2.36808	7.36847	1.63765	0.23395	0.866399	UP	OsI_37598	Uncharacterized protein	transport [GO:0006810];	nuclear pore [GO:0005643];	NA	NA
TCONS_00019475	XLOC_018732	BGIOSGA037053-TA	BGIOSGA037053	12	3662054	3667871	7.00093	17.2922	1.3045	0.2532	0.866399	UP	OsI_37599	Uncharacterized protein	transport [GO:0006810];	nuclear pore [GO:0005643];	NA	NA
TCONS_00019477	XLOC_018734	BGIOSGA037054-TA	BGIOSGA037054	12	3674342	3682549	1.72698	5.70316	1.72351	0.1913	0.857605	UP	OsI_37603	Uncharacterized protein	biological_process [GO:0008150]; pyrimidine ribonucleotide biosynthetic process [GO:0009220];	cytosol [GO:0005829];	molecular_function [GO:0003674];	NA
TCONS_00019485	XLOC_018742	BGIOSGA037058-TA	BGIOSGA037058	12	3750118	3757196	10.6232	23.9388	1.17214	0.2973	0.866399	UP	OsI_37610	Uncharacterized protein	nuclear membrane fusion [GO:0000740]; protein folding [GO:0006457]; response to heat [GO:0009408]; embryo sac development [GO:0009553]; embryo sac cellularization [GO:0009558]; polar nucleus fusion [GO:0010197]; synergid death [GO:0010198]; chaperone mediated protein folding requiring cofactor [GO:0051085];	mitochondrion [GO:0005739];	ATP binding [GO:0005524]; heat shock protein binding [GO:0031072]; metal ion binding [GO:0046872]; unfolded protein binding [GO:0051082];	NA
TCONS_00019507	XLOC_018764	BGIOSGA037070-TA	BGIOSGA037070	12	3923448	3930018	3.00166	9.85492	1.71508	0.18765	0.854229	UP	OsI_37630	Uncharacterized protein	RNA processing [GO:0006396]; tRNA processing [GO:0008033]; gravitropism [GO:0009630];	mitochondrion [GO:0005739];	RNA binding [GO:0003723]; tRNA adenylyltransferase activity [GO:0004810]; transferase activity [GO:0016740]; nucleotidyltransferase activity [GO:0016779];	NA
TCONS_00019511	XLOC_018768	BGIOSGA037072-TA	BGIOSGA037072	12	3945794	3946460	6.04271	23.3719	1.95151	0.1181	0.797149	UP	NA	NA	NA	NA	NA	NA
TCONS_00019521	XLOC_018778	BGIOSGA037079-TA	BGIOSGA037079	12	4030801	4036160	1.86642	6.79175	1.86351	0.1587	0.826621	UP	OsI_37645	Uncharacterized protein	gene silencing by RNA [GO:0031047];	NA	NA	NA
TCONS_00019550	XLOC_018802	BGIOSGA037092-TA	BGIOSGA037092	12	4233619	4236675	1.50454	3.40626	1.17887	0.4219	0.884351	UP	OsI_37670	Uncharacterized protein	protein phosphorylation [GO:0006468]; phosphorylation [GO:0016310]; recognition of pollen [GO:0048544];	NA	nucleotide binding [GO:0000166]; protein kinase activity [GO:0004672]; protein serine/threonine kinase activity [GO:0004674]; ATP binding [GO:0005524]; kinase activity [GO:0016301]; transferase activity [GO:0016740]; transferase activity, transferring phosphorus-containing groups [GO:0016772];	NA
TCONS_00019589	XLOC_018840	BGIOSGA037111-TA	BGIOSGA037111	12	4610057	4615188	1.82059	5.36415	1.55894	0.2813	0.866399	UP	OsI_37720	Uncharacterized protein	NA	intracellular [GO:0005622];	nucleic acid binding [GO:0003676]; exonuclease activity [GO:0004527];	NA
TCONS_00019594	XLOC_018845	BGIOSGA037115-TA	BGIOSGA037115	12	4687979	4691810	2.02493	9.61398	2.24726	0.0838	0.797021	UP	NA	NA	NA	NA	NA	NA
TCONS_00019645	XLOC_018893	BGIOSGA037130-TA	BGIOSGA037130	12	5252333	5255367	2.0686	4.37662	1.08116	0.3917	0.878849	UP	OsI_37771	Uncharacterized protein	protein targeting to chloroplast [GO:0045036];	chloroplast outer membrane [GO:0009707];	GTP binding [GO:0005525];	NA
TCONS_00019648	XLOC_018896	BGIOSGA037131-TA	BGIOSGA037131	12	5281119	5288405	2.45533	6.72016	1.45258	0.2382	0.866399	UP	NA	NA	NA	NA	NA	NA
TCONS_00019666	XLOC_018913	BGIOSGA037141-TA	BGIOSGA037141	12	5523722	5525779	0.652162	2.73728	2.06944	0.23505	0.866399	UP	NA	NA	NA	NA	NA	NA
TCONS_00019675	XLOC_018922	BGIOSGA037149-TA	BGIOSGA037149	12	5637442	5644533	3.25361	9.82252	1.59405	0.15745	0.825529	UP	OsI_37805	Uncharacterized protein	NA	NA	protein binding [GO:0005515]; zinc ion binding [GO:0008270]; metal ion binding [GO:0046872];	NA
TCONS_00019692	XLOC_018939	BGIOSGA037160-TA	BGIOSGA037160	12	5815392	5818006	1.03437	2.75723	1.41447	0.4092	0.883234	UP	OsI_37821	Uncharacterized protein	DNA repair [GO:0006281]; base-excision repair [GO:0006284];	NA	catalytic activity [GO:0003824]; endonuclease activity [GO:0004519]; hydrolase activity [GO:0016787]; 4 iron, 4 sulfur cluster binding [GO:0051539];	NA
TCONS_00019757	XLOC_019001	BGIOSGA037188-TA	BGIOSGA037188	12	6747207	6751654	1.84839	3.75838	1.02384	0.61615	0.92657	UP	OsI_37888	Uncharacterized protein	sulfur compound metabolic process [GO:0006790]; purine ribonucleotide metabolic process [GO:0009150];	peroxisome [GO:0005777];	catalytic activity [GO:0003824]; adenylylsulfatase activity [GO:0047627];	NA
TCONS_00019774	XLOC_019016	BGIOSGA037193-TA	BGIOSGA037193	12	6874282	6876483	0.296509	1.02052	1.78315	0.4575	0.892623	UP	OsI_37895	Uncharacterized protein	carbohydrate metabolic process [GO:0005975];	NA	catalytic activity [GO:0003824];	NA
TCONS_00019788	XLOC_019030	BGIOSGA037201-TA	BGIOSGA037201	12	7037566	7044238	1.02769	4.35742	2.08407	0.1275	0.799161	UP	OsI_37911	Uncharacterized protein	cellular protein metabolic process [GO:0044267]; phosphatidylinositol metabolic process [GO:0046488]; phosphatidylinositol phosphorylation [GO:0046854];	NA	ATP binding [GO:0005524]; phosphatidylinositol phosphate kinase activity [GO:0016307];	NA
TCONS_00019829	XLOC_019068	BGIOSGA037217-TA	BGIOSGA037217	12	7467494	7470829	0.451341	4.37658	3.27752	0.1168	0.797149	UP	NA	NA	NA	NA	NA	NA
TCONS_00019850	XLOC_019087	BGIOSGA037225-TA	BGIOSGA037225	12	7798879	7802228	4.31652	13.625	1.65831	0.20845	0.866399	UP	OsI_37956	Uncharacterized protein	RNA metabolic process [GO:0016070];	nucleus [GO:0005634]; cytosol [GO:0005829];	DNA binding [GO:0003677]; RNA binding [GO:0003723]; binding [GO:0005488]; protein binding [GO:0005515];	NA
TCONS_00019880	XLOC_019115	BGIOSGA037235-TA	BGIOSGA037235	12	8279831	8286095	1.3385	5.18935	1.95494	0.13015	0.800126	UP	OsI_37983	Uncharacterized protein	mitotic G2 phase [GO:0000085]; mRNA splicing, via spliceosome [GO:0000398]; double-strand break repair via homologous recombination [GO:0000724]; karyogamy [GO:0000741]; regulation of transcription, DNA-templated [GO:0006355]; rRNA processing [GO:0006364]; RNA catabolic process [GO:0006401]; mRNA export from nucleus [GO:0006406]; protein import into nucleus [GO:0006606]; embryo sac egg cell diffe…	nucleus [GO:0005634];	nucleic acid binding [GO:0003676]; RNA binding [GO:0003723]; RNA helicase activity [GO:0003724]; helicase activity [GO:0004386]; ATP binding [GO:0005524]; ATP-dependent helicase activity [GO:0008026]; hydrolase activity, acting on acid anhydrides [GO:0016817]; hydrolase activity, acting on acid anhydrides, in phosphorus-containing anhydrides [GO:0016818];	NA
TCONS_00019933	XLOC_019165	BGIOSGA037252-TA	BGIOSGA037252	12	8969220	8972620	4.99316	15.8173	1.66347	0.14795	0.81418	UP	OsI_38032	Uncharacterized protein	DNA replication [GO:0006260];	DNA polymerase III complex [GO:0009360];	nucleotide binding [GO:0000166]; DNA binding [GO:0003677]; DNA-directed DNA polymerase activity [GO:0003887]; ATP binding [GO:0005524]; nucleoside-triphosphatase activity [GO:0017111];	NA
TCONS_00019937	XLOC_019168	BGIOSGA037254-TA	BGIOSGA037254	12	9008753	9015040	3.72409	8.71551	1.2267	0.3464	0.871124	UP	OsI_38035	Non-specific serine/threonine protein kinase (EC 2.7.11.1)	protein phosphorylation [GO:0006468]; phosphorylation [GO:0016310];	NA	nucleotide binding [GO:0000166]; protein kinase activity [GO:0004672]; protein serine/threonine kinase activity [GO:0004674]; ATP binding [GO:0005524]; kinase activity [GO:0016301]; transferase activity [GO:0016740]; transferase activity, transferring phosphorus-containing groups [GO:0016772];	NA
TCONS_00019942	XLOC_019173	BGIOSGA037256-TA	BGIOSGA037256	12	9072372	9090519	0.321135	2.44792	2.93031	0.13515	0.801421	UP	OsI_38041	Uncharacterized protein	DNA replication [GO:0006260]; DNA-dependent DNA replication [GO:0006261]; DNA recombination [GO:0006310]; photomorphogenesis [GO:0009640]; regulation of gene expression [GO:0010468];	NA	nucleic acid binding [GO:0003676]; DNA binding [GO:0003677]; DNA-directed DNA polymerase activity [GO:0003887]; helicase activity [GO:0004386]; ATP binding [GO:0005524]; ATP-dependent helicase activity [GO:0008026]; hydrolase activity [GO:0016787];	NA
TCONS_00019959	XLOC_019188	BGIOSGA037264-TA	BGIOSGA037264	12	9227175	9235534	2.51594	9.28362	1.88359	0.333	0.867146	UP	OsI_38053	Uncharacterized protein	mRNA splicing, via spliceosome [GO:0000398]; RNA methylation [GO:0001510]; biological_process [GO:0008150]; protein maturation [GO:0051604];	Cul4-RING E3 ubiquitin ligase complex [GO:0080008];	nucleotide binding [GO:0000166]; protein binding [GO:0005515];	NA
TCONS_00020010	XLOC_019236	BGIOSGA037281-TA	BGIOSGA037281	12	10174368	10175415	0.163797	1.46892	3.16477	0.29685	0.866399	UP	OsI_38093	Uncharacterized protein	metabolic process [GO:0008152];	NA	catalytic activity [GO:0003824];	NA
TCONS_00020082	XLOC_019304	BGIOSGA037318-TA	BGIOSGA037318	12	10947319	10952929	0.180854	0.712101	1.97726	0.37875	0.877564	UP	OsI_38152	Uncharacterized protein	biological_process [GO:0008150];	plastid [GO:0009536]; chloroplast envelope [GO:0009941];	molecular_function [GO:0003674];	NA
TCONS_00020202	XLOC_019418	BGIOSGA037352-TA	BGIOSGA037352	12	12954820	12962959	2.8442	7.09768	1.31932	0.22785	0.866399	UP	NA	NA	NA	NA	NA	NA
TCONS_00020306	XLOC_019519	BGIOSGA037393-TA	BGIOSGA037393	12	14111006	14113993	27.2601	58.4711	1.10093	0.5216	0.907419	UP	NA	NA	NA	NA	NA	NA
TCONS_00020324	XLOC_019536	BGIOSGA037401-TA	BGIOSGA037401	12	14376535	14377911	5.62496	14.3362	1.34975	0.45845	0.89274	UP	OsI_38348	Uncharacterized protein	protein folding [GO:0006457];	prefoldin complex [GO:0016272];	unfolded protein binding [GO:0051082];	NA
TCONS_00020336	XLOC_019548	BGIOSGA037405-TA	BGIOSGA037405	12	14571298	14573722	1.07024	4.33685	2.01871	0.3456	0.871124	UP	NA	NA	NA	NA	NA	NA
TCONS_00020342	XLOC_019553	BGIOSGA037408-TA	BGIOSGA037408	12	14675731	14678059	0.654478	3.20742	2.293	0.32225	0.866399	UP	OsI_38360	Uncharacterized protein	translation [GO:0006412];	ribosome [GO:0005840];	structural constituent of ribosome [GO:0003735];	NA
TCONS_00020344	XLOC_019555	BGIOSGA037410-TA	BGIOSGA037410	12	14708758	14722119	5.46851	12.1902	1.1565	0.30875	0.866399	UP	OsI_38365	Uncharacterized protein	proteolysis [GO:0006508]; ubiquitin-dependent protein catabolic process [GO:0006511]; protein deubiquitination [GO:0016579];	NA	obsolete ubiquitin thiolesterase activity [GO:0004221]; protein binding [GO:0005515]; peptidase activity [GO:0008233]; cysteine-type peptidase activity [GO:0008234]; hydrolase activity [GO:0016787]; ubiquitinyl hydrolase activity [GO:0036459];	NA
TCONS_00020387	XLOC_019596	BGIOSGA037432-TA	BGIOSGA037432	12	15201744	15205451	4.72638	9.81928	1.05488	0.40385	0.882547	UP	NA	NA	NA	NA	protein binding [GO:0005515];	NA
TCONS_00020394	XLOC_019603	BGIOSGA037438-TA	BGIOSGA037438	12	15284853	15289610	4.19971	12.0245	1.51762	0.30445	0.866399	UP	OsI_38419	Uncharacterized protein	vacuolar transport [GO:0007034];	multivesicular body [GO:0005771]; membrane [GO:0016020]; retromer complex [GO:0030904];	NA	NA
TCONS_00020402	XLOC_019611	BGIOSGA037443-TA	BGIOSGA037443	12	15404399	15407633	5.32546	11.3425	1.09076	0.40705	0.883123	UP	OsI_38432	Uncharacterized protein	protein folding [GO:0006457];	intracellular [GO:0005622];	nucleic acid binding [GO:0003676]; zinc ion binding [GO:0008270]; heat shock protein binding [GO:0031072]; metal ion binding [GO:0046872];	NA
TCONS_00020422	XLOC_019631	BGIOSGA037452-TA	BGIOSGA037452	12	15655157	15658381	0.12525	2.43917	4.28351	0.2085	0.866399	UP	OsI_38457	Uncharacterized protein	Mo-molybdopterin cofactor biosynthetic process [GO:0006777];	molybdopterin synthase complex [GO:0019008];	catalytic activity [GO:0003824]; metal ion binding [GO:0046872]; iron-sulfur cluster binding [GO:0051536]; 4 iron, 4 sulfur cluster binding [GO:0051539];	NA
TCONS_00020518	XLOC_019722	BGIOSGA037496-TA	BGIOSGA037496	12	16538252	16546984	0.395747	1.07951	1.44772	0.4206	0.884351	UP	OsI_38555	Uncharacterized protein	protein phosphorylation [GO:0006468]; recognition of pollen [GO:0048544];	NA	nucleotide binding [GO:0000166]; protein kinase activity [GO:0004672]; protein serine/threonine kinase activity [GO:0004674]; protein binding [GO:0005515]; ATP binding [GO:0005524]; transferase activity, transferring phosphorus-containing groups [GO:0016772];	NA
TCONS_00020527	XLOC_019731	BGIOSGA037502-TA	BGIOSGA037502	12	16615422	16616463	4.11557	18.7252	2.18582	0.0803	0.778953	UP	NA	NA	NA	NA	NA	NA
TCONS_00020553	XLOC_019757	BGIOSGA037509-TA	BGIOSGA037509	12	16855956	16858440	3.95274	16.0859	2.02487	0.1083	0.797149	UP	OsI_38575	Uncharacterized protein	signal transduction [GO:0007165];	intracellular [GO:0005622];	NA	NA
TCONS_00020560	XLOC_019764	BGIOSGA037511-TA	BGIOSGA037511	12	16915762	16918865	6.00817	13.4914	1.16704	0.3482	0.871124	UP	NA	NA	NA	NA	NA	NA
TCONS_00020569	XLOC_019773	BGIOSGA037518-TA	BGIOSGA037518	12	17011312	17015855	1.78053	12.6635	2.83029	0.1269	0.797909	UP	OsI_38598	Uncharacterized protein	NA	nucleus [GO:0005634];	NA	NA
TCONS_00020586	XLOC_019789	BGIOSGA037528-TA	BGIOSGA037528	12	17222850	17225004	3.47737	7.62929	1.13355	0.59205	0.918157	UP	OsI_38613	Uncharacterized protein	NA	mitochondrion [GO:0005739];	molecular_function [GO:0003674];	NA
TCONS_00020597	XLOC_019800	BGIOSGA037534-TA	BGIOSGA037534	12	17283065	17285824	1.89622	4.16655	1.13573	0.5776	0.916276	UP	NA	NA	NA	NA	NA	NA
TCONS_00020631	XLOC_019833	BGIOSGA037544-TA	BGIOSGA037544	12	17694717	17700724	1.27882	6.28351	2.29676	0.0836	0.796255	UP	OsI_38637	Uncharacterized protein	microtubule-based movement [GO:0007018];	kinesin complex [GO:0005871]; microtubule [GO:0005874];	nucleotide binding [GO:0000166]; microtubule motor activity [GO:0003777]; protein binding [GO:0005515]; ATP binding [GO:0005524]; microtubule binding [GO:0008017];	NA
TCONS_00020658	XLOC_019859	BGIOSGA037560-TA	BGIOSGA037560	12	17925935	17929828	0.104651	0.663125	2.6637	0.27825	0.866399	UP	OsI_38666	Uncharacterized protein	proteolysis [GO:0006508];	NA	cysteine-type peptidase activity [GO:0008234];	NA
TCONS_00020671	XLOC_019871	BGIOSGA037567-TA	BGIOSGA037567	12	18035012	18037514	8.57654	22.3392	1.38111	0.26445	0.866399	UP	NA	NA	NA	NA	NA	NA
TCONS_00020749	XLOC_019944	BGIOSGA037595-TA	BGIOSGA037595	12	18548762	18555109	2.86845	5.78431	1.01188	0.42015	0.884351	UP	NA	NA	regulation of transcription, DNA-templated [GO:0006355]; protein phosphorylation [GO:0006468];	NA	protein kinase activity [GO:0004672]; ATP binding [GO:0005524];	NA
TCONS_00020757	XLOC_019952	BGIOSGA037600-TA	BGIOSGA037600	12	18590931	18593824	6.82777	18.322	1.42409	0.1995	0.866399	UP	OsI_38739	Uncharacterized protein	biological_process [GO:0008150];	NA	molecular_function [GO:0003674];	NA
TCONS_00020763	XLOC_019957	BGIOSGA037604-TA	BGIOSGA037604	12	18664241	18679020	0.268026	0.738482	1.46219	0.38885	0.878849	UP	OsI_38748	Uncharacterized protein	defense response [GO:0006952];	NA	ADP binding [GO:0043531];	NA
TCONS_00020766	XLOC_019960	BGIOSGA037605-TA	BGIOSGA037605	12	18684048	18687314	0.0477526	0.672935	3.81682	0.272	0.866399	UP	OsI_38749	Uncharacterized protein	defense response [GO:0006952];	NA	ADP binding [GO:0043531];	NA
TCONS_00020774	XLOC_019968	BGIOSGA037609-TA	BGIOSGA037609	12	18758494	18766201	3.14299	9.64981	1.61836	0.15635	0.823386	UP	NA	NA	NA	NA	NA	NA
TCONS_00020777	XLOC_019971	BGIOSGA037612-TA	BGIOSGA037612	12	18797028	18807530	0.851445	3.48826	2.03452	0.1218	0.797149	UP	OsI_38762	Uncharacterized protein	biological_process [GO:0008150];	NA	molecular_function [GO:0003674]; protein binding [GO:0005515];	NA
TCONS_00020788	XLOC_019981	BGIOSGA037619-TA	BGIOSGA037619	12	18920375	18922553	1.06066	2.66619	1.32981	0.4632	0.895176	UP	OsI_38782	Uncharacterized protein	protein import into nucleus, docking [GO:0000059]; intracellular protein transport [GO:0006886]; nucleocytoplasmic transport [GO:0006913]; plant-type cell wall cellulose metabolic process [GO:0052541]; cell wall pectin metabolic process [GO:0052546];	nucleus [GO:0005634]; nuclear pore [GO:0005643]; chloroplast [GO:0009507];	binding [GO:0005488]; protein transporter activity [GO:0008565];	NA
TCONS_00020822	XLOC_020003	BGIOSGA037627-TA	BGIOSGA037627	12	18980231	18981680	0.582958	1.64542	1.49699	0.48875	0.902659	UP	OsI_38798	Uncharacterized protein	regulation of transcription, DNA-templated [GO:0006355];	NA	DNA binding [GO:0003677]; transcription factor activity, sequence-specific DNA binding [GO:0003700]; zinc ion binding [GO:0008270];	NA
TCONS_00020852	XLOC_020033	BGIOSGA037645-TA	BGIOSGA037645	12	19125497	19127529	0.229981	0.914269	1.99111	0.4293	0.885492	UP	NA	NA	NA	NA	NA	NA
TCONS_00020862	XLOC_020043	BGIOSGA037652-TA	BGIOSGA037652	12	19198008	19208206	1.46463	4.76878	1.70308	0.20675	0.866399	UP	OsI_38834	Uncharacterized protein	NA	NA	RNA binding [GO:0003723]; binding [GO:0005488];	NA
TCONS_00020876	XLOC_020055	BGIOSGA037658-TA	BGIOSGA037658	12	19343094	19345517	3.346	11.1689	1.73897	0.1639	0.828556	UP	OsI_38857	Uncharacterized protein	NA	NA	nucleotide binding [GO:0000166]; nucleic acid binding [GO:0003676];	NA
TCONS_00020885	XLOC_020064	BGIOSGA037662-TA	BGIOSGA037662	12	19393357	19396348	1.6585	3.86017	1.21879	0.3895	0.878849	UP	OsI_38863	Uncharacterized protein	NA	plasma membrane [GO:0005886];	NA	NA
TCONS_00020902	XLOC_020079	BGIOSGA037671-TA	BGIOSGA037671	12	19553750	19557837	2.19735	8.61519	1.97112	0.2704	0.866399	UP	OsI_38882	Uncharacterized protein	DNA-templated transcription, initiation [GO:0006352];	NA	DNA binding [GO:0003677];	NA
TCONS_00020916	XLOC_020093	BGIOSGA037680-TA	BGIOSGA037680	12	19712521	19718197	3.02494	6.52524	1.10912	0.3992	0.881208	UP	OsI_38898	Uncharacterized protein	NA	membrane [GO:0016020];	NA	NA
TCONS_00020950	XLOC_020126	BGIOSGA037690-TA	BGIOSGA037690	12	19998177	20001821	1.82435	5.33186	1.54726	0.29295	0.866399	UP	OsI_38918	Uncharacterized protein	NA	cytosol [GO:0005829]; plasma membrane [GO:0005886];	GTPase activity [GO:0003924];	NA
TCONS_00020957	XLOC_020133	BGIOSGA037694-TA	BGIOSGA037694	12	20045944	20047671	1.37013	7.97809	2.54174	0.1884	0.854557	UP	NA	NA	NA	NA	NA	NA
TCONS_00020980	XLOC_020155	BGIOSGA037704-TA	BGIOSGA037704	12	20266149	20268879	4.16191	9.40836	1.1767	0.284	0.866399	UP	OsI_38943	Uncharacterized protein	metabolic process [GO:0008152];	NA	catalytic activity [GO:0003824]; pyridoxal phosphate binding [GO:0030170];	NA
TCONS_00021020	XLOC_020194	BGIOSGA037728-TA	BGIOSGA037728	12	20600801	20607606	5.66362	15.4916	1.45169	0.19115	0.857511	UP	OsI_38981	Uncharacterized protein	NA	NA	protein binding [GO:0005515];	NA
TCONS_00021042	XLOC_020216	BGIOSGA037737-TA	BGIOSGA037737	12	20779557	20783494	0.360332	3.00728	3.06106	0.1229	0.797149	UP	OsI_38995	Uncharacterized protein	NA	NA	protein binding [GO:0005515];	NA
TCONS_00021048	XLOC_020221	BGIOSGA037739-TA	BGIOSGA037739	12	20829010	20832719	4.1445	24.2869	2.55091	0.0602	0.720594	UP	OsI_38999	Uncharacterized protein	pollen development [GO:0009555]; embryo development [GO:0009790]; seed development [GO:0048316]; generative cell mitosis [GO:0055047];	NA	NA	NA
TCONS_00021049	XLOC_020222	BGIOSGA037740-TA	BGIOSGA037740	12	20836370	20839984	1.68512	3.93543	1.22367	0.4651	0.896043	UP	OsI_39000	Uncharacterized protein	metabolic process [GO:0008152]; biosynthetic process [GO:0009058]; phosphorylation [GO:0016310];	chloroplast [GO:0009507];	nucleotide binding [GO:0000166]; ATP binding [GO:0005524]; kinase activity [GO:0016301]; transferase activity [GO:0016740]; phosphotransferase activity, alcohol group as acceptor [GO:0016773];	NA
TCONS_00021086	XLOC_020255	BGIOSGA037753-TA	BGIOSGA037753	12	21160048	21169173	1.45828	3.9939	1.45353	0.26065	0.866399	UP	OsI_39031	Uncharacterized protein	microtubule cytoskeleton organization [GO:0000226]; positive regulation of microtubule nucleation [GO:0090063];	spindle pole [GO:0000922]; microtubule organizing center [GO:0005815];	transferase activity, transferring phosphorus-containing groups [GO:0016772];	NA
TCONS_00021111	XLOC_020279	BGIOSGA037773-TA	BGIOSGA037773	12	21347585	21352883	2.88203	9.77922	1.76263	0.1886	0.854557	UP	OsI_39063	Uncharacterized protein	NA	NA	protein binding [GO:0005515];	NA
TCONS_00021121	XLOC_020289	BGIOSGA037777-TA	BGIOSGA037777	12	21412907	21420444	0.207256	0.780313	1.91264	0.3875	0.878849	UP	OsI_39073	Uncharacterized protein	biological_process [GO:0008150];	cellular_component [GO:0005575];	molecular_function [GO:0003674];	NA
TCONS_00021133	XLOC_020301	BGIOSGA037780-TA	BGIOSGA037780	12	21501041	21506931	0.825725	3.72745	2.17445	0.20225	0.866399	UP	NA	NA	NA	NA	NA	NA
TCONS_00021167	XLOC_020334	BGIOSGA037801-TA	BGIOSGA037801	12	21810084	21814425	5.07623	13.6314	1.42511	0.25485	0.866399	UP	OsI_39127	Uncharacterized protein	proteolysis [GO:0006508]; photosystem II repair [GO:0010206]; mRNA modification [GO:0016556];	chloroplast [GO:0009507]; chloroplast thylakoid lumen [GO:0009543]; thylakoid [GO:0009579]; thylakoid lumen [GO:0031977];	catalytic activity [GO:0003824]; serine-type endopeptidase activity [GO:0004252]; serine-type peptidase activity [GO:0008236];	NA
TCONS_00021189	XLOC_020355	BGIOSGA037811-TA	BGIOSGA037811	12	22040108	22043365	0.885843	1.96338	1.14821	0.52125	0.907419	UP	NA	NA	NA	NA	protein binding [GO:0005515]; ATP binding [GO:0005524];	NA
TCONS_00021195	XLOC_020361	BGIOSGA037816-TA	BGIOSGA037816	12	22084198	22090410	0.977951	4.4907	2.19911	0.0883	0.797149	UP	OsI_39158	Uncharacterized protein	proteolysis [GO:0006508]; ubiquitin-dependent protein catabolic process [GO:0006511]; protein deubiquitination [GO:0016579];	NA	obsolete ubiquitin thiolesterase activity [GO:0004221]; peptidase activity [GO:0008233]; cysteine-type peptidase activity [GO:0008234]; hydrolase activity [GO:0016787]; ubiquitinyl hydrolase activity [GO:0036459];	NA
TCONS_00021207	XLOC_020372	BGIOSGA037822-TA	BGIOSGA037822	12	22209965	22211537	2.66499	7.4766	1.48825	0.23465	0.866399	UP	OsI_39169	Uncharacterized protein	DNA catabolic process, endonucleolytic [GO:0000737]; DNA metabolic process [GO:0006259]; DNA topological change [GO:0006265];	chromosome [GO:0005694];	DNA binding [GO:0003677]; catalytic activity [GO:0003824]; DNA topoisomerase type II (ATP-hydrolyzing) activity [GO:0003918]; ATP binding [GO:0005524];	NA
TCONS_00021212	XLOC_020377	BGIOSGA037826-TA	BGIOSGA037826	12	22245356	22248847	0.435047	0.903985	1.05513	0.60675	0.921976	UP	NA	NA	NA	NA	NA	NA
TCONS_00021213	XLOC_020378	BGIOSGA037827-TA	BGIOSGA037827	12	22249929	22252473	0.372227	3.3636	3.17575	0.2295	0.866399	UP	OsI_39175	Uncharacterized protein	DNA replication [GO:0006260]; DNA-dependent DNA replication [GO:0006261]; DNA methylation [GO:0006306]; biological_process [GO:0008150]; cell proliferation [GO:0008283]; regulation of flower development [GO:0009909]; histone lysine methylation [GO:0034968]; histone H3-K9 methylation [GO:0051567];	cellular_component [GO:0005575];	molecular_function [GO:0003674];	NA
TCONS_00021238	XLOC_020403	BGIOSGA037845-TA	BGIOSGA037845	12	22476023	22478990	18.4212	62.9827	1.77359	0.19075	0.856872	UP	OsI_39210	Methionine aminopeptidase 2 (MAP 2) (MetAP 2) (EC 3.4.11.18) (Peptidase M)	proteolysis [GO:0006508]; cellular process [GO:0009987]; protein initiator methionine removal [GO:0070084];	cytoplasm [GO:0005737];	aminopeptidase activity [GO:0004177]; peptidase activity [GO:0008233]; metalloexopeptidase activity [GO:0008235]; hydrolase activity [GO:0016787]; metal ion binding [GO:0046872]; metalloaminopeptidase activity [GO:0070006];	NA
TCONS_00021249	XLOC_020413	BGIOSGA037850-TA	BGIOSGA037850	12	22591629	22593871	8.88804	47.6325	2.42201	0.0325	0.595696	UP	OsI_39227	Uncharacterized protein	regulation of transcription, DNA-templated [GO:0006355];	NA	nucleic acid binding [GO:0003676]; transcription factor activity, sequence-specific DNA binding [GO:0003700]; zinc ion binding [GO:0008270]; sequence-specific DNA binding [GO:0043565];	NA
TCONS_00021257	XLOC_020421	BGIOSGA037855-TA	BGIOSGA037855	12	22655672	22657050	0.172775	0.725279	2.06964	0.3917	0.878849	UP	OsI_39237	Uncharacterized protein	NA	NA	protein dimerization activity [GO:0046983];	NA
TCONS_00021269	XLOC_020433	BGIOSGA037863-TA	BGIOSGA037863	12	22797549	22802231	0.893502	6.33376	2.82552	0.15065	0.816645	UP	NA	NA	NA	NA	NA	NA
TCONS_00021315	XLOC_020476	BGIOSGA036817-TA	BGIOSGA036817	12	226976	235814	0.495142	3.2801	2.72783	0.13225	0.800817	UP	OsI_37126	Uncharacterized protein	protein phosphorylation [GO:0006468];	NA	protein kinase activity [GO:0004672]; protein serine/threonine kinase activity [GO:0004674]; ATP binding [GO:0005524]; transferase activity, transferring phosphorus-containing groups [GO:0016772];	NA
TCONS_00021331	XLOC_020492	BGIOSGA036808-TA	BGIOSGA036808	12	386190	387745	0.205735	4.86636	4.56399	0.20875	0.866399	UP	OsI_37144	Uncharacterized protein	NA	membrane [GO:0016020];	transferase activity, transferring phosphorus-containing groups [GO:0016772];	NA
TCONS_00021341	XLOC_020501	BGIOSGA036800-TA	BGIOSGA036800	12	455639	457697	8.89809	25.4793	1.51776	0.2335	0.866399	UP	OsI_37156	Ribosome assembly factor mrt4	ribosome biogenesis [GO:0042254];	intracellular [GO:0005622]; ribosome [GO:0005840]; cytosolic ribosome [GO:0022626]; intracellular ribonucleoprotein complex [GO:0030529];	NA	NA
TCONS_00021343	XLOC_020503	BGIOSGA036798-TA	BGIOSGA036798	12	465742	467323	2.02682	6.44689	1.66938	0.34865	0.871124	UP	OsI_37159	Uncharacterized protein	NA	membrane [GO:0016020];	transferase activity, transferring phosphorus-containing groups [GO:0016772];	NA
TCONS_00021384	XLOC_020543	BGIOSGA036776-TA	BGIOSGA036776	12	750040	752965	7.80761	21.8102	1.48205	0.31435	0.866399	UP	OsI_37198	Uncharacterized protein	DNA methylation [GO:0006306]; chromatin silencing [GO:0006342]; regulation of transcription, DNA-templated [GO:0006355]; post-embryonic development [GO:0009791]; developmental process [GO:0032502];	NA	transcription factor activity, sequence-specific DNA binding [GO:0003700];	NA
TCONS_00021415	XLOC_020572	BGIOSGA036759-TA	BGIOSGA036759	12	1015281	1018523	0.259051	0.720153	1.47507	0.52385	0.907597	UP	OsI_37236	Uncharacterized protein	regulation of transcription, DNA-templated [GO:0006355];	NA	transcription factor activity, sequence-specific DNA binding [GO:0003700]; sequence-specific DNA binding [GO:0043565];	NA
TCONS_00021417	XLOC_020574	BGIOSGA036757-TA	BGIOSGA036757	12	1029757	1030610	2.8223	10.0178	1.82762	0.3141	0.866399	UP	OsI_37239	Uncharacterized protein	regulation of transcription, DNA-templated [GO:0006355];	NA	transcription factor activity, sequence-specific DNA binding [GO:0003700]; sequence-specific DNA binding [GO:0043565];	NA
TCONS_00021428	XLOC_020583	BGIOSGA036751-TA	BGIOSGA036751	12	1072966	1077071	1.4151	4.42863	1.64595	0.1856	0.85422	UP	OsI_37249	Uncharacterized protein	NA	NA	protein binding [GO:0005515];	NA
TCONS_00021433	XLOC_020588	BGIOSGA036748-TA	BGIOSGA036748	12	1098375	1101853	6.01701	16.7763	1.47931	0.17925	0.844969	UP	NA	NA	NA	NA	NA	NA
TCONS_00021469	XLOC_020620	BGIOSGA036726-TA	BGIOSGA036726	12	1382784	1387254	2.30311	4.69038	1.02612	0.48955	0.902659	UP	OsI_37298	Hexosyltransferase (EC 2.4.1.-)	pectin biosynthetic process [GO:0045489]; cell wall organization [GO:0071555];	Golgi membrane [GO:0000139]; integral component of membrane [GO:0016021];	transferase activity, transferring glycosyl groups [GO:0016757]; polygalacturonate 4-alpha-galacturonosyltransferase activity [GO:0047262];	NA
TCONS_00021473	XLOC_020624	BGIOSGA036723-TA	BGIOSGA036723	12	1399864	1402256	2.97782	16.0892	2.43377	0.16985	0.834765	UP	NA	NA	NA	NA	NA	NA
TCONS_00021487	XLOC_020638	BGIOSGA036716-TA	BGIOSGA036716	12	1539776	1542709	2.25503	6.89298	1.61198	0.209	0.866399	UP	OsI_37317	Uncharacterized protein	mitotic spindle assembly checkpoint [GO:0007094];	NA	NA	NA
TCONS_00021490	XLOC_020639	BGIOSGA036715-TA	BGIOSGA036715	12	1543374	1546993	6.16959	16.2619	1.39825	0.2819	0.866399	UP	OsI_37318	Homoserine dehydrogenase (HDH) (EC 1.1.1.3)	cellular amino acid metabolic process [GO:0006520]; cellular amino acid biosynthetic process [GO:0008652]; branched-chain amino acid biosynthetic process [GO:0009082]; methionine biosynthetic process [GO:0009086]; threonine biosynthetic process [GO:0009088]; isoleucine biosynthetic process [GO:0009097]; oxidation-reduction process [GO:0055114];	NA	homoserine dehydrogenase activity [GO:0004412]; oxidoreductase activity [GO:0016491]; NADP binding [GO:0050661];	NA
TCONS_00021506	XLOC_020655	BGIOSGA036704-TA	BGIOSGA036704	12	1613153	1618116	0.441613	1.19936	1.4414	0.5097	0.905015	UP	OsI_37329	Uncharacterized protein	regulation of carbohydrate metabolic process [GO:0006109]; regulation of glycolytic process [GO:0006110]; transcription, DNA-templated [GO:0006351]; regulation of transcription, DNA-templated [GO:0006355]; lipid metabolic process [GO:0006629]; multicellular organismal development [GO:0007275]; lipid biosynthetic process [GO:0008610]; response to sucrose [GO:0009744]; triglyceride biosynthetic pro…	nucleus [GO:0005634];	DNA binding [GO:0003677]; transcription factor activity, sequence-specific DNA binding [GO:0003700];	NA
TCONS_00021512	XLOC_020659	BGIOSGA036703-TA	BGIOSGA036703	12	1636063	1643490	1.91652	6.35934	1.73039	0.17735	0.842565	UP	NA	NA	NA	NA	NA	NA
TCONS_00021520	XLOC_020666	BGIOSGA036699-TA	BGIOSGA036699	12	1662554	1670051	1.13	4.19259	1.89152	0.1442	0.812586	UP	OsI_37338	Uncharacterized protein	proteolysis [GO:0006508];	NA	cysteine-type peptidase activity [GO:0008234];	NA
TCONS_00021528	XLOC_020674	BGIOSGA036693-TA	BGIOSGA036693	12	1743090	1746974	3.10642	6.36052	1.03389	0.4818	0.902284	UP	OsI_37352	Uncharacterized protein	NA	NA	protein binding [GO:0005515];	NA
TCONS_00021557	XLOC_020703	BGIOSGA036675-TA	BGIOSGA036675	12	1920505	1926705	0.104226	0.702383	2.75254	0.31175	0.866399	UP	OsI_37383	Uncharacterized protein	response to nematode [GO:0009624]; response to zinc ion [GO:0010043]; zinc ion homeostasis [GO:0055069]; transmembrane transport [GO:0055085]; response to karrikin [GO:0080167];	plant-type vacuole membrane [GO:0009705]; integral component of membrane [GO:0016021];	NA	NA
TCONS_00021560	XLOC_020706	BGIOSGA036673-TA	BGIOSGA036673	12	1932298	1938972	1.69017	3.81003	1.17264	0.5135	0.905698	UP	OsI_37385	Uncharacterized protein	transmembrane transport [GO:0055085];	integral component of membrane [GO:0016021];	NA	NA
TCONS_00021562	XLOC_020708	BGIOSGA036671-TA	BGIOSGA036671	12	1955752	1971209	0.711742	1.67648	1.23601	0.40385	0.882547	UP	OsI_37388	Uncharacterized protein	NA	NA	binding [GO:0005488];	NA
TCONS_00021567	XLOC_020713	BGIOSGA036666-TA	BGIOSGA036666	12	2018923	2021414	5.15562	20.6345	2.00084	0.2942	0.866399	UP	OsI_35032 OsI_37399	Uncharacterized protein	translation [GO:0006412];	intracellular [GO:0005622]; ribosome [GO:0005840]; intracellular ribonucleoprotein complex [GO:0030529];	structural constituent of ribosome [GO:0003735];	NA
TCONS_00021574	XLOC_020720	BGIOSGA036661-TA	BGIOSGA036661	12	2130820	2133011	2.11245	8.49721	2.00807	0.25255	0.866399	UP	OsI_37416	Uncharacterized protein	transcription, DNA-templated [GO:0006351];	nucleus [GO:0005634];	DNA binding [GO:0003677]; DNA-directed RNA polymerase activity [GO:0003899];	NA
TCONS_00021576	XLOC_020722	BGIOSGA036660-TA	BGIOSGA036660	12	2135335	2139293	1.76368	5.07994	1.52622	0.2975	0.866399	UP	OsI_37417	Uncharacterized protein	oxidation-reduction process [GO:0055114];	plastid [GO:0009536]; membrane [GO:0016020];	catalytic activity [GO:0003824]; D-arabinono-1,4-lactone oxidase activity [GO:0003885]; UDP-N-acetylmuramate dehydrogenase activity [GO:0008762]; oxidoreductase activity [GO:0016491]; oxidoreductase activity, acting on CH-OH group of donors [GO:0016614]; galactonolactone dehydrogenase activity [GO:0016633]; oxidoreductase activity, acting on the CH-OH group of donors, oxygen as acceptor [GO:00168…	NA
TCONS_00021580	XLOC_020726	BGIOSGA036657-TA	BGIOSGA036657	12	2152071	2157189	2.50429	10.5535	2.07525	0.0988	0.797149	UP	OsI_37425	Uncharacterized protein	transcription initiation from RNA polymerase II promoter [GO:0006367];	NA	sequence-specific DNA binding [GO:0043565];	NA
TCONS_00021593	XLOC_020737	BGIOSGA036651-TA	BGIOSGA036651	12	2219781	2221335	2.2745	8.71898	1.93861	0.2964	0.866399	UP	NA	NA	NA	NA	NA	NA
TCONS_00021594	XLOC_020738	BGIOSGA036650-TA	BGIOSGA036650	12	2222532	2223460	1.31183	7.86999	2.58478	0.1698	0.834765	UP	OsI_37434	Uncharacterized protein	metabolic process [GO:0008152];	NA	catalytic activity [GO:0003824];	NA
TCONS_00021601	XLOC_020743	BGIOSGA036646-TA	BGIOSGA036646	12	2284262	2290869	0.869727	6.38508	2.87607	0.1174	0.797149	UP	OsI_37441	Uncharacterized protein	NA	nucleus [GO:0005634];	NA	NA
TCONS_00021669	XLOC_020803	BGIOSGA036620-TA	BGIOSGA036620	12	2813338	2815489	0.827007	3.71496	2.16738	0.2626	0.866399	UP	OsI_37500	Uncharacterized protein	NA	NA	protein binding [GO:0005515];	NA
TCONS_00021715	XLOC_020847	BGIOSGA036597-TA	MIR-598	12	3142608	3143376	9.17185	21.2973	1.21539	0.33925	0.871095	UP	NA	NA	NA	NA	NA	NA
TCONS_00021718	XLOC_020850	BGIOSGA036595-TA	BGIOSGA036595	12	3171259	3175881	2.62844	10.9938	2.06442	0.1167	0.797149	UP	OsI_37545	Uncharacterized protein	transcription, DNA-templated [GO:0006351]; regulation of transcription, DNA-templated [GO:0006355];	nucleus [GO:0005634]; transcription factor complex [GO:0005667];	DNA binding [GO:0003677]; transcription factor activity, sequence-specific DNA binding [GO:0003700];	NA
TCONS_00021743	XLOC_020874	BGIOSGA036581-TA	BGIOSGA036581	12	3391872	3394517	6.63248	19.1013	1.52605	0.1736	0.839063	UP	OsI_37565	Uncharacterized protein	protein phosphorylation [GO:0006468];	NA	protein kinase activity [GO:0004672]; protein serine/threonine kinase activity [GO:0004674]; ATP binding [GO:0005524]; transferase activity, transferring phosphorus-containing groups [GO:0016772];	NA
TCONS_00021749	XLOC_020879	BGIOSGA036579-TA	BGIOSGA036579	12	3472309	3476724	0.395657	2.6139	2.72388	0.1649	0.829447	UP	OsI_37572	Uncharacterized protein	regulation of gene expression [GO:0010468];	peroxisome [GO:0005777];	NA	NA
TCONS_00021753	XLOC_020883	BGIOSGA036575-TA	BGIOSGA036575	12	3511873	3513172	4.0959	10.9692	1.4212	0.27055	0.866399	UP	OsI_37579	Uncharacterized protein	NA	NA	chromatin binding [GO:0003682];	NA
TCONS_00021757	XLOC_020887	BGIOSGA036572-TA	BGIOSGA036572	12	3540318	3547440	4.07822	19.4556	2.25417	0.1111	0.797149	UP	OsI_37582	Uncharacterized protein	protein phosphorylation [GO:0006468]; metabolic process [GO:0008152];	NA	protein kinase activity [GO:0004672]; protein serine/threonine kinase activity [GO:0004674]; ATP binding [GO:0005524]; amino acid binding [GO:0016597]; transferase activity, transferring phosphorus-containing groups [GO:0016772];	NA
TCONS_00021763	XLOC_020893	BGIOSGA036569-TA	BGIOSGA036569	12	3614274	3619686	5.52595	14.196	1.36119	0.2242	0.866399	UP	NA	NA	NA	NA	NA	NA
TCONS_00021798	XLOC_020928	BGIOSGA036552-TA	BGIOSGA036552	12	3858816	3862667	6.99239	22.8122	1.70595	0.1246	0.797149	UP	OsI_37623	Uncharacterized protein	NA	NA	protein binding [GO:0005515];	NA
TCONS_00021802	XLOC_020932	BGIOSGA036550-TA	BGIOSGA036550	12	3933990	3936341	1.15878	3.61545	1.64156	0.3259	0.867071	UP	NA	NA	NA	NA	NA	NA
TCONS_00021848	XLOC_020977	BGIOSGA036529-TA	BGIOSGA036529	12	4304891	4313693	3.67154	11.8233	1.68718	0.2121	0.866399	UP	OsI_37679	Uncharacterized protein	obsolete GTP catabolic process [GO:0006184]; chloroplast fission [GO:0010020]; peroxisome fission [GO:0016559];	peroxisome [GO:0005777]; chloroplast [GO:0009507]; chloroplast outer membrane [GO:0009707];	nucleotide binding [GO:0000166]; GTPase activity [GO:0003924]; GTP binding [GO:0005525]; identical protein binding [GO:0042802];	NA
TCONS_00021851	XLOC_020980	BGIOSGA036526-TA	BGIOSGA036526	12	4338717	4342905	0.255179	5.01105	4.29553	0.1207	0.797149	UP	OsI_37683	NAD-dependent protein deacylase (EC 3.5.1.-) (Regulatory protein SIR2 homolog)	chromatin silencing [GO:0006342]; regulation of transcription, DNA-templated [GO:0006355]; protein ADP-ribosylation [GO:0006471]; protein deacetylation [GO:0006476]; negative regulation of defense response [GO:0031348]; defense response to bacterium [GO:0042742];	nucleus [GO:0005634]; chromatin silencing complex [GO:0005677]; mitochondrion [GO:0005739]; mitochondrial matrix [GO:0005759];	DNA binding [GO:0003677]; zinc ion binding [GO:0008270]; hydrolase activity [GO:0016787]; NAD-dependent protein deacetylase activity [GO:0034979]; metal ion binding [GO:0046872]; NAD binding [GO:0070403];	NA
TCONS_00021914	XLOC_021040	BGIOSGA036497-TA	BGIOSGA036497	12	4787228	4787555	13.2225	28.68	1.11705	0.57335	0.915476	UP	NA	NA	NA	NA	NA	NA
TCONS_00021935	XLOC_021060	BGIOSGA036490-TA	BGIOSGA036490	12	4951486	4961944	2.21073	9.70389	2.13404	0.1188	0.797149	UP	OsI_37750	Uncharacterized protein	7-methylguanosine mRNA capping [GO:0006370]; mRNA processing [GO:0006397]; protein dephosphorylation [GO:0006470]; dephosphorylation [GO:0016311]; peptidyl-tyrosine dephosphorylation [GO:0035335];	nucleus [GO:0005634];	mRNA guanylyltransferase activity [GO:0004484]; polynucleotide 5'-phosphatase activity [GO:0004651]; protein tyrosine phosphatase activity [GO:0004725]; protein tyrosine/serine/threonine phosphatase activity [GO:0008138]; hydrolase activity [GO:0016787]; phosphatase activity [GO:0016791];	NA
TCONS_00021962	XLOC_021085	BGIOSGA036475-TA	SGS3	12	5256420	5261747	8.16273	20.1974	1.30705	0.24175	0.866399	UP	SGS3 OsI_036510	Protein SUPPRESSOR OF GENE SILENCING 3 homolog (OsSGS3)	gene silencing by RNA [GO:0031047];	cytoplasm [GO:0005737];	NA	endoribonuclease(PC00171);nuclease(PC00031);esterase(PC00094)
TCONS_00021963	XLOC_021086	BGIOSGA036474-TA	BGIOSGA036474	12	5263602	5268482	9.60612	24.3554	1.34222	0.2356	0.866399	UP	OsI_37773	Uncharacterized protein	gene silencing by RNA [GO:0031047];	NA	NA	NA
TCONS_00021969	XLOC_021092	BGIOSGA036470-TA	BGIOSGA036470	12	5328809	5337958	1.39759	2.83808	1.02197	0.54495	0.910722	UP	NA	NA	NA	NA	NA	NA
TCONS_00021981	XLOC_021104	BGIOSGA036462-TA	BGIOSGA036462	12	5571950	5578186	0.497108	1.6578	1.73764	0.4273	0.885026	UP	OsI_37798	Uncharacterized protein	NA	NA	nucleotide binding [GO:0000166]; ATP binding [GO:0005524]; nucleoside-triphosphatase activity [GO:0017111];	NA
TCONS_00021982	XLOC_021105	BGIOSGA036461-TA	BGIOSGA036461	12	5595545	5600704	1.67316	4.27318	1.35274	0.29235	0.866399	UP	OsI_37801	Uncharacterized protein	DNA replication [GO:0006260];	DNA polymerase III complex [GO:0009360];	DNA binding [GO:0003677]; DNA-directed DNA polymerase activity [GO:0003887]; ATP binding [GO:0005524];	NA
TCONS_00021994	XLOC_021117	BGIOSGA036456-TA	BGIOSGA036456	12	5769025	5774024	0.73533	2.26043	1.62013	0.43255	0.885639	UP	OsI_37816	Uncharacterized protein	NA	NA	protein domain specific binding [GO:0019904];	NA
TCONS_00022031	XLOC_021154	BGIOSGA036438-TA	BGIOSGA036438	12	6261534	6264023	2.40012	5.44519	1.18188	0.50685	0.904957	UP	OsI_37847	Uncharacterized protein	signal transduction [GO:0007165]; positive regulation of flower development [GO:0009911]; vegetative to reproductive phase transition of meristem [GO:0010228]; defense response to fungus [GO:0050832];	nucleus [GO:0005634];	transcription factor activity, sequence-specific DNA binding [GO:0003700]; protein binding [GO:0005515]; zinc ion binding [GO:0008270];	NA
TCONS_00022034	XLOC_021157	BGIOSGA036436-TA	BGIOSGA036436	12	6308369	6315284	83.0327	185.969	1.16331	0.40225	0.882033	UP	OsI_37849	Uncharacterized protein	RNA processing [GO:0006396];	nucleus [GO:0005634]; intracellular ribonucleoprotein complex [GO:0030529];	nucleotide binding [GO:0000166]; nucleic acid binding [GO:0003676]; RNA binding [GO:0003723];	NA
TCONS_00022036	XLOC_021159	BGIOSGA036435-TA	BGIOSGA036435	12	6325621	6328485	0.37301	1.22154	1.71142	0.31315	0.866399	UP	OsI_37851	Uncharacterized protein	regulation of transcription, DNA-templated [GO:0006355];	NA	zinc ion binding [GO:0008270];	NA
TCONS_00022061	XLOC_021183	BGIOSGA036428-TA	BGIOSGA036428	12	6540411	6545224	1.2091	4.01937	1.73303	0.3639	0.87324	UP	OsI_37874	Uncharacterized protein	terpenoid biosynthetic process [GO:0016114];	NA	NA	NA
TCONS_00022086	XLOC_021208	BGIOSGA036419-TA	BGIOSGA036419	12	6786874	6790840	9.27307	21.573	1.21811	0.28185	0.866399	UP	OsI_37892	Uncharacterized protein	transcription, DNA-templated [GO:0006351]; regulation of transcription, DNA-templated [GO:0006355];	nucleus [GO:0005634];	DNA binding [GO:0003677]; transcription factor activity, sequence-specific DNA binding [GO:0003700]; sequence-specific DNA binding [GO:0043565];	NA
TCONS_00022109	XLOC_021231	BGIOSGA036408-TA	BGIOSGA036408	12	7118872	7127971	1.26139	7.84391	2.63656	0.0521	0.707844	UP	OsI_37916	Uncharacterized protein	NA	NA	DNA binding [GO:0003677]; chromatin binding [GO:0003682];	NA
TCONS_00022117	XLOC_021239	BGIOSGA036403-TA	BGIOSGA036403	12	7231330	7244030	0.334759	0.670793	1.00275	0.54145	0.909917	UP	OsI_37924	Uncharacterized protein	obsolete ATP catabolic process [GO:0006200];	membrane [GO:0016020];	nucleotide binding [GO:0000166]; ATP binding [GO:0005524]; ATPase activity [GO:0016887]; nucleoside-triphosphatase activity [GO:0017111];	NA
TCONS_00022135	XLOC_021256	BGIOSGA036396-TA	BGIOSGA036396	12	7372556	7377244	2.96323	13.3024	2.16644	0.11965	0.797149	UP	OsI_37935	DNA polymerase alpha subunit B	double-strand break repair via homologous recombination [GO:0000724]; DNA replication [GO:0006260]; DNA-dependent DNA replication [GO:0006261]; DNA replication initiation [GO:0006270]; regulation of DNA replication [GO:0006275]; DNA methylation [GO:0006306]; cell proliferation [GO:0008283]; regulation of flower development [GO:0009909]; regulation of G2/M transition of mitotic cell cycle [GO:0010…	nucleus [GO:0005634]; mitochondrion [GO:0005739];	DNA binding [GO:0003677]; DNA-directed DNA polymerase activity [GO:0003887];	NA
TCONS_00022140	XLOC_021260	BGIOSGA036394-TA	BGIOSGA036394	12	7433993	7437308	7.14234	15.8964	1.15423	0.4328	0.885652	UP	OsI_37941	Uncharacterized protein	biological_process [GO:0008150];	cellular_component [GO:0005575];	molecular_function [GO:0003674];	NA
TCONS_00022205	XLOC_021323	BGIOSGA036374-TA	BGIOSGA036374	12	8288460	8298613	1.21739	8.06647	2.72815	0.05645	0.707844	UP	OsI_37984	Uncharacterized protein	NA	NA	nucleic acid binding [GO:0003676]; metal ion binding [GO:0046872];	NA
TCONS_00022223	XLOC_021339	BGIOSGA036364-TA	BGIOSGA036364	12	8544364	8546736	0.169625	2.02464	3.57724	0.12905	0.799771	UP	OsI_38002	Uncharacterized protein	NA	NA	protein binding [GO:0005515];	NA
TCONS_00022240	XLOC_021352	BGIOSGA036360-TA	BGIOSGA036360	12	8699300	8707418	6.32574	17.2022	1.44329	0.20355	0.866399	UP	OsI_38013	Uncharacterized protein	steroid metabolic process [GO:0008202];	NA	phospholipid binding [GO:0005543]; oxysterol binding [GO:0008142];	NA
TCONS_00022259	XLOC_021370	BGIOSGA036351-TA	BGIOSGA036351	12	8830507	8833079	0.419324	1.03612	1.30505	0.5274	0.908278	UP	OsI_38025	WAT1-related protein	NA	membrane [GO:0016020]; integral component of membrane [GO:0016021];	transmembrane transporter activity [GO:0022857];	NA
TCONS_00022263	XLOC_021374	BGIOSGA036348-TA	BGIOSGA036348	12	8885659	8901053	1.44791	10.1058	2.80314	0.0502	0.704424	UP	OsI_38029	Uncharacterized protein	chromatin assembly or disassembly [GO:0006333]; methylation-dependent chromatin silencing [GO:0006346]; biological_process [GO:0008150]; pyrimidine ribonucleotide biosynthetic process [GO:0009220]; regulation of flower development [GO:0009909]; histone modification [GO:0016570]; chromatin silencing by small RNA [GO:0031048]; floral organ formation [GO:0048449]; histone H3-K9 methylation [GO:00515…	NA	U1 snRNA binding [GO:0030619]; U2 snRNA binding [GO:0030620];	NA
TCONS_00022284	XLOC_021395	BGIOSGA036340-TA	BGIOSGA036340	12	9181022	9183714	0.753804	3.04017	2.01189	0.2387	0.866399	UP	OsI_38050	Uncharacterized protein	RNA-dependent DNA replication [GO:0006278]; nucleolus organization [GO:0007000]; telomere maintenance via telomerase [GO:0007004]; chromosome localization [GO:0050000];	NA	DNA binding [GO:0003677]; telomerase activity [GO:0003720]; telomerase RNA reverse transcriptase activity [GO:0003721]; RNA binding [GO:0003723]; RNA-directed DNA polymerase activity [GO:0003964];	NA
TCONS_00022428	XLOC_021536	BGIOSGA036282-TA	BGIOSGA036282	12	11227565	11239439	2.16663	9.59007	2.14609	0.06445	0.740708	UP	OsI_38170	Uncharacterized protein	microtubule cytoskeleton organization [GO:0000226]; mitotic cell cycle [GO:0000278]; nuclear division [GO:0000280]; cytokinesis by cell plate formation [GO:0000911]; DNA replication [GO:0006260]; DNA replication initiation [GO:0006270]; regulation of DNA replication [GO:0006275]; DNA methylation [GO:0006306]; chromatin silencing [GO:0006342]; methylation-dependent chromatin silencing [GO:0006346]…	phragmoplast [GO:0009524];	protein kinase activity [GO:0004672]; protein serine/threonine kinase activity [GO:0004674]; binding [GO:0005488]; protein binding [GO:0005515]; ATP binding [GO:0005524]; transferase activity, transferring phosphorus-containing groups [GO:0016772];	NA
TCONS_00022480	XLOC_021587	BGIOSGA036259-TA	BGIOSGA036259	12	11969220	11975013	0.194134	3.85874	4.31301	0.1194	0.797149	UP	OsI_38205	Bifunctional dihydrofolate reductase-thymidylate synthase	dTMP biosynthetic process [GO:0006231]; glycine biosynthetic process [GO:0006545]; one-carbon metabolic process [GO:0006730]; nucleotide biosynthetic process [GO:0009165]; methylation [GO:0032259]; tetrahydrofolate biosynthetic process [GO:0046654]; oxidation-reduction process [GO:0055114];	NA	dihydrofolate reductase activity [GO:0004146]; thymidylate synthase activity [GO:0004799]; methyltransferase activity [GO:0008168]; oxidoreductase activity [GO:0016491]; transferase activity [GO:0016740];	NA
TCONS_00022512	XLOC_021619	BGIOSGA036245-TA	BGIOSGA036245	12	12436450	12443385	32.2653	72.1943	1.1619	0.3704	0.874313	UP	OsI_38226	Uncharacterized protein	tRNA aminoacylation for protein translation [GO:0006418]; prolyl-tRNA aminoacylation [GO:0006433];	cytoplasm [GO:0005737]; membrane [GO:0016020];	nucleotide binding [GO:0000166]; aminoacyl-tRNA ligase activity [GO:0004812]; proline-tRNA ligase activity [GO:0004827]; ATP binding [GO:0005524];	NA
TCONS_00022532	XLOC_021638	BGIOSGA036237-TA	BGIOSGA036237	12	12824151	12827733	2.91102	7.09859	1.28601	0.31275	0.866399	UP	NA	NA	NA	NA	NA	NA
TCONS_00022551	XLOC_021656	BGIOSGA036231-TA	BGIOSGA036231	12	13081131	13084155	15.6709	31.7727	1.0197	0.3579	0.871238	UP	OsI_38251	Uncharacterized protein	mRNA processing [GO:0006397]; protein phosphorylation [GO:0006468]; positive regulation of translation [GO:0045727]; protein autophosphorylation [GO:0046777];	NA	protein kinase activity [GO:0004672]; protein serine/threonine kinase activity [GO:0004674]; ATP binding [GO:0005524]; kinase activity [GO:0016301]; transferase activity, transferring phosphorus-containing groups [GO:0016772];	NA
TCONS_00022604	XLOC_021709	BGIOSGA036209-TA	BGIOSGA036209	12	13636930	13643962	0.698347	2.55269	1.87	0.3176	0.866399	UP	OsI_38299	Uncharacterized protein	NA	NA	protein binding [GO:0005515];	NA
TCONS_00022620	XLOC_021725	BGIOSGA036203-TA	BGIOSGA036203	12	13792353	13801338	0.282109	1.45562	2.36731	0.17555	0.841422	UP	OsI_38308	Uncharacterized protein	NA	NA	ATP binding [GO:0005524];	NA
TCONS_00022633	XLOC_021738	BGIOSGA036199-TA	BGIOSGA036199	12	13958729	13964610	10.9362	32.0013	1.54902	0.2449	0.866399	UP	OsI_38317	Auxin response factor	transcription, DNA-templated [GO:0006351]; regulation of transcription, DNA-templated [GO:0006355]; response to hormone [GO:0009725]; auxin-activated signaling pathway [GO:0009734];	nucleus [GO:0005634];	DNA binding [GO:0003677]; protein binding [GO:0005515]; protein dimerization activity [GO:0046983];	NA
TCONS_00022653	XLOC_021754	BGIOSGA036196-TA	BGIOSGA036196	12	14097340	14099233	0.530576	1.0889	1.03724	0.6036	0.921551	UP	NA	NA	NA	NA	NA	NA
TCONS_00022655	XLOC_021756	BGIOSGA036195-TA	BGIOSGA036195	12	14101270	14110664	7.01543	22.5781	1.68632	0.14345	0.811338	UP	OsI_38328	Uncharacterized protein	NA	NA	nucleotide binding [GO:0000166]; nucleic acid binding [GO:0003676]; helicase activity [GO:0004386]; ATP binding [GO:0005524]; ATP-dependent helicase activity [GO:0008026]; hydrolase activity [GO:0016787];	NA
TCONS_00022694	XLOC_021791	BGIOSGA036178-TA	BGIOSGA036178	12	14684585	14686567	3.57714	14.7487	2.04371	0.22945	0.866399	UP	OsI_38362	Uncharacterized protein	transcription, DNA-templated [GO:0006351]; cellular metabolic process [GO:0044237];	NA	nucleotide binding [GO:0000166]; catalytic activity [GO:0003824]; DNA-directed RNA polymerase activity [GO:0003899];	NA
TCONS_00022760	XLOC_021855	BGIOSGA036152-TA	BGIOSGA036152	12	15313797	15315237	2.22489	6.85402	1.62322	0.35485	0.871124	UP	NA	NA	NA	NA	NA	NA
TCONS_00022770	XLOC_021865	BGIOSGA036146-TA	BGIOSGA036146	12	15380072	15383705	1.9599	12.0917	2.62516	0.04705	0.688296	UP	OsI_38429	Uncharacterized protein	regulation of cyclin-dependent protein serine/threonine kinase activity [GO:0000079]; cell cycle [GO:0007049]; DNA endoreduplication [GO:0042023]; cell division [GO:0051301]; regulation of cell cycle [GO:0051726];	nucleus [GO:0005634];	protein kinase binding [GO:0019901];	NA
TCONS_00022857	XLOC_021950	BGIOSGA036098-TA	BGIOSGA036098	12	16112179	16114930	42.7441	95.9744	1.16693	0.5761	0.916276	UP	OsI_38508	Uncharacterized protein	NA	endoplasmic reticulum [GO:0005783];	NA	NA
TCONS_00022861	XLOC_021954	BGIOSGA036094-TA	BGIOSGA036094	12	16126251	16131928	8.59321	19.0055	1.14514	0.3018	0.866399	UP	OsI_38512	Uncharacterized protein	protein folding [GO:0006457]; response to stress [GO:0006950];	cell wall [GO:0005618]; mitochondrion [GO:0005739]; chloroplast stroma [GO:0009570];	ATP binding [GO:0005524]; unfolded protein binding [GO:0051082];	NA
TCONS_00022891	XLOC_021984	BGIOSGA036082-TA	BGIOSGA036082	12	16457372	16458755	6.0174	18.2579	1.60131	0.22855	0.866399	UP	NA	NA	translation [GO:0006412]; ATP synthesis coupled proton transport [GO:0015986];	intracellular [GO:0005622]; ribosome [GO:0005840]; proton-transporting ATP synthase complex, catalytic core F(1) [GO:0045261];	structural constituent of ribosome [GO:0003735]; proton-transporting ATP synthase activity, rotational mechanism [GO:0046933]; proton-transporting ATPase activity, rotational mechanism [GO:0046961];	NA
TCONS_00022900	XLOC_021992	BGIOSGA036080-TA	BGIOSGA036080	12	16547926	16553285	1.33345	7.24216	2.44125	0.1772	0.842565	UP	OsI_38556	Uncharacterized protein	NA	NA	protein binding [GO:0005515]; zinc ion binding [GO:0008270]; metal ion binding [GO:0046872];	NA
TCONS_00022902	XLOC_021994	BGIOSGA036079-TA	BGIOSGA036079	12	16579878	16583694	3.62945	9.17431	1.33785	0.28925	0.866399	UP	OsI_38558	Uncharacterized protein	chromatin assembly or disassembly [GO:0006333]; protein import into nucleus [GO:0006606]; biological_process [GO:0008150];	NA	DNA binding [GO:0003677];	NA
TCONS_00022934	XLOC_022023	BGIOSGA036071-TA	BGIOSGA036071	12	16865131	16867327	2.77931	10.9022	1.97182	0.2933	0.866399	UP	NA	NA	NA	NA	NA	NA
TCONS_00022958	XLOC_022047	BGIOSGA036055-TA	BGIOSGA036055	12	17161306	17161723	2.43575	17.574	2.85101	0.2467	0.866399	UP	NA	NA	NA	NA	NA	NA
TCONS_00023064	XLOC_022148	BGIOSGA036018-TA	BGIOSGA036018	12	18240469	18242560	0.262617	2.08922	2.99193	0.1284	0.799529	UP	OsI_38705	Uncharacterized protein	response to oxidative stress [GO:0006979]; response to salt stress [GO:0009651]; response to abscisic acid [GO:0009737]; mitochondrial ATP synthesis coupled electron transport [GO:0042775];	mitochondrion [GO:0005739];	protein binding [GO:0005515];	NA
TCONS_00023082	XLOC_022166	BGIOSGA036009-TA	BGIOSGA036009	12	18446154	18448255	1.05005	3.65988	1.80134	0.29455	0.866399	UP	OsI_38723	Uncharacterized protein	pseudouridine synthesis [GO:0001522]; protein folding [GO:0006457]; response to heat [GO:0009408]; RNA modification [GO:0009451]; response to high light intensity [GO:0009644]; response to endoplasmic reticulum stress [GO:0034976]; response to hydrogen peroxide [GO:0042542];	NA	RNA binding [GO:0003723]; pseudouridine synthase activity [GO:0009982];	NA
TCONS_00023083	XLOC_022167	BGIOSGA036008-TA	MCM7	12	18451669	18456504	3.07423	10.6437	1.7917	0.1826	0.852207	UP	MCM7 OsI_38725	DNA replication licensing factor MCM7 (EC 3.6.4.12) (Minichromosome maintenance protein 7)	DNA replication [GO:0006260]; DNA unwinding involved in DNA replication [GO:0006268]; DNA replication initiation [GO:0006270]; DNA methylation [GO:0006306]; chromatin silencing [GO:0006342]; cell cycle [GO:0007049]; cell proliferation [GO:0008283]; sugar mediated signaling pathway [GO:0010182]; histone H3-K9 methylation [GO:0051567];	THO complex [GO:0000347]; nucleus [GO:0005634]; cytoplasm [GO:0005737]; MCM complex [GO:0042555];	nucleotide binding [GO:0000166]; DNA binding [GO:0003677]; DNA helicase activity [GO:0003678]; ATP binding [GO:0005524]; DNA-dependent ATPase activity [GO:0008094]; nucleoside-triphosphatase activity [GO:0017111];	DNA helicase(PC00171);helicase(PC00009);hydrolase(PC00011)
TCONS_00023097	XLOC_022179	BGIOSGA036003-TA	BGIOSGA036003	12	18569201	18569653	18.2555	49.6052	1.44216	0.33405	0.867616	UP	OsI_38734	Uncharacterized protein	translation [GO:0006412]; methylglyoxal catabolic process to D-lactate via S-lactoyl-glutathione [GO:0019243]; ribosome biogenesis [GO:0042254];	ribosome [GO:0005840];	structural constituent of ribosome [GO:0003735]; rRNA binding [GO:0019843];	NA
TCONS_00023100	XLOC_022182	BGIOSGA036002-TA	BGIOSGA036002	12	18585899	18588196	3.34275	9.90382	1.56695	0.20575	0.866399	UP	OsI_38738	Uncharacterized protein	translation [GO:0006412]; methylglyoxal catabolic process to D-lactate via S-lactoyl-glutathione [GO:0019243]; ribosome biogenesis [GO:0042254];	ribosome [GO:0005840];	structural constituent of ribosome [GO:0003735]; rRNA binding [GO:0019843];	NA
TCONS_00023106	XLOC_022188	BGIOSGA035998-TA	BGIOSGA035998	12	18648756	18655852	4.01776	9.69232	1.27045	0.2667	0.866399	UP	OsI_38746	Uncharacterized protein	nuclear-transcribed mRNA catabolic process [GO:0000956]; embryo development ending in seed dormancy [GO:0009793];	NA	nucleic acid binding [GO:0003676]; zinc ion binding [GO:0008270]; metal ion binding [GO:0046872];	NA
TCONS_00023108	XLOC_022190	BGIOSGA035997-TA	BGIOSGA035997	12	18658360	18661405	0.32815	1.81955	2.47115	0.1946	0.863522	UP	OsI_38747	Uncharacterized protein	defense response [GO:0006952];	NA	ADP binding [GO:0043531];	NA
TCONS_00023132	XLOC_022213	BGIOSGA035988-TA	BGIOSGA035988	12	18823180	18827003	0.220807	1.32902	2.5895	0.28525	0.866399	UP	NA	NA	NA	NA	NA	NA
TCONS_00023191	XLOC_022270	BGIOSGA035958-TA	BGIOSGA035958	12	19295258	19298203	2.98338	7.02609	1.23577	0.3315	0.867071	UP	NA	NA	NA	NA	NA	NA
TCONS_00023249	XLOC_022327	BGIOSGA035932-TA	BGIOSGA035932	12	19725969	19728219	0.606691	3.29622	2.44178	0.17865	0.843935	UP	OsI_38900	Uncharacterized protein	protein N-linked glycosylation [GO:0006487]; oligosaccharide-lipid intermediate biosynthetic process [GO:0006490]; response to osmotic stress [GO:0006970]; biosynthetic process [GO:0009058]; response to abscisic acid [GO:0009737]; plant-type cell wall biogenesis [GO:0009832]; mannosylation [GO:0097502];	endoplasmic reticulum [GO:0005783]; endoplasmic reticulum membrane [GO:0005789];	GDP-Man:Man3GlcNAc2-PP-Dol alpha-1,2-mannosyltransferase activity [GO:0004377]; transferase activity, transferring glycosyl groups [GO:0016757];	NA
TCONS_00023263	XLOC_022341	BGIOSGA035925-TA	BGIOSGA035925	12	19874454	19875711	7.45769	15.1243	1.02007	0.4362	0.887045	UP	OsI_38913	Uncharacterized protein	NA	NA	protein binding [GO:0005515];	NA
TCONS_00023274	XLOC_022350	BGIOSGA035923-TA	BGIOSGA035923	12	19979096	19981347	12.8954	29.0113	1.16976	0.29165	0.866399	UP	OsI_38916	Uncharacterized protein	sucrose metabolic process [GO:0005985]; protein phosphorylation [GO:0006468]; unsaturated fatty acid biosynthetic process [GO:0006636]; response to water deprivation [GO:0009414]; response to salt stress [GO:0009651]; response to abscisic acid [GO:0009737]; response to gibberellin [GO:0009739]; positive regulation of abscisic acid-activated signaling pathway [GO:0009789]; regulation of seed germi…	nucleus [GO:0005634]; cytoplasm [GO:0005737]; cytosol [GO:0005829];	nucleotide binding [GO:0000166]; protein kinase activity [GO:0004672]; protein serine/threonine kinase activity [GO:0004674]; ATP binding [GO:0005524]; transferase activity, transferring phosphorus-containing groups [GO:0016772];	NA
TCONS_00023285	XLOC_022361	BGIOSGA035918-TA	CTU2	12	20123045	20125377	3.65721	9.27755	1.343	0.2827	0.866399	UP	CTU2 NCS2 OsI_38929	Cytoplasmic tRNA 2-thiolation protein 2	tRNA wobble uridine modification [GO:0002098]; lateral root formation [GO:0010311]; protein urmylation [GO:0032447]; tRNA thio-modification [GO:0034227];	cytoplasm [GO:0005737];	tRNA binding [GO:0000049]; nucleotidyltransferase activity [GO:0016779]; sulfurtransferase activity [GO:0016783];	NA
TCONS_00023295	XLOC_022371	BGIOSGA035912-TA	BGIOSGA035912	12	20223483	20237558	1.85783	8.99583	2.27564	0.047	0.688069	UP	OsI_38942	Uncharacterized protein	mitotic cytokinesis [GO:0000281]; cytokinesis [GO:0000910]; cytokinesis by cell plate formation [GO:0000911]; microtubule-based movement [GO:0007018];	kinesin complex [GO:0005871]; microtubule [GO:0005874]; microtubule associated complex [GO:0005875];	nucleotide binding [GO:0000166]; microtubule motor activity [GO:0003777]; ATP binding [GO:0005524]; microtubule binding [GO:0008017]; ATP-dependent microtubule motor activity, minus-end-directed [GO:0008569];	NA
TCONS_00023328	XLOC_022401	BGIOSGA035900-TA	BGIOSGA035900	12	20557137	20559564	3.00596	6.14743	1.03216	0.42545	0.884351	UP	NA	NA	NA	NA	NA	NA
TCONS_00023329	XLOC_022402	BGIOSGA035899-TA	BGIOSGA035899	12	20560235	20562051	1.23017	6.75168	2.45639	0.1851	0.85402	UP	OsI_38974	Uncharacterized protein	cellular protein modification process [GO:0006464]; lipoate biosynthetic process [GO:0009107];	cytoplasm [GO:0005737];	catalytic activity [GO:0003824]; octanoyltransferase activity [GO:0016415];	NA
TCONS_00023389	XLOC_022461	BGIOSGA035875-TA	BGIOSGA035875	12	21117297	21123705	14.9875	33.0274	1.1399	0.39075	0.878849	UP	NA	NA	NA	NA	NA	NA
TCONS_00023423	XLOC_022495	BGIOSGA035855-TA	BGIOSGA035855	12	21436845	21439450	0.40846	1.0613	1.37757	0.54085	0.909917	UP	OsI_39080	Uncharacterized protein	response to superoxide [GO:0000303]; response to hypoxia [GO:0001666]; response to molecule of oomycetes origin [GO:0002240]; cell death [GO:0008219]; plant-type hypersensitive response [GO:0009626]; systemic acquired resistance, salicylic acid mediated signaling pathway [GO:0009862]; regulation of ethylene-activated signaling pathway [GO:0010104]; regulation of hydrogen peroxide metabolic proces…	NA	NA	NA
TCONS_00023425	XLOC_022497	BGIOSGA035853-TA	BGIOSGA035853	12	21449144	21452808	8.36955	23.2519	1.47412	0.1846	0.85402	UP	OsI_39082	Uncharacterized protein	Group II intron splicing [GO:0000373]; response to cold [GO:0009409]; response to water deprivation [GO:0009414]; response to salt stress [GO:0009651];	cell wall [GO:0005618]; nucleolus [GO:0005730]; mitochondrion [GO:0005739]; protein complex [GO:0043234];	nucleic acid binding [GO:0003676]; DNA binding [GO:0003677]; helicase activity [GO:0004386]; ATP binding [GO:0005524]; ATP-dependent helicase activity [GO:0008026]; hydrolase activity [GO:0016787];	NA
TCONS_00023435	XLOC_022507	BGIOSGA035848-TA	BGIOSGA035848	12	21520699	21529008	3.72909	7.53678	1.01512	0.37045	0.874313	UP	OsI_39091	Uncharacterized protein	NA	NA	GDP-D-glucose phosphorylase activity [GO:0080048];	NA
TCONS_00023437	XLOC_022509	BGIOSGA035847-TA	BGIOSGA035847	12	21532262	21536907	2.77723	8.16621	1.55602	0.22385	0.866399	UP	NA	NA	NA	NA	NA	NA
TCONS_00023444	XLOC_022514	BGIOSGA035842-TA	BGIOSGA035842	12	21592933	21599135	2.73158	8.89122	1.70265	0.1263	0.797276	UP	OsI_39097	Uncharacterized protein	regulation of flower development [GO:0009909]; vegetative to reproductive phase transition of meristem [GO:0010228]; histone H3-K36 methylation [GO:0010452]; histone H3-K4 methylation [GO:0051568];	nucleus [GO:0005634]; cytoplasm [GO:0005737];	protein binding [GO:0005515];	NA
TCONS_00023466	XLOC_022533	BGIOSGA035830-TA	BGIOSGA035830	12	21758032	21762665	2.04417	5.37467	1.39466	0.2938	0.866399	UP	OsI_39123	Kinesin-like protein	microtubule cytoskeleton organization [GO:0000226]; cytokinesis by cell plate formation [GO:0000911]; DNA methylation [GO:0006306]; chromatin silencing [GO:0006342]; methylation-dependent chromatin silencing [GO:0006346]; microtubule-based movement [GO:0007018]; regulation of flower development [GO:0009909]; gene silencing [GO:0016458]; gene silencing by RNA [GO:0031047]; chromatin silencing by s…	kinesin complex [GO:0005871]; microtubule [GO:0005874]; microtubule associated complex [GO:0005875];	nucleotide binding [GO:0000166]; microtubule motor activity [GO:0003777]; ATP binding [GO:0005524]; microtubule binding [GO:0008017];	NA
TCONS_00023483	XLOC_022549	BGIOSGA035824-TA	BGIOSGA035824	12	21918039	21925679	0.74602	1.52693	1.03335	0.5394	0.909917	UP	OsI_39137	Uncharacterized protein	transport [GO:0006810]; cation transport [GO:0006812]; potassium ion transport [GO:0006813]; regulation of proton transport [GO:0010155]; protein autophosphorylation [GO:0046777]; transmembrane transport [GO:0055085]; potassium ion transmembrane transport [GO:0071805];	chloroplast [GO:0009507]; integral component of membrane [GO:0016021];	nucleotide binding [GO:0000166]; potassium ion transmembrane transporter activity [GO:0015079]; solute:proton antiporter activity [GO:0015299]; potassium:proton antiporter activity [GO:0015386];	NA
TCONS_00023487	XLOC_022553	BGIOSGA035820-TA	BGIOSGA035820	12	21945385	21947749	51.0752	155.655	1.60766	0.1464	0.813957	UP	NA	NA	NA	NA	NA	NA
TCONS_00023498	XLOC_022564	BGIOSGA035813-TA	BGIOSGA035813	12	22057704	22061728	2.17857	6.74609	1.63067	0.2094	0.866399	UP	NA	NA	NA	NA	NA	NA
TCONS_00023521	XLOC_022585	BGIOSGA035803-TA	BGIOSGA035803	12	22294935	22295490	0.365018	2.45449	2.74938	0.3236	0.866399	UP	NA	NA	NA	NA	NA	NA
TCONS_00023524	XLOC_022588	BGIOSGA035801-TA	BGIOSGA035801	12	22305974	22310802	0.10089	0.944903	3.22738	0.29065	0.866399	UP	NA	NA	NA	NA	NA	NA
TCONS_00023527	XLOC_022591	BGIOSGA035800-TA	BGIOSGA035800	12	22319263	22321328	0.638838	2.13525	1.74088	0.3084	0.866399	UP	OsI_39188	Uncharacterized protein	NA	NA	binding [GO:0005488];	NA
TCONS_00023531	XLOC_022595	BGIOSGA035797-TA	BGIOSGA035797	12	22343643	22344216	1.03968	5.29388	2.34818	0.2951	0.866399	UP	NA	NA	NA	NA	NA	NA
TCONS_00023562	XLOC_022625	BGIOSGA035780-TA	BGIOSGA035780	12	22619052	22623564	1.93071	7.3781	1.93411	0.125	0.797149	UP	OsI_39233	Uncharacterized protein	isopentenyl diphosphate biosynthetic process, methylerythritol 4-phosphate pathway [GO:0019288]; hydrogen peroxide catabolic process [GO:0042744]; oxidation-reduction process [GO:0055114];	mitochondrion [GO:0005739];	copper ion binding [GO:0005507]; oxidoreductase activity [GO:0016491];	NA
TCONS_00023612	XLOC_022673	BGIOSGA035749-TA	BGIOSGA035749	12	23003602	23015972	3.38908	7.35802	1.11842	0.31405	0.866399	UP	OsI_39290	Uncharacterized protein	response to reactive oxygen species [GO:0000302]; transport [GO:0006810]; ion transport [GO:0006811]; cation transport [GO:0006812]; sodium ion transport [GO:0006814]; response to oxidative stress [GO:0006979]; response to salt stress [GO:0009651]; high-affinity potassium ion import [GO:0010163]; lithium ion transport [GO:0010351]; lithium ion export [GO:0010352]; response to hydrogen peroxide [G…	plasma membrane [GO:0005886]; chloroplast envelope [GO:0009941]; membrane [GO:0016020]; integral component of membrane [GO:0016021];	lithium:proton antiporter activity [GO:0010348]; solute:proton antiporter activity [GO:0015299];	NA
TCONS_00023615	XLOC_022676	BGIOSGA035747-TA	BGIOSGA035747	12	23026841	23037434	4.25797	16.4025	1.94568	0.0817	0.786038	UP	OsI_39293	Structural maintenance of chromosomes protein	mitotic cell cycle [GO:0000278]; DNA repair [GO:0006281]; DNA recombination [GO:0006310]; methylation-dependent chromatin silencing [GO:0006346]; RNA processing [GO:0006396]; transport [GO:0006810]; chromosome segregation [GO:0007059]; sister chromatid cohesion [GO:0007062]; mitotic sister chromatid cohesion [GO:0007064]; gravitropism [GO:0009630]; determination of bilateral symmetry [GO:0009855]…	nucleus [GO:0005634]; chromosome [GO:0005694]; cohesin complex [GO:0008278]; chloroplast [GO:0009507];	chromatin binding [GO:0003682]; transporter activity [GO:0005215]; protein binding [GO:0005515]; ATP binding [GO:0005524];	NA
TCONS_00023636	XLOC_022697	BGIOSGA007332-TA	BGIOSGA007332	2	163948	167689	8.41125	24.3177	1.53162	0.1834	0.852917	UP	OsI_05469	Uncharacterized protein	protein folding [GO:0006457]; cell death [GO:0008219]; response to cold [GO:0009409]; systemic acquired resistance [GO:0009627]; protein refolding [GO:0042026]; cellular protein metabolic process [GO:0044267]; chaperone mediated protein folding requiring cofactor [GO:0051085];	nucleus [GO:0005634]; nucleolus [GO:0005730]; cytoplasm [GO:0005737]; mitochondrion [GO:0005739]; plasma membrane [GO:0005886]; chloroplast [GO:0009507]; chloroplast stroma [GO:0009570]; chloroplast envelope [GO:0009941]; stromule [GO:0010319]; membrane [GO:0016020]; cytosolic ribosome [GO:0022626]; apoplast [GO:0048046];	nucleotide binding [GO:0000166]; ATP binding [GO:0005524];	NA
TCONS_00023644	XLOC_022705	BGIOSGA007337-TA	BGIOSGA007337	2	253179	256935	6.72677	17.5576	1.38411	0.2126	0.866399	UP	OsI_05484	Uncharacterized protein	obsolete GTP catabolic process [GO:0006184]; rRNA processing [GO:0006364]; tRNA metabolic process [GO:0006399]; phosphatidylglycerol biosynthetic process [GO:0006655]; nitric oxide biosynthetic process [GO:0006809]; endocytosis [GO:0006897]; response to oxidative stress [GO:0006979]; response to salt stress [GO:0009651]; plastid organization [GO:0009657]; chloroplast organization [GO:0009658]; em…	mitochondrion [GO:0005739]; chloroplast [GO:0009507];	GTPase activity [GO:0003924]; GTP binding [GO:0005525];	NA
TCONS_00023655	XLOC_022716	BGIOSGA007348-TA	BGIOSGA007348	2	369660	377153	4.04905	15.4989	1.93651	0.14845	0.814231	UP	OsI_05501	Uncharacterized protein	NA	nucleolus [GO:0005730]; membrane [GO:0016020];	nucleotide binding [GO:0000166]; nucleic acid binding [GO:0003676]; helicase activity [GO:0004386]; protein binding [GO:0005515]; ATP binding [GO:0005524]; ATP-dependent helicase activity [GO:0008026]; hydrolase activity [GO:0016787]; nucleoside-triphosphatase activity [GO:0017111];	NA
TCONS_00023724	XLOC_022783	BGIOSGA007382-TA	BGIOSGA007382	2	896865	899186	1.34101	2.75562	1.03905	0.4562	0.892319	UP	OsI_05580	Uncharacterized protein	transmembrane transport [GO:0055085];	NA	NA	NA
TCONS_00023728	XLOC_022787	BGIOSGA007385-TA	BGIOSGA007385	2	929528	933168	11.7838	25.5574	1.11693	0.30915	0.866399	UP	OsI_05585	Uncharacterized protein	biological_process [GO:0008150];	plasma membrane [GO:0005886];	DNA binding [GO:0003677];	NA
TCONS_00023733	XLOC_022791	BGIOSGA007388-TA	BGIOSGA007388	2	944737	948541	12.8446	27.8868	1.11841	0.31435	0.866399	UP	OsI_05590	Uncharacterized protein	pollen development [GO:0009555]; pollen germination [GO:0009846];	endoplasmic reticulum [GO:0005783]; endoplasmic reticulum membrane [GO:0005789]; integral component of membrane [GO:0016021];	aspartic-type endopeptidase activity [GO:0004190];	NA
TCONS_00023741	XLOC_022799	BGIOSGA007396-TA	BGIOSGA007396	2	1021714	1034995	0.172902	0.711316	2.04053	0.29195	0.866399	UP	OsI_05605	Uncharacterized protein	defense response [GO:0006952];	NA	nucleotide binding [GO:0000166]; ATP binding [GO:0005524]; nucleoside-triphosphatase activity [GO:0017111]; ADP binding [GO:0043531];	NA
TCONS_00023743	XLOC_022800	BGIOSGA007397-TA	BGIOSGA007397	2	1054302	1061491	0.324346	1.45928	2.16965	0.2665	0.866399	UP	OsI_05606	Uncharacterized protein	defense response [GO:0006952];	NA	ADP binding [GO:0043531];	NA
TCONS_00023759	XLOC_022815	BGIOSGA007405-TA	BGIOSGA007405	2	1134410	1137511	0.163145	0.731375	2.16445	0.3835	0.878849	UP	NA	NA	NA	NA	NA	NA
TCONS_00023814	XLOC_022867	BGIOSGA007443-TA	BGIOSGA007443	2	1523102	1527132	1.45745	3.08006	1.07951	0.45875	0.892802	UP	OsI_05688	Uncharacterized protein	biological_process [GO:0008150];	NA	protein binding [GO:0005515];	NA
TCONS_00023842	XLOC_022895	BGIOSGA007463-TA	BGIOSGA007463	2	1788700	1792154	1.02414	5.03554	2.29773	0.24835	0.866399	UP	OsI_05722	Uncharacterized protein	phosphatidylinositol biosynthetic process [GO:0006661]; biological_process [GO:0008150];	NA	molecular_function [GO:0003674];	NA
TCONS_00023844	XLOC_022897	BGIOSGA007464-TA	BGIOSGA007464	2	1802645	1815184	8.53364	17.6515	1.04855	0.39045	0.878849	UP	OsI_05724	Uncharacterized protein	protein targeting to membrane [GO:0006612]; biological_process [GO:0008150]; positive regulation of flavonoid biosynthetic process [GO:0009963]; regulation of plant-type hypersensitive response [GO:0010363];	plasma membrane [GO:0005886]; chloroplast [GO:0009507];	molecular_function [GO:0003674];	NA
TCONS_00023873	XLOC_022926	BGIOSGA007480-TA	BGIOSGA007480	2	2086163	2092041	2.74054	10.4854	1.93585	0.07895	0.778167	UP	OsI_05761	Uncharacterized protein	DNA replication [GO:0006260]; transcription, DNA-templated [GO:0006351]; nucleotide biosynthetic process [GO:0009165];	cytosol [GO:0005829];	DNA binding [GO:0003677]; DNA-directed DNA polymerase activity [GO:0003887]; binding [GO:0005488];	NA
TCONS_00023883	XLOC_022936	BGIOSGA007486-TA	BGIOSGA007486	2	2185650	2190173	5.35978	13.9681	1.38189	0.21465	0.866399	UP	OsI_05771	Uncharacterized protein	NA	nucleus [GO:0005634]; chloroplast [GO:0009507];	nucleic acid binding [GO:0003676]; protein binding [GO:0005515];	NA
TCONS_00023884	XLOC_022937	BGIOSGA007487-TA	BGIOSGA007487	2	2193473	2203717	1.94886	4.465	1.19603	0.2781	0.866399	UP	OsI_05772	Uncharacterized protein	regulation of transcription, DNA-templated [GO:0006355]; histone acetylation [GO:0016573];	nucleus [GO:0005634];	transcription cofactor activity [GO:0003712]; histone acetyltransferase activity [GO:0004402]; zinc ion binding [GO:0008270]; metal ion binding [GO:0046872];	NA
TCONS_00023892	XLOC_022945	BGIOSGA007493-TA	BGIOSGA007493	2	2246265	2248719	2.73096	9.09484	1.73564	0.1923	0.859963	UP	OsI_05779	Uncharacterized protein	gene silencing [GO:0016458]; protein maturation [GO:0051604]; DNA demethylation [GO:0080111];	NA	nucleotide binding [GO:0000166]; nucleic acid binding [GO:0003676]; RNA binding [GO:0003723];	NA
TCONS_00023957	XLOC_023009	BGIOSGA007527-TA	BGIOSGA007527	2	2989538	2990288	11.7952	35.3785	1.58467	0.23315	0.866399	UP	OsI_05837	Uncharacterized protein	NA	chloroplast [GO:0009507];	binding [GO:0005488];	NA
TCONS_00023961	XLOC_023013	BGIOSGA007531-TA	BGIOSGA007531	2	3026164	3027733	4.55148	21.0848	2.2118	0.1069	0.797149	UP	OsI_05843	Uncharacterized protein	NA	chloroplast [GO:0009507];	binding [GO:0005488];	NA
TCONS_00023962	XLOC_023014	BGIOSGA007532-TA	BGIOSGA007532	2	3029876	3033761	0.158781	0.83055	2.38703	0.3029	0.866399	UP	OsI_05844	Uncharacterized protein	dolichyl monophosphate biosynthetic process [GO:0043048];	membrane [GO:0016020]; integral component of endoplasmic reticulum membrane [GO:0030176];	dolichol kinase activity [GO:0004168]; transferase activity, transferring phosphorus-containing groups [GO:0016772];	NA
TCONS_00023964	XLOC_023016	BGIOSGA007534-TA	BGIOSGA007534	2	3047198	3051530	6.52193	31.2915	2.2624	0.10125	0.797149	UP	NA	NA	NA	NA	NA	NA
TCONS_00023966	XLOC_023018	BGIOSGA007535-TA	BGIOSGA007535	2	3054111	3058762	6.9289	19.5098	1.4935	0.17965	0.845656	UP	OsI_05848	Uncharacterized protein	regulation of transcription, DNA-templated [GO:0006355]; positive regulation of transcription, DNA-templated [GO:0045893];	nucleus [GO:0005634];	DNA binding [GO:0003677]; transcription factor activity, sequence-specific DNA binding [GO:0003700]; protein binding [GO:0005515]; zinc ion binding [GO:0008270]; sequence-specific DNA binding [GO:0043565]; metal ion binding [GO:0046872];	NA
TCONS_00023971	XLOC_023023	BGIOSGA007537-TA	BGIOSGA007537	2	3081813	3090992	1.35607	2.79227	1.04201	0.35235	0.871124	UP	OsI_05851	Uncharacterized protein	biological_process [GO:0008150];	plasmodesma [GO:0009506];	molecular_function [GO:0003674];	NA
TCONS_00023974	XLOC_023026	BGIOSGA007540-TA	BGIOSGA007540	2	3101394	3103652	3.11485	7.0576	1.18002	0.4978	0.90342	UP	OsI_05854	Uncharacterized protein	intercellular transport [GO:0010496]; intracellular transport [GO:0046907];	endoplasmic reticulum [GO:0005783]; plasmodesma [GO:0009506];	NA	NA
TCONS_00023995	XLOC_023046	BGIOSGA007552-TA	BGIOSGA007552	2	3224866	3227635	0.433817	0.887336	1.03239	0.6419	0.93705	UP	OsI_05871	Uncharacterized protein	NA	NA	protein binding [GO:0005515]; zinc ion binding [GO:0008270];	NA
TCONS_00023998	XLOC_023049	BGIOSGA007553-TA	BGIOSGA007553	2	3251100	3254718	21.337	59.3604	1.47614	0.18955	0.855204	UP	NA	NA	NA	NA	NA	NA
TCONS_00024002	XLOC_023052	BGIOSGA007554-TA	BGIOSGA007554	2	3259174	3260054	3.292	29.7724	3.17694	0.2224	0.866399	UP	OsI_05876	Uncharacterized protein	cellular amino acid biosynthetic process [GO:0008652]; branched-chain amino acid biosynthetic process [GO:0009082]; response to cadmium ion [GO:0046686]; oxidation-reduction process [GO:0055114];	cell wall [GO:0005618]; mitochondrion [GO:0005739]; chloroplast [GO:0009507]; chloroplast stroma [GO:0009570]; chloroplast envelope [GO:0009941]; apoplast [GO:0048046];	ketol-acid reductoisomerase activity [GO:0004455]; copper ion binding [GO:0005507]; oxidoreductase activity [GO:0016491];	NA
TCONS_00024035	XLOC_023084	EPlOINT00000040302	U2	2	3743071	3743268	49.5458	175.814	1.82721	0.3988	0.881051	UP	NA	NA	NA	NA	NA	NA
TCONS_00024053	XLOC_023102	BGIOSGA007584-TA	BGIOSGA007584	2	3885466	3891691	12.0902	51.2434	2.08353	0.07195	0.763815	UP	OsI_05949	Uncharacterized protein	NA	NA	metal ion binding [GO:0046872];	NA
TCONS_00024057	XLOC_023105	BGIOSGA007586-TA	BGIOSGA007586	2	3907693	3913047	6.49668	14.9593	1.20327	0.2783	0.866399	UP	OsI_05951	Uncharacterized protein	gravitropism [GO:0009630];	NA	nucleic acid binding [GO:0003676]; DNA binding [GO:0003677]; helicase activity [GO:0004386]; binding [GO:0005488]; protein binding [GO:0005515]; ATP binding [GO:0005524];	NA
TCONS_00024070	XLOC_023118	BGIOSGA007594-TA	BGIOSGA007594	2	4059621	4063364	0.268377	1.18232	2.13928	0.22095	0.866399	UP	OsI_05965	Uncharacterized protein	defense response [GO:0006952];	NA	ADP binding [GO:0043531];	NA
TCONS_00024074	XLOC_023121	BGIOSGA007596-TA	BGIOSGA007596	2	4073798	4075360	0.677862	1.4435	1.09051	0.5963	0.91924	UP	NA	NA	NA	NA	NA	NA
TCONS_00024085	XLOC_023132	BGIOSGA007604-TA	ARF6	2	4162146	4167082	9.01764	18.1332	1.00781	0.3581	0.871315	UP	ARF6 ARF6A OsI_005844	Auxin response factor 6 (OsARF6a)	transcription, DNA-templated [GO:0006351]; regulation of transcription, DNA-templated [GO:0006355]; response to hormone [GO:0009725]; auxin-activated signaling pathway [GO:0009734];	nucleus [GO:0005634];	DNA binding [GO:0003677]; protein binding [GO:0005515];	NA
TCONS_00024115	XLOC_023162	BGIOSGA007619-TA	BGIOSGA007619	2	4357492	4360407	1.93798	5.49689	1.50406	0.418	0.883744	UP	NA	NA	NA	NA	NA	NA
TCONS_00024154	XLOC_023200	BGIOSGA007635-TA	BGIOSGA007635	2	4658563	4661504	1.45328	3.34722	1.20365	0.5665	0.91441	UP	OsI_06036	Uncharacterized protein	NA	intracellular [GO:0005622];	zinc ion binding [GO:0008270];	NA
TCONS_00024206	XLOC_023252	BGIOSGA007662-TA	BGIOSGA007662	2	5096616	5099825	6.03452	19.4502	1.68848	0.37955	0.877583	UP	OsI_06090	Uncharacterized protein	metabolic process [GO:0008152];	cytosol [GO:0005829];	catalytic activity [GO:0003824]; phosphoric diester hydrolase activity [GO:0008081]; metal ion binding [GO:0046872];	NA
TCONS_00024212	XLOC_023257	BGIOSGA007665-TA	BGIOSGA007665	2	5150409	5158556	5.49251	14.2005	1.3704	0.22705	0.866399	UP	OsI_06097	Uncharacterized protein	RNA processing [GO:0006396];	NA	nucleotide binding [GO:0000166]; nucleic acid binding [GO:0003676]; RNA binding [GO:0003723];	NA
TCONS_00024311	XLOC_023355	BGIOSGA007719-TA	BGIOSGA007719	2	6068508	6071338	5.04081	12.646	1.32695	0.30225	0.866399	UP	OsI_06209	Uncharacterized protein	microtubule cytoskeleton organization [GO:0000226]; cytokinesis by cell plate formation [GO:0000911]; DNA replication initiation [GO:0006270]; regulation of DNA replication [GO:0006275]; mitotic spindle assembly checkpoint [GO:0007094]; cell proliferation [GO:0008283]; petal formation [GO:0048451]; sepal formation [GO:0048453]; regulation of cell cycle [GO:0051726];	kinetochore [GO:0000776]; chromocenter [GO:0010369];	NA	NA
TCONS_00024325	XLOC_023368	BGIOSGA007728-TA	BGIOSGA007728	2	6223090	6226358	10.3333	22.2663	1.10756	0.39025	0.878849	UP	NA	NA	NA	NA	NA	NA
TCONS_00024342	XLOC_023384	BGIOSGA007735-TA	BGIOSGA007735	2	6360993	6366833	2.96565	10.9554	1.88522	0.16295	0.827491	UP	NA	NA	NA	NA	NA	NA
TCONS_00024354	XLOC_023396	BGIOSGA007745-TA	BGIOSGA007745	2	6485196	6489750	4.0147	10.5016	1.38724	0.3466	0.871124	UP	NA	NA	NA	NA	NA	NA
TCONS_00024378	XLOC_023420	BGIOSGA007757-TA	BGIOSGA007757	2	6752718	6754222	0.969409	2.10667	1.11979	0.60775	0.922349	UP	NA	NA	NA	NA	NA	NA
TCONS_00024384	XLOC_023426	BGIOSGA007758-TA	BGIOSGA007758	2	6834880	6839618	1.97175	4.47022	1.18087	0.48955	0.902659	UP	OsI_06306	Uncharacterized protein	phosphorylation [GO:0016310];	NA	protein binding [GO:0005515]; kinase activity [GO:0016301];	NA
TCONS_00024398	XLOC_023439	BGIOSGA007763-TA	BGIOSGA007763	2	6965769	6969802	15.4706	38.6967	1.32268	0.2317	0.866399	UP	OsI_06320	Uncharacterized protein	biological_process [GO:0008150];	NA	nucleotide binding [GO:0000166]; nucleic acid binding [GO:0003676]; RNA binding [GO:0003723];	NA
TCONS_00024417	XLOC_023458	BGIOSGA007775-TA	BGIOSGA007775	2	7173341	7179910	4.50411	10.8621	1.26999	0.25085	0.866399	UP	OsI_06346	Uncharacterized protein	fatty acid beta-oxidation [GO:0006635]; protein import into peroxisome matrix [GO:0016558];	vacuole [GO:0005773];	nucleotide binding [GO:0000166]; nucleic acid binding [GO:0003676]; helicase activity [GO:0004386]; protein binding [GO:0005515]; ATP binding [GO:0005524]; ATP-dependent helicase activity [GO:0008026]; hydrolase activity [GO:0016787];	NA
TCONS_00024418	XLOC_023459	BGIOSGA007776-TA	BGIOSGA007776	2	7180586	7186841	0.228913	1.27578	2.47851	0.18595	0.85422	UP	NA	NA	NA	NA	NA	NA
TCONS_00024434	XLOC_023473	BGIOSGA007780-TA	BGIOSGA007780	2	7361325	7363537	0.629852	2.67794	2.08804	0.34905	0.871124	UP	OsI_06357	Uncharacterized protein	protein phosphorylation [GO:0006468];	NA	protein kinase activity [GO:0004672]; protein serine/threonine kinase activity [GO:0004674]; ATP binding [GO:0005524]; transferase activity, transferring phosphorus-containing groups [GO:0016772];	NA
TCONS_00024459	XLOC_023497	BGIOSGA007794-TA	BGIOSGA007794	2	7515492	7520595	3.16811	9.90878	1.64509	0.19045	0.856295	UP	OsI_06380	Uncharacterized protein	mRNA 3'-end processing [GO:0031124]; oxidation-reduction process [GO:0055114];	NA	monooxygenase activity [GO:0004497]; iron ion binding [GO:0005506]; methyltransferase activity [GO:0008168]; electron carrier activity [GO:0009055]; oxidoreductase activity [GO:0016491]; oxidoreductase activity, acting on paired donors, with incorporation or reduction of molecular oxygen [GO:0016705]; heme binding [GO:0020037]; metal ion binding [GO:0046872];	NA
TCONS_00024460	XLOC_023498	BGIOSGA007795-TA	BGIOSGA007795	2	7530659	7535484	3.92506	9.15997	1.22263	0.33145	0.867071	UP	OsI_06382	Uncharacterized protein	biological_process [GO:0008150];	NA	molecular_function [GO:0003674]; methyltransferase activity [GO:0008168];	NA
TCONS_00024490	XLOC_023524	BGIOSGA007809-TA	BGIOSGA007809	2	7759313	7761520	1.37523	4.32324	1.65244	0.3405	0.871124	UP	OsI_06412	Uncharacterized protein	cysteine biosynthetic process from serine [GO:0006535];	NA	cysteine synthase activity [GO:0004124];	NA
TCONS_00024526	XLOC_023560	BGIOSGA007825-TA	BGIOSGA007825	2	8046631	8048976	1.01525	2.83777	1.48293	0.50395	0.904957	UP	OsI_06435	Uncharacterized protein	NA	NA	hydrolase activity [GO:0016787];	NA
TCONS_00024527	XLOC_023561	BGIOSGA007826-TA	BGIOSGA007826	2	8049666	8054164	0.521836	1.46958	1.49374	0.3672	0.87324	UP	OsI_06436	Uncharacterized protein	rRNA processing [GO:0006364]; metabolic process [GO:0008152];	chloroplast [GO:0009507];	catalytic activity [GO:0003824]; metalloendopeptidase activity [GO:0004222]; hydrolase activity [GO:0016787]; metal ion binding [GO:0046872];	NA
TCONS_00024528	XLOC_023562	BGIOSGA007827-TA	BGIOSGA007827	2	8063727	8068427	0.871659	6.92786	2.99057	0.12215	0.797149	UP	OsI_06439	Uncharacterized protein	RNA 3'-end processing [GO:0031123]; RNA polyadenylation [GO:0043631];	nucleus [GO:0005634];	RNA binding [GO:0003723]; polynucleotide adenylyltransferase activity [GO:0004652]; transferase activity [GO:0016740]; nucleotidyltransferase activity [GO:0016779];	NA
TCONS_00024631	XLOC_023659	BGIOSGA007871-TA	BGIOSGA007871	2	9094585	9100394	6.90259	16.3396	1.24317	0.2654	0.866399	UP	OsI_06524	Uncharacterized protein	ubiquitin-dependent protein catabolic process [GO:0006511]; cell proliferation [GO:0008283]; flower development [GO:0009908]; fruit development [GO:0010154]; protein deubiquitination [GO:0016579]; root development [GO:0048364]; leaf development [GO:0048366]; shoot system development [GO:0048367];	nucleus [GO:0005634]; cytoplasm [GO:0005737];	obsolete ubiquitin thiolesterase activity [GO:0004221]; ubiquitin-specific protease activity [GO:0004843]; zinc ion binding [GO:0008270]; ubiquitinyl hydrolase activity [GO:0036459];	NA
TCONS_00024643	XLOC_023671	BGIOSGA007877-TA	BGIOSGA007877	2	9213603	9218271	8.00481	17.7147	1.14601	0.29575	0.866399	UP	NA	NA	NA	NA	NA	NA
TCONS_00024654	XLOC_023681	BGIOSGA007885-TA	BGIOSGA007885	2	9300760	9314969	0.328518	0.81122	1.30412	0.46885	0.898352	UP	OsI_06552	Uncharacterized protein	(1->3)-beta-D-glucan biosynthetic process [GO:0006075]; microsporogenesis [GO:0009556]; callose deposition in cell wall [GO:0052543];	1,3-beta-D-glucan synthase complex [GO:0000148]; membrane [GO:0016020];	1,3-beta-D-glucan synthase activity [GO:0003843]; transferase activity, transferring glycosyl groups [GO:0016757];	NA
TCONS_00024661	XLOC_023687	BGIOSGA007889-TA	BGIOSGA007889	2	9398024	9398342	3.46739	7.14463	1.04301	0.57785	0.916276	UP	NA	NA	NA	NA	NA	NA
TCONS_00024721	XLOC_023744	BGIOSGA007918-TA	BGIOSGA007918	2	10077332	10081111	3.41402	6.93241	1.02188	0.4402	0.887045	UP	NA	NA	NA	NA	NA	NA
TCONS_00024746	XLOC_023768	BGIOSGA007933-TA	BGIOSGA007933	2	10324109	10332260	0.329326	1.10521	1.74672	0.433	0.885652	UP	OsI_06667	Uncharacterized protein	tRNA processing [GO:0008033]; chloroplast organization [GO:0009658]; embryo development ending in seed dormancy [GO:0009793]; suspensor development [GO:0010098];	cytoplasm [GO:0005737]; chloroplast [GO:0009507];	nucleotide binding [GO:0000166]; ATP binding [GO:0005524]; ligase activity, forming carbon-nitrogen bonds [GO:0016879];	NA
TCONS_00024780	XLOC_023800	BGIOSGA007946-TA	BGIOSGA007946	2	10653796	10657630	3.60912	16.2096	2.16713	0.11595	0.797149	UP	OsI_06704	Uncharacterized protein	NA	NA	DNA binding [GO:0003677]; chromatin binding [GO:0003682];	NA
TCONS_00024805	XLOC_023823	BGIOSGA007957-TA	CCMH	2	10926885	10928116	4.07152	12.7905	1.65143	0.3313	0.867071	UP	CCMH OsI_06730	Cytochrome c-type biogenesis CcmH-like mitochondrial protein (OsCCMH)	embryo development [GO:0009790]; embryo development ending in seed dormancy [GO:0009793]; cytochrome complex assembly [GO:0017004]; methylglyoxal catabolic process to D-lactate via S-lactoyl-glutathione [GO:0019243]; oxidation-reduction process [GO:0055114];	mitochondrion [GO:0005739]; mitochondrial inner membrane [GO:0005743]; integral component of membrane [GO:0016021]; protein complex [GO:0043234];	protein binding [GO:0005515]; oxidoreductase activity [GO:0016491]; metal ion binding [GO:0046872];	NA
TCONS_00024824	XLOC_023841	BGIOSGA007964-TA	BGIOSGA007964	2	11156789	11158228	3.30563	13.5853	2.03905	0.3951	0.879106	UP	NA	NA	NA	NA	NA	NA
TCONS_00024837	XLOC_023853	BGIOSGA007970-TA	BGIOSGA007970	2	11250583	11253731	3.73608	10.8792	1.54198	0.2131	0.866399	UP	OsI_06758	Uncharacterized protein	biological_process [GO:0008150];	cytosol [GO:0005829];	protein binding [GO:0005515];	NA
TCONS_00024854	XLOC_023870	BGIOSGA007977-TA	BGIOSGA007977	2	11477596	11481693	0.752501	4.76699	2.66331	0.0462	0.68035	UP	OsI_06768	Uncharacterized protein	regulation of transcription, DNA-templated [GO:0006355];	NA	zinc ion binding [GO:0008270];	NA
TCONS_00024870	XLOC_023885	BGIOSGA007986-TA	BGIOSGA007986	2	11658608	11660346	15.9119	41.688	1.38953	0.20495	0.866399	UP	NA	NA	NA	NA	NA	NA
TCONS_00024905	XLOC_023919	BGIOSGA008005-TA	BGIOSGA008005	2	11969544	11971786	0.756346	3.47958	2.20179	0.2495	0.866399	UP	OsI_06826	Uncharacterized protein	biological_process [GO:0008150];	NA	molecular_function [GO:0003674];	NA
TCONS_00024984	XLOC_023996	BGIOSGA008042-TA	BGIOSGA008042	2	12899305	12902355	0.705249	2.61383	1.88996	0.3129	0.866399	UP	NA	NA	NA	NA	NA	NA
TCONS_00025018	XLOC_024030	BGIOSGA008051-TA	BGIOSGA008051	2	13185816	13194940	7.75231	20.154	1.37837	0.22045	0.866399	UP	OsI_06927	Uncharacterized protein	NA	NA	binding [GO:0005488];	NA
TCONS_00025021	XLOC_024033	BGIOSGA008052-TA	BGIOSGA008052	2	13202215	13204477	1.44723	3.5876	1.30972	0.5419	0.910038	UP	NA	NA	NA	NA	NA	NA
TCONS_00025024	XLOC_024036	BGIOSGA008053-TA	BGIOSGA008053	2	13207477	13212954	4.48425	17.8261	1.99106	0.1461	0.813957	UP	NA	NA	NA	NA	NA	NA
TCONS_00025118	XLOC_024127	BGIOSGA008106-TA	BGIOSGA008106	2	14337458	14341135	1.32094	5.1356	1.95897	0.28235	0.866399	UP	NA	NA	NA	NA	NA	NA
TCONS_00025143	XLOC_024152	BGIOSGA008116-TA	BGIOSGA008116	2	14862771	14865981	3.23815	9.59404	1.56697	0.2423	0.866399	UP	OsI_07037	Uncharacterized protein	regulation of cyclin-dependent protein serine/threonine kinase activity [GO:0000079]; regulation of transcription, DNA-templated [GO:0006355];	NA	protein kinase binding [GO:0019901];	NA
TCONS_00025225	XLOC_024232	BGIOSGA008144-TA	EGOT	2	15944646	15948411	0.346652	1.13168	1.70691	0.33985	0.871124	UP	OsI_07084	Uncharacterized protein	defense response [GO:0006952];	NA	ADP binding [GO:0043531];	NA
TCONS_00025276	XLOC_024280	BGIOSGA008160-TA	BGIOSGA008160	2	16641715	16647416	0.231447	2.82275	3.60835	0.0965	0.797149	UP	OsI_07118	Uncharacterized protein	carbohydrate metabolic process [GO:0005975]; biological_process [GO:0008150]; petal formation [GO:0048451]; sepal formation [GO:0048453];	NA	molecular_function [GO:0003674]; catalytic activity [GO:0003824]; hydrolase activity, hydrolyzing O-glycosyl compounds [GO:0004553]; hydrolase activity [GO:0016787];	NA
TCONS_00025291	XLOC_024294	BGIOSGA008169-TA	BGIOSGA008169	2	16769144	16770353	0.372336	2.70895	2.86306	0.1341	0.801421	UP	NA	NA	NA	NA	NA	NA
TCONS_00025292	XLOC_024295	BGIOSGA008170-TA	BGIOSGA008170	2	16778752	16781584	0.488337	1.51732	1.63558	0.34985	0.871124	UP	NA	NA	NA	NA	NA	NA
TCONS_00025305	XLOC_024307	BGIOSGA008178-TA	BGIOSGA008178	2	16917657	16917846	10.9942	86.0035	2.96766	0.3044	0.866399	UP	OsI_07155	Uncharacterized protein	carbohydrate metabolic process [GO:0005975]; biosynthetic process [GO:0009058]; lipid glycosylation [GO:0030259];	NA	transferase activity, transferring glycosyl groups [GO:0016757]; transferase activity, transferring hexosyl groups [GO:0016758]; carbohydrate binding [GO:0030246];	NA
TCONS_00025317	XLOC_024318	BGIOSGA008181-TA	BGIOSGA008181	2	17003204	17004725	0.283152	0.826932	1.54619	0.4763	0.900398	UP	OsI_07159	Uncharacterized protein	biological_process [GO:0008150];	NA	molecular_function [GO:0003674]; protein binding [GO:0005515];	NA
TCONS_00025321	XLOC_024321	BGIOSGA008182-TA	BGIOSGA008182	2	17034991	17035747	7.31831	15.1694	1.05158	0.4812	0.902092	UP	NA	NA	NA	NA	NA	NA
TCONS_00025324	XLOC_024324	BGIOSGA008184-TA	BGIOSGA008184	2	17068214	17078712	0.776161	3.67641	2.24387	0.24985	0.866399	UP	OsI_07163	Uncharacterized protein	NA	membrane [GO:0016020];	ATP binding [GO:0005524];	NA
TCONS_00025328	XLOC_024328	BGIOSGA008185-TA	BGIOSGA008185	2	17097640	17101827	1.34808	4.19223	1.63681	0.372	0.874722	UP	OsI_07164	Uncharacterized protein	chromatin assembly or disassembly [GO:0006333]; regulation of transcription, DNA-templated [GO:0006355];	intracellular [GO:0005622]; nucleus [GO:0005634];	DNA binding [GO:0003677]; transcription factor activity, sequence-specific DNA binding [GO:0003700]; transcription regulatory region DNA binding [GO:0044212];	NA
TCONS_00025347	XLOC_024346	BGIOSGA008194-TA	BGIOSGA008194	2	17334917	17336084	9.72055	24.2815	1.32074	0.23405	0.866399	UP	OsI_07182	Uncharacterized protein	NA	NA	protein binding [GO:0005515];	NA
TCONS_00025350	XLOC_024349	BGIOSGA008196-TA	BGIOSGA008196	2	17348189	17362455	1.37183	3.54843	1.37108	0.2772	0.866399	UP	OsI_07185	Uncharacterized protein	DNA topological change [GO:0006265];	chromosome [GO:0005694];	DNA binding [GO:0003677]; DNA topoisomerase activity [GO:0003916]; DNA topoisomerase type I activity [GO:0003917]; isomerase activity [GO:0016853];	NA
TCONS_00025384	XLOC_024382	BGIOSGA008205-TA	BGIOSGA008205	2	17632886	17636926	2.93717	8.39251	1.51468	0.4169	0.883245	UP	NA	NA	NA	NA	NA	NA
TCONS_00025387	XLOC_024384	BGIOSGA008206-TA	BGIOSGA008206	2	17639625	17640237	336.792	680.366	1.01445	0.41615	0.883238	UP	OsI_07208	40S ribosomal protein S15a	translation [GO:0006412];	cell wall [GO:0005618]; ribosome [GO:0005840]; plasma membrane [GO:0005886]; membrane [GO:0016020]; cytosolic ribosome [GO:0022626]; intracellular ribonucleoprotein complex [GO:0030529];	structural constituent of ribosome [GO:0003735];	NA
TCONS_00025449	XLOC_024444	BGIOSGA008234-TA	BGIOSGA008234	2	18334635	18341000	2.83849	11.3578	2.00049	0.13915	0.807386	UP	OsI_07265	Kinesin-like protein	microtubule-based movement [GO:0007018];	kinesin complex [GO:0005871]; microtubule [GO:0005874];	nucleotide binding [GO:0000166]; microtubule motor activity [GO:0003777]; ATP binding [GO:0005524]; microtubule binding [GO:0008017];	NA
TCONS_00025514	XLOC_024508	BGIOSGA008265-TA	BGIOSGA008265	2	19083432	19088060	2.42017	5.67163	1.22865	0.32285	0.866399	UP	OsI_07327	Uncharacterized protein	oxidation-reduction process [GO:0055114];	NA	monooxygenase activity [GO:0004497]; iron ion binding [GO:0005506]; electron carrier activity [GO:0009055]; oxidoreductase activity [GO:0016491]; oxidoreductase activity, acting on paired donors, with incorporation or reduction of molecular oxygen [GO:0016705]; heme binding [GO:0020037]; metal ion binding [GO:0046872];	NA
TCONS_00025565	XLOC_024556	BGIOSGA008287-TA	AFU_254	2	19524103	19526308	5.07471	11.9623	1.2371	0.27145	0.866399	UP	NA	NA	NA	NA	NA	NA
TCONS_00025568	XLOC_024559	BGIOSGA008289-TA	BGIOSGA008289	2	19553126	19555872	13.7042	29.1575	1.08925	0.32425	0.866399	UP	OsI_07366	Uncharacterized protein	metal ion transport [GO:0030001];	plasma membrane [GO:0005886];	metal ion binding [GO:0046872]; transition metal ion binding [GO:0046914];	NA
TCONS_00025580	XLOC_024571	BGIOSGA008297-TA	BGIOSGA008297	2	19675510	19696856	1.01984	6.11633	2.58433	0.07125	0.761093	UP	OsI_07377	Uncharacterized protein	nucleobase-containing compound metabolic process [GO:0006139]; DNA replication [GO:0006260]; DNA repair [GO:0006281];	nucleus [GO:0005634]; epsilon DNA polymerase complex [GO:0008622];	nucleotide binding [GO:0000166]; nucleic acid binding [GO:0003676]; DNA binding [GO:0003677]; DNA-directed DNA polymerase activity [GO:0003887]; zinc ion binding [GO:0008270]; 3'-5' exonuclease activity [GO:0008408]; transferase activity [GO:0016740]; nucleotidyltransferase activity [GO:0016779];	NA
TCONS_00025613	XLOC_024603	BGIOSGA008309-TA	BGIOSGA008309	2	20049070	20054546	4.67923	10.0835	1.10766	0.3185	0.866399	UP	NA	NA	NA	NA	NA	NA
TCONS_00025626	XLOC_024616	BGIOSGA008314-TA	BGIOSGA008314	2	20234166	20237754	0.211032	1.08991	2.36868	0.3502	0.871124	UP	NA	NA	NA	NA	NA	NA
TCONS_00025631	XLOC_024621	BGIOSGA008316-TA	BGIOSGA008316	2	20275946	20277777	1.09929	14.3097	3.70236	0.2746	0.866399	UP	NA	NA	NA	NA	NA	NA
TCONS_00025645	XLOC_024634	BGIOSGA008328-TA	BGIOSGA008328	2	20429656	20433230	0.286168	2.0521	2.84217	0.30835	0.866399	UP	NA	NA	NA	NA	NA	NA
TCONS_00025670	XLOC_024658	BGIOSGA008340-TA	BGIOSGA008340	2	20667480	20676438	2.05077	5.18899	1.33929	0.3049	0.866399	UP	OsI_07472	Uncharacterized protein	double-strand break repair via homologous recombination [GO:0000724]; DNA-dependent DNA replication [GO:0006261]; DNA mediated transformation [GO:0009294]; double-strand break repair via synthesis-dependent strand annealing [GO:0045003];	NA	nucleic acid binding [GO:0003676]; DNA binding [GO:0003677]; helicase activity [GO:0004386]; protein binding [GO:0005515]; ATP binding [GO:0005524]; zinc ion binding [GO:0008270]; hydrolase activity, acting on acid anhydrides, in phosphorus-containing anhydrides [GO:0016818]; metal ion binding [GO:0046872];	NA
TCONS_00025699	XLOC_024685	BGIOSGA008351-TA	BGIOSGA008351	2	21036806	21039118	5.1159	14.606	1.5135	0.2888	0.866399	UP	OsI_07508	Uncharacterized protein	NA	NA	nucleotide binding [GO:0000166]; nucleic acid binding [GO:0003676];	NA
TCONS_00025716	XLOC_024702	BGIOSGA008358-TA	BGIOSGA008358	2	21188908	21192430	0.531535	1.23423	1.21538	0.5494	0.911235	UP	OsI_07524	Uncharacterized protein	biological_process [GO:0008150];	chloroplast [GO:0009507]; chloroplast thylakoid membrane [GO:0009535]; plastoglobule [GO:0010287];	NA	NA
TCONS_00025744	XLOC_024730	BGIOSGA008369-TA	BGIOSGA008369	2	21447498	21449331	0.981771	1.99648	1.024	0.61725	0.926907	UP	OsI_07546	Uncharacterized protein	NA	NA	protein binding [GO:0005515];	NA
TCONS_00025745	XLOC_024731	BGIOSGA008370-TA	BGIOSGA008370	2	21451501	21453457	2.12266	8.85726	2.06099	0.1168	0.797149	UP	OsI_07547	Uncharacterized protein	NA	NA	nucleotide binding [GO:0000166]; nucleic acid binding [GO:0003676];	NA
TCONS_00025749	XLOC_024734	BGIOSGA008373-TA	BGIOSGA008373	2	21532791	21536975	0.874035	4.44032	2.3449	0.17855	0.843862	UP	OsI_07552	Uncharacterized protein	NA	NA	nucleotide binding [GO:0000166]; ATP binding [GO:0005524]; nucleoside-triphosphatase activity [GO:0017111];	NA
TCONS_00025801	XLOC_024782	BGIOSGA008396-TA	BGIOSGA008396	2	22027200	22049101	1.67805	3.6821	1.13374	0.39275	0.878849	UP	OsI_07592	Uncharacterized protein	NA	myosin complex [GO:0016459];	nucleotide binding [GO:0000166]; motor activity [GO:0003774]; actin binding [GO:0003779]; protein binding [GO:0005515]; ATP binding [GO:0005524];	NA
TCONS_00025824	XLOC_024803	BGIOSGA008405-TA	BGIOSGA008405	2	22298217	22304374	0.878568	3.39091	1.94845	0.1204	0.797149	UP	NA	NA	NA	NA	NA	NA
TCONS_00025825	XLOC_024804	BGIOSGA008406-TA	BGIOSGA008406	2	22311585	22316609	2.56064	5.69801	1.15396	0.35975	0.872352	UP	NA	NA	NA	NA	NA	NA
TCONS_00025848	XLOC_024825	BGIOSGA008415-TA	BGIOSGA008415	2	22511631	22515943	2.96215	6.11586	1.04591	0.55575	0.911361	UP	OsI_07631	Uncharacterized protein	biological_process [GO:0008150];	NA	protein binding [GO:0005515];	NA
TCONS_00025881	XLOC_024856	BGIOSGA008430-TA	BGIOSGA008430	2	22782617	22787570	3.23275	8.10171	1.32546	0.31485	0.866399	UP	OsI_07661	Uncharacterized protein	NA	nucleus [GO:0005634];	nucleotide binding [GO:0000166]; nucleic acid binding [GO:0003676]; RNA binding [GO:0003723]; zinc ion binding [GO:0008270]; metal ion binding [GO:0046872];	NA
TCONS_00026005	XLOC_024973	BGIOSGA008502-TA	BGIOSGA008502	2	24147695	24147938	8.45167	27.6932	1.71223	0.4045	0.882602	UP	NA	NA	NA	NA	NA	NA
TCONS_00026007	XLOC_024975	BGIOSGA008503-TA	BGIOSGA008503	2	24161365	24174512	0.730366	3.67411	2.3307	0.0802	0.778847	UP	OsI_07819	Uncharacterized protein	cellular amino acid catabolic process [GO:0009063]; menaquinone biosynthetic process [GO:0009234]; phylloquinone biosynthetic process [GO:0042372]; photosystem I stabilization [GO:0042550];	NA	magnesium ion binding [GO:0000287]; catalytic activity [GO:0003824]; hydro-lyase activity [GO:0016836]; thiamine pyrophosphate binding [GO:0030976]; 2-succinyl-5-enolpyruvyl-6-hydroxy-3-cyclohexene-1-carboxylic-acid synthase activity [GO:0070204];	NA
TCONS_00026055	XLOC_025022	BGIOSGA008522-TA	BGIOSGA008522	2	24573376	24576434	1.09462	2.60098	1.24863	0.5539	0.911361	UP	NA	NA	NA	NA	NA	NA
TCONS_00026063	XLOC_025030	BGIOSGA008525-TA	BGIOSGA008525	2	24633838	24636173	1.13013	4.11382	1.86399	0.26735	0.866399	UP	OsI_07878	Uncharacterized protein	lipid metabolic process [GO:0006629]; signal transduction [GO:0007165]; intracellular signal transduction [GO:0035556];	NA	phosphatidylinositol phospholipase C activity [GO:0004435];	NA
TCONS_00026065	XLOC_025031	BGIOSGA008526-TA	BGIOSGA008526	2	24637016	24643925	2.87378	9.4578	1.71856	0.19445	0.863522	UP	NA	NA	NA	NA	NA	NA
TCONS_00026085	XLOC_025051	BGIOSGA008538-TA	BGIOSGA008538	2	24834759	24837642	12.1359	28.2079	1.21682	0.3376	0.869334	UP	OsI_07901	Uncharacterized protein	NA	NA	translation initiation factor activity [GO:0003743];	NA
TCONS_00026091	XLOC_025057	BGIOSGA008542-TA	BGIOSGA008542	2	24903712	24906739	1.51646	3.48705	1.2013	0.5867	0.916276	UP	NA	NA	NA	NA	NA	NA
TCONS_00026100	XLOC_025066	BGIOSGA008550-TA	BGIOSGA008550	2	25028562	25035277	1.9835	4.63913	1.2258	0.27325	0.866399	UP	OsI_07928	Uncharacterized protein	vacuolar transport [GO:0007034]; response to salt stress [GO:0009651];	trans-Golgi network membrane [GO:0032588];	molecular_function [GO:0003674];	NA
TCONS_00026102	XLOC_025067	BGIOSGA008551-TA	BGIOSGA008551	2	25036255	25048842	0.924811	1.96103	1.08438	0.4476	0.889105	UP	OsI_07929	Uncharacterized protein	protein dephosphorylation [GO:0006470];	NA	catalytic activity [GO:0003824]; phosphoprotein phosphatase activity [GO:0004721]; protein serine/threonine phosphatase activity [GO:0004722]; hydrolase activity [GO:0016787]; cation binding [GO:0043169]; metal ion binding [GO:0046872];	NA
TCONS_00026105	XLOC_025070	BGIOSGA008554-TA	BGIOSGA008554	2	25068164	25078637	0.0510225	0.778542	3.93157	0.274	0.866399	UP	OsI_07933	Uncharacterized protein	protein dephosphorylation [GO:0006470];	NA	catalytic activity [GO:0003824]; phosphoprotein phosphatase activity [GO:0004721]; protein serine/threonine phosphatase activity [GO:0004722]; hydrolase activity [GO:0016787]; cation binding [GO:0043169]; metal ion binding [GO:0046872];	NA
TCONS_00026108	XLOC_025073	BGIOSGA008557-TA	BGIOSGA008557	2	25096495	25102308	2.04417	4.80356	1.23259	0.32435	0.866399	UP	OsI_07938	Uncharacterized protein	protein dephosphorylation [GO:0006470];	NA	catalytic activity [GO:0003824]; phosphoprotein phosphatase activity [GO:0004721]; protein serine/threonine phosphatase activity [GO:0004722]; hydrolase activity [GO:0016787]; cation binding [GO:0043169]; metal ion binding [GO:0046872];	NA
[truncated: 2,618 more rows]

## Sheet: BPH DN_Regulated
Cuffmerge Transcript ID	Cuffmerge Gene ID	Nearest Transcript ID	GFF Gene Name	Chromosome	Transcript Start (bp)	Transcript End (bp)	FPKM S8	FPKM Sample2	log2(fold_change)	P_value	Q_value	Regulation	Gene Name	Uniprot Protein Name	GO_BP	GO_CC	GO_MF	Pathways
[truncated: 5,554 more rows]
