# Supplementary material for: RNA-Sequencing Reveals Differentially Expressed Rice Genes Functionally Associated with Defense against BPH and WBPH in RILs Derived from a Cross between RP2068 and TN1
Source: Rice (N Y). 2021 Mar 6;14:27. doi: 10.1186/s12284-021-00470-3 (PMC7936997; doi:10.1186/s12284-021-00470-3)
Supplement: Supplementary file 2 — Additional file 2: Supplementary Data File No 2. with list of DEGs in TR3RR RIL following WBPH infestation [file 12284_2021_470_MOESM2_ESM.xlsx]

## Sheet: WBPH Up_Regulated
Cuffmerge Transcript ID	Cuffmerge Gene ID	Nearest Transcript ID	GFF Gene Name	Chromosome	Transcript Start (bp)	Transcript End (bp)	FPKM S8	FPKM Sample4	log2(fold_change)	P_value	Q_value	Regulation	Gene Name	Uniprot Protein Name	GO_BP	GO_CC	GO_MF	Pathways
TCONS_00000015	XLOC_000015	BGIOSGA002579-TA	BGIOSGA002579	1	88889	90131	12.7558	37.3901	1.55151	0.17245	0.830054	UP	OsI_00013	Uncharacterized protein	L-methionine biosynthetic process from methylthioadenosine [GO:0019509];	NA	magnesium ion binding [GO:0000287]; acireductone synthase activity [GO:0043874];	NA
TCONS_00000017	XLOC_000017	BGIOSGA002581-TA	BGIOSGA002581	1	98743	102775	1.74005	8.08901	2.21684	0.123	0.78263	UP	OsI_00016	Uncharacterized protein	microtubule cytoskeleton organization [GO:0000226]; cytokinesis by cell plate formation [GO:0000911]; cell adhesion [GO:0007155]; biological_process [GO:0008150]; organ morphogenesis [GO:0009887]; tissue development [GO:0009888]; trichome morphogenesis [GO:0010090]; vegetative to reproductive phase transition of meristem [GO:0010228]; positive regulation of organelle organization [GO:0010638]; pr…	NA	nucleotide binding [GO:0000166]; nucleic acid binding [GO:0003676]; RNA binding [GO:0003723]; protein binding [GO:0005515]; zinc ion binding [GO:0008270]; metal ion binding [GO:0046872];	NA
TCONS_00000023	XLOC_000022	BGIOSGA002584-TA	BGIOSGA002584	1	147447	148390	1.39466	8.10824	2.53947	0.19905	0.844875	UP	OsI_00021	Uncharacterized protein	biological_process [GO:0008150]; stomatal complex morphogenesis [GO:0010103]; glucosinolate biosynthetic process [GO:0019761];	chloroplast [GO:0009507]; chloroplast thylakoid lumen [GO:0009543]; thylakoid [GO:0009579]; thylakoid lumen [GO:0031977];	molecular_function [GO:0003674];	NA
TCONS_00000027	XLOC_000026	BGIOSGA002587-TA	BGIOSGA002587	1	158782	160713	21.1438	88.6003	2.06708	0.0724	0.716738	UP	OsI_00024	Uncharacterized protein	sulfur amino acid metabolic process [GO:0000096]; cellular amino acid metabolic process [GO:0006520]; glycine catabolic process [GO:0006546]; tryptophan catabolic process [GO:0006569]; unsaturated fatty acid biosynthetic process [GO:0006636]; oxidoreduction coenzyme metabolic process [GO:0006733]; vitamin metabolic process [GO:0006766]; cellular amino acid biosynthetic process [GO:0008652]; aroma…	chloroplast [GO:0009507]; chloroplast stroma [GO:0009570];	shikimate kinase activity [GO:0004765]; ATP binding [GO:0005524];	NA
TCONS_00000030	XLOC_000029	BGIOSGA002589-TA	BGIOSGA002589	1	209676	211497	1.79585	4.09658	1.18975	0.36285	0.903948	UP	OsI_00028	Uncharacterized protein	transport [GO:0006810]; oligopeptide transport [GO:0006857];	membrane [GO:0016020]; integral component of membrane [GO:0016021];	transporter activity [GO:0005215];	NA
TCONS_00000071	XLOC_000068	BGIOSGA002610-TA	BGIOSGA002610	1	507398	509721	0.676417	1.98071	1.55003	0.5033	0.936261	UP	OsI_00068	Uncharacterized protein	NA	NA	hydrolase activity [GO:0016787];	NA
TCONS_00000100	XLOC_000097	BGIOSGA002631-TA	BGIOSGA002631	1	737451	742692	0.383752	2.45798	2.67923	0.1445	0.81261	UP	OsI_00100	Uncharacterized protein	response to stress [GO:0006950]; biological_process [GO:0008150];	NA	nucleic acid binding [GO:0003676]; DNA binding [GO:0003677]; protein dimerization activity [GO:0046983];	NA
TCONS_00000222	XLOC_000213	BGIOSGA002691-TA	BGIOSGA002691	1	1800800	1805217	1.8282	4.73506	1.37295	0.28305	0.88304	UP	OsI_00224	Uncharacterized protein	NA	NA	DNA binding [GO:0003677]; chromatin binding [GO:0003682];	NA
TCONS_00000234	XLOC_000225	BGIOSGA002700-TA	BGIOSGA002700	1	1901435	1907653	1.96735	5.86398	1.57562	0.2554	0.858007	UP	OsI_00239	Uncharacterized protein	biological_process [GO:0008150];	endoplasmic reticulum [GO:0005783];	molecular_function [GO:0003674]; protein binding [GO:0005515];	NA
TCONS_00000256	XLOC_000247	BGIOSGA002711-TA	BGIOSGA002711	1	2137850	2138699	1.05324	2.35647	1.16179	0.61005	0.952604	UP	NA	NA	NA	NA	NA	NA
TCONS_00000290	XLOC_000281	BGIOSGA002734-TA	BGIOSGA002734	1	2427844	2430337	1.5421	17.3731	3.49389	0.09705	0.767721	UP	NA	NA	NA	NA	NA	NA
TCONS_00000292	XLOC_000283	BGIOSGA002736-TA	BGIOSGA002736	1	2448493	2449680	5.74856	14.9168	1.37566	0.27825	0.879011	UP	OsI_00312	Reticulon-like protein	NA	endoplasmic reticulum membrane [GO:0005789]; membrane [GO:0016020]; integral component of membrane [GO:0016021];	NA	NA
TCONS_00000320	XLOC_000311	BGIOSGA002752-TA	BGIOSGA002752	1	2646739	2651121	0.822048	2.44989	1.57542	0.38085	0.905602	UP	OsI_00335	Uncharacterized protein	biological_process [GO:0008150];	NA	molecular_function [GO:0003674];	NA
TCONS_00000335	XLOC_000326	BGIOSGA002759-TA	BGIOSGA002759	1	2743342	2746474	0.485081	1.55067	1.67659	0.45715	0.920954	UP	OsI_00348	Uncharacterized protein	carbohydrate metabolic process [GO:0005975]; protein phosphorylation [GO:0006468]; metabolic process [GO:0008152]; cell wall organization [GO:0071555];	extracellular region [GO:0005576];	polygalacturonase activity [GO:0004650]; protein kinase activity [GO:0004672]; protein serine/threonine kinase activity [GO:0004674]; ATP binding [GO:0005524]; transferase activity, transferring phosphorus-containing groups [GO:0016772]; hydrolase activity [GO:0016787]; hydrolase activity, acting on glycosyl bonds [GO:0016798];	NA
TCONS_00000343	XLOC_000333	BGIOSGA002761-TA	BGIOSGA002761	1	2831930	2834108	0.746901	3.23706	2.11569	0.3732	0.905602	UP	NA	NA	NA	NA	NA	NA
TCONS_00000371	XLOC_000359	BGIOSGA002779-TA	BGIOSGA002779	1	3069267	3074232	0.674687	1.56604	1.21483	0.48865	0.930951	UP	NA	NA	NA	NA	NA	NA
TCONS_00000383	XLOC_000371	BGIOSGA002787-TA	BGIOSGA002787	1	3185313	3188055	39.0733	139.765	1.83875	0.10005	0.767721	UP	NA	NA	NA	NA	NA	NA
TCONS_00000387	XLOC_000375	BGIOSGA002790-TA	BGIOSGA002790	1	3202853	3207227	0.481693	11.8567	4.62145	0.13455	0.805322	UP	NA	NA	NA	NA	NA	NA
TCONS_00000399	XLOC_000386	BGIOSGA002798-TA	BGIOSGA002798	1	3260200	3260467	30.2337	76.2639	1.33484	0.36175	0.903817	UP	OsI_00425	Uncharacterized protein	glutathione metabolic process [GO:0006749]; glutathione catabolic process [GO:0006751]; xenobiotic metabolic process [GO:0006805];	vacuole [GO:0005773];	gamma-glutamyltransferase activity [GO:0003840]; glutathione gamma-glutamylcysteinyltransferase activity [GO:0016756];	NA
TCONS_00000400	XLOC_000387	BGIOSGA002799-TA	BGIOSGA002799	1	3261486	3265323	2.19172	8.37367	1.93379	0.13645	0.808526	UP	OsI_00426	Uncharacterized protein	biological_process [GO:0008150];	nucleus [GO:0005634]; endoplasmic reticulum [GO:0005783];	molecular_function [GO:0003674];	NA
TCONS_00000414	XLOC_000401	BGIOSGA002811-TA	BGIOSGA002811	1	3356272	3364911	1.59632	6.06932	1.92679	0.1645	0.824319	UP	OsI_00447	Uncharacterized protein	rRNA processing [GO:0006364]; tRNA metabolic process [GO:0006399]; translation [GO:0006412]; tRNA aminoacylation for protein translation [GO:0006418]; chloroplast organization [GO:0009658]; ovule development [GO:0048481];	cytoplasm [GO:0005737]; mitochondrion [GO:0005739]; chloroplast [GO:0009507]; membrane [GO:0016020];	nucleotide binding [GO:0000166]; nucleic acid binding [GO:0003676]; aminoacyl-tRNA ligase activity [GO:0004812]; ATP binding [GO:0005524]; ligase activity [GO:0016874];	NA
TCONS_00000487	XLOC_000472	BGIOSGA002853-TA	BGIOSGA002853	1	3877177	3877990	3.72338	12.0836	1.69837	0.19095	0.840556	UP	OsI_00549	rRNA N-glycosidase (EC 3.2.2.22)	defense response [GO:0006952]; negative regulation of translation [GO:0017148];	NA	hydrolase activity [GO:0016787]; rRNA N-glycosylase activity [GO:0030598];	NA
TCONS_00000492	XLOC_000477	BGIOSGA002855-TA	BGIOSGA002855	1	3937424	3940456	1.14915	8.2868	2.85025	0.13905	0.808526	UP	OsI_00559	Uncharacterized protein	NA	NA	protein binding [GO:0005515]; zinc ion binding [GO:0008270]; metal ion binding [GO:0046872];	NA
TCONS_00000528	XLOC_000513	BGIOSGA002874-TA	BGIOSGA002874	1	4350555	4351980	0.550443	2.04146	1.89094	0.3	0.895792	UP	NA	NA	NA	NA	NA	NA
TCONS_00000536	XLOC_000521	BGIOSGA002878-TA	BGIOSGA002878	1	4400368	4406730	28.971	121.992	2.0741	0.11165	0.782591	UP	NA	NA	NA	NA	NA	NA
TCONS_00000616	XLOC_000596	BGIOSGA002924-TA	BGIOSGA002924	1	5134173	5138206	5.48831	14.5943	1.41097	0.22235	0.851713	UP	OsI_00710	Uncharacterized protein	oxidation-reduction process [GO:0055114];	NA	iron ion binding [GO:0005506]; oxidoreductase activity [GO:0016491]; oxidoreductase activity, acting on paired donors, with incorporation or reduction of molecular oxygen, 2-oxoglutarate as one donor, and incorporation of one atom each of oxygen into both donors [GO:0016706];	NA
TCONS_00000666	XLOC_000646	BGIOSGA002948-TA	BGIOSGA002948	1	5768995	5769646	1.79107	4.22686	1.23876	0.46425	0.92096	UP	NA	NA	NA	NA	NA	NA
TCONS_00000713	XLOC_000693	BGIOSGA002966-TA	BGIOSGA002966	1	6201036	6201952	0.750378	3.95134	2.39665	0.3378	0.896662	UP	OsI_00824	Uncharacterized protein	DNA-templated transcription, termination [GO:0006353];	NA	nucleic acid binding [GO:0003676];	NA
TCONS_00000728	XLOC_000708	BGIOSGA002977-TA	BGIOSGA002977	1	6338109	6341406	8.95716	31.4501	1.81195	0.1144	0.78263	UP	OsI_00845	Uncharacterized protein	NA	NA	actin binding [GO:0003779];	NA
TCONS_00000729	XLOC_000709	BGIOSGA002978-TA	BGIOSGA002978	1	6343210	6352833	1.07304	2.44333	1.18715	0.3589	0.902721	UP	OsI_00846	Uncharacterized protein	tricarboxylic acid cycle [GO:0006099]; carbon fixation [GO:0015977];	NA	catalytic activity [GO:0003824]; phosphoenolpyruvate carboxylase activity [GO:0008964];	NA
TCONS_00000744	XLOC_000724	BGIOSGA002984-TA	BGIOSGA002984	1	6468463	6472639	0.582294	1.41674	1.28276	0.44735	0.919816	UP	OsI_00862	Uncharacterized protein	protein glycosylation [GO:0006486]; lipid metabolic process [GO:0006629];	membrane [GO:0016020]; integral component of membrane [GO:0016021];	catalytic activity [GO:0003824]; phospho-N-acetylmuramoyl-pentapeptide-transferase activity [GO:0008963]; P-P-bond-hydrolysis-driven protein transmembrane transporter activity [GO:0015450];	NA
TCONS_00000779	XLOC_000758	BGIOSGA003002-TA	BGIOSGA003002	1	6814767	6816699	0.237899	0.730321	1.61818	0.4566	0.920929	UP	OsI_00898	Uncharacterized protein	lipid metabolic process [GO:0006629];	NA	hydrolase activity [GO:0016787]; hydrolase activity, acting on ester bonds [GO:0016788];	NA
TCONS_00000801	XLOC_000779	BGIOSGA003017-TA	BGIOSGA003017	1	6997721	7000203	2.73683	7.38874	1.43282	0.40415	0.909283	UP	OsI_00920	Vesicle transport protein	phosphatidylinositol biosynthetic process [GO:0006661]; transport [GO:0006810]; vesicle-mediated transport [GO:0016192];	integral component of membrane [GO:0016021];	molecular_function [GO:0003674];	NA
TCONS_00000819	XLOC_000797	BGIOSGA003022-TA	BGIOSGA003022	1	7112863	7113103	5.34048	26.5524	2.3138	0.3592	0.902721	UP	NA	NA	NA	NA	NA	NA
TCONS_00000824	XLOC_000802	BGIOSGA003026-TA	BGIOSGA003026	1	7141249	7144553	2.08951	12.095	2.53317	0.0698	0.706241	UP	OsI_00941	GDT1-like protein 1, chloroplastic	cellular response to water deprivation [GO:0042631];	membrane [GO:0016020]; integral component of membrane [GO:0016021]; chloroplast membrane [GO:0031969];	NA	NA
TCONS_00000829	XLOC_000807	BGIOSGA003028-TA	BGIOSGA003028	1	7196388	7206488	0.312434	1.81948	2.5419	0.3369	0.896662	UP	OsI_00950	Uncharacterized protein	protein phosphorylation [GO:0006468]; regulation of signal transduction [GO:0009966];	NA	nucleotide binding [GO:0000166]; protein kinase activity [GO:0004672]; protein serine/threonine kinase activity [GO:0004674]; ATP binding [GO:0005524]; transferase activity, transferring phosphorus-containing groups [GO:0016772];	NA
TCONS_00000843	XLOC_000821	BGIOSGA003038-TA	BGIOSGA003038	1	7372530	7377217	1.20792	4.60461	1.93055	0.1334	0.802371	UP	OsI_00969	Uncharacterized protein	biological_process [GO:0008150]; nucleotide biosynthetic process [GO:0009165];	cellular_component [GO:0005575];	molecular_function [GO:0003674];	NA
TCONS_00000875	XLOC_000853	BGIOSGA003059-TA	BGIOSGA003059	1	7607763	7609854	2.36272	4.85866	1.04011	0.4336	0.915346	UP	OsI_00999	Uncharacterized protein	NA	NA	protein binding [GO:0005515];	NA
TCONS_00000886	XLOC_000863	EPlOINT00000033041	SSU_RRNA_BACTERIA	1	7702638	7704116	0.257858	163.022	9.30427	0.171	0.829472	UP	NA	NA	NA	NA	NA	NA
TCONS_00000894	XLOC_000870	BGIOSGA003065-TA	BGIOSGA003065	1	7729081	7737005	0.305957	0.69899	1.19194	0.58245	0.950016	UP	OsI_01013	Uncharacterized protein	NA	NA	acid-amino acid ligase activity [GO:0016881];	NA
TCONS_00000909	XLOC_000885	BGIOSGA003075-TA	BGIOSGA003075	1	7859497	7868436	4.81715	9.96321	1.04843	0.3554	0.900457	UP	OsI_01027	Uncharacterized protein	tRNA processing [GO:0008033]; tRNA 3'-trailer cleavage [GO:0042779];	NA	hydrolase activity [GO:0016787]; endoribonuclease activity, producing 5'-phosphomonoesters [GO:0016891];	NA
TCONS_00000914	XLOC_000890	BGIOSGA003078-TA	BGIOSGA003078	1	7921988	7925164	12.7837	27.8358	1.12264	0.33085	0.896662	UP	OsI_01033	Histidinol dehydrogenase, chloroplastic (HDH) (EC 1.1.1.23)	histidine biosynthetic process [GO:0000105]; metabolic process [GO:0008152]; spermidine biosynthetic process [GO:0008295]; cellular amino acid biosynthetic process [GO:0008652]; response to UV [GO:0009411]; pollen development [GO:0009555]; oxidation-reduction process [GO:0055114];	chloroplast [GO:0009507]; plastid [GO:0009536]; chloroplast stroma [GO:0009570];	histidinol dehydrogenase activity [GO:0004399]; zinc ion binding [GO:0008270]; oxidoreductase activity [GO:0016491]; metal ion binding [GO:0046872]; NAD binding [GO:0051287];	NA
TCONS_00000916	XLOC_000892	BGIOSGA003079-TA	BGIOSGA003079	1	7975784	7978446	0.382922	1.935	2.33721	0.3789	0.905602	UP	OsI_01038	Uncharacterized protein	biological_process [GO:0008150]; histone acetylation [GO:0016573]; photoperiodism, flowering [GO:0048573];	histone acetyltransferase complex [GO:0000123]; vacuole [GO:0005773];	molecular_function [GO:0003674];	NA
TCONS_00000945	XLOC_000921	BGIOSGA003095-TA	BGIOSGA003095	1	8198662	8203484	2.04419	6.2152	1.60427	0.1569	0.823709	UP	OsI_01067	Uncharacterized protein	NA	NA	protein binding [GO:0005515];	NA
TCONS_00000957	XLOC_000933	BGIOSGA003102-TA	BGIOSGA003102	1	8316802	8323119	6.01704	12.0817	1.00569	0.37695	0.905602	UP	OsI_01086	Uncharacterized protein	NA	NA	protein binding [GO:0005515];	NA
TCONS_00000962	XLOC_000938	BGIOSGA003104-TA	BGIOSGA003104	1	8355660	8360276	3.7271	8.60635	1.20735	0.3576	0.9022	UP	OsI_01090	Uncharacterized protein	protein folding [GO:0006457];	NA	unfolded protein binding [GO:0051082];	NA
TCONS_00001049	XLOC_001022	BGIOSGA003155-TA	BGIOSGA003155	1	9110429	9114813	1.52786	3.19496	1.06429	0.4222	0.912695	UP	NA	NA	NA	NA	NA	NA
TCONS_00001058	XLOC_001031	BGIOSGA003160-TA	BGIOSGA003160	1	9168532	9169748	0.380007	0.962609	1.34092	0.5307	0.936879	UP	OsI_01200	Uncharacterized protein	biological_process [GO:0008150];	NA	molecular_function [GO:0003674];	NA
TCONS_00001067	XLOC_001040	BGIOSGA003169-TA	BGIOSGA003169	1	9241221	9244738	1.12428	2.70704	1.26772	0.31435	0.895792	UP	OsI_01214	Uncharacterized protein	lipid metabolic process [GO:0006629];	NA	triglyceride lipase activity [GO:0004806]; hydrolase activity [GO:0016787];	NA
TCONS_00001078	XLOC_001050	BGIOSGA003173-TA	BGIOSGA003173	1	9331475	9333546	8.44085	18.3288	1.11865	0.33355	0.896662	UP	OsI_01223	Uncharacterized protein	metabolic process [GO:0008152];	NA	catalytic activity [GO:0003824];	NA
TCONS_00001103	XLOC_001073	BGIOSGA003184-TA	BGIOSGA003184	1	9525264	9529068	0.962893	2.77136	1.52515	0.41545	0.912156	UP	OsI_01251	Uncharacterized protein	protein phosphorylation [GO:0006468];	NA	nucleotide binding [GO:0000166]; protein kinase activity [GO:0004672]; protein serine/threonine kinase activity [GO:0004674]; ATP binding [GO:0005524]; transferase activity, transferring phosphorus-containing groups [GO:0016772];	NA
TCONS_00001129	XLOC_001099	BGIOSGA003197-TA	BGIOSGA003197	1	9717395	9719135	20.1223	93.1168	2.21024	0.0539	0.667923	UP	OsI_01272	Uncharacterized protein	NA	membrane [GO:0016020]; integral component of membrane [GO:0016021];	NA	NA
TCONS_00001156	XLOC_001125	BGIOSGA003212-TA	BGIOSGA003212	1	9952961	9953576	20.3715	45.4736	1.15848	0.30825	0.895792	UP	OsI_01302	Uncharacterized protein	NA	NA	protein binding [GO:0005515]; zinc ion binding [GO:0008270]; metal ion binding [GO:0046872];	NA
TCONS_00001175	XLOC_001144	BGIOSGA003224-TA	BGIOSGA003224	1	10145993	10156625	2.50176	10.0305	2.00338	0.09045	0.759267	UP	OsI_01322	DNA topoisomerase 2 (EC 5.99.1.3)	DNA topological change [GO:0006265];	NA	nucleotide binding [GO:0000166]; DNA binding [GO:0003677]; DNA topoisomerase activity [GO:0003916]; DNA topoisomerase type II (ATP-hydrolyzing) activity [GO:0003918]; ATP binding [GO:0005524]; isomerase activity [GO:0016853];	NA
TCONS_00001237	XLOC_001204	BGIOSGA003252-TA	BGIOSGA003252	1	10670691	10674304	1.7604	5.33342	1.59916	0.2131	0.851293	UP	OsI_01385	Uncharacterized protein	regulation of transcription, DNA-templated [GO:0006355];	NA	DNA binding [GO:0003677];	NA
TCONS_00001251	XLOC_001216	BGIOSGA003257-TA	BGIOSGA003257	1	10802734	10803866	143.628	681.73	2.24686	0.0909	0.760431	UP	OsI_01394	Uncharacterized protein	plastid translation [GO:0032544];	chloroplast [GO:0009507]; chloroplast thylakoid membrane [GO:0009535]; thylakoid [GO:0009579]; chloroplast envelope [GO:0009941];	molecular_function [GO:0003674];	NA
TCONS_00001290	XLOC_001253	BGIOSGA003277-TA	BGIOSGA003277	1	11076177	11076957	11.2352	48.0842	2.09754	0.074	0.720532	UP	NA	NA	NA	NA	NA	NA
TCONS_00001306	XLOC_001268	BGIOSGA003286-TA	BGIOSGA003286	1	11159967	11162687	18.6491	72.541	1.95969	0.0872	0.752643	UP	OsI_01440	Peptidyl-prolyl cis-trans isomerase (PPIase) (EC 5.2.1.8)	protein peptidyl-prolyl isomerization [GO:0000413]; protein folding [GO:0006457]; glycine catabolic process [GO:0006546]; unsaturated fatty acid biosynthetic process [GO:0006636]; oxidoreduction coenzyme metabolic process [GO:0006733]; vitamin metabolic process [GO:0006766]; response to oxidative stress [GO:0006979]; signal transduction [GO:0007165]; aromatic amino acid family biosynthetic proces…	chloroplast [GO:0009507]; chloroplast thylakoid membrane [GO:0009535]; chloroplast stroma [GO:0009570]; thylakoid [GO:0009579]; chloroplast envelope [GO:0009941]; cytosolic ribosome [GO:0022626]; thylakoid lumen [GO:0031977]; apoplast [GO:0048046];	peptidyl-prolyl cis-trans isomerase activity [GO:0003755]; isomerase activity [GO:0016853];	NA
TCONS_00001319	XLOC_001280	BGIOSGA003290-TA	BGIOSGA003290	1	11262858	11266104	11.9231	45.399	1.9289	0.0888	0.756231	UP	OsI_01450	Protoporphyrinogen oxidase (EC 1.3.3.4)	porphyrin-containing compound biosynthetic process [GO:0006779]; oxidation-reduction process [GO:0055114];	chloroplast [GO:0009507]; chloroplast thylakoid [GO:0009534]; chloroplast envelope [GO:0009941];	oxygen-dependent protoporphyrinogen oxidase activity [GO:0004729]; oxidoreductase activity [GO:0016491];	NA
TCONS_00001322	XLOC_001283	BGIOSGA003292-TA	IAA4	1	11291505	11293727	2.24948	6.05732	1.42909	0.42365	0.912986	UP	IAA4 IAA20 OsI_001413	Auxin-responsive protein IAA4 (Indoleacetic acid-induced protein 4)	transcription, DNA-templated [GO:0006351]; regulation of transcription, DNA-templated [GO:0006355]; auxin-activated signaling pathway [GO:0009734];	nucleus [GO:0005634];	protein binding [GO:0005515];	NA
TCONS_00001326	XLOC_001287	BGIOSGA003294-TA	BGIOSGA003294	1	11314646	11316520	1.41734	16.6952	3.55818	0.08735	0.752643	UP	NA	NA	NA	NA	NA	NA
TCONS_00001385	XLOC_001341	BGIOSGA003318-TA	BGIOSGA003318	1	11827098	11828847	2.73825	6.3882	1.22215	0.3665	0.905602	UP	OsI_01510	Uncharacterized protein	carbohydrate metabolic process [GO:0005975]; metabolic process [GO:0008152]; cell wall organization [GO:0071555];	extracellular region [GO:0005576];	polygalacturonase activity [GO:0004650]; hydrolase activity [GO:0016787]; hydrolase activity, acting on glycosyl bonds [GO:0016798];	NA
TCONS_00001448	XLOC_001402	BGIOSGA003349-TA	BGIOSGA003349	1	12490155	12498599	13.386	40.7731	1.60689	0.15215	0.821875	UP	OsI_01577	Uncharacterized protein	biological_process [GO:0008150];	chloroplast [GO:0009507]; chloroplast thylakoid membrane [GO:0009535]; chloroplast envelope [GO:0009941];	molecular_function [GO:0003674];	NA
TCONS_00001462	XLOC_001416	BGIOSGA003352-TA	BGIOSGA003352	1	12657373	12661187	2.35853	12.793	2.43939	0.0882	0.755732	UP	OsI_01582	Uncharacterized protein	lipid metabolic process [GO:0006629]; lipid catabolic process [GO:0016042];	NA	triglyceride lipase activity [GO:0004806]; hydrolase activity [GO:0016787];	NA
TCONS_00001476	XLOC_001430	BGIOSGA003358-TA	BGIOSGA003358	1	12735343	12737574	2.17984	4.53424	1.05664	0.5511	0.94239	UP	OsI_01589	Uncharacterized protein	NA	NA	protein binding [GO:0005515]; zinc ion binding [GO:0008270]; metal ion binding [GO:0046872];	NA
TCONS_00001496	XLOC_001450	BGIOSGA003367-TA	BGIOSGA003367	1	12918121	12921448	0.147748	1.21354	3.03801	0.1506	0.821875	UP	OsI_01605	Uncharacterized protein	defense response [GO:0006952];	NA	ADP binding [GO:0043531];	NA
TCONS_00001500	XLOC_001454	BGIOSGA003369-TA	BGIOSGA003369	1	12959770	12968786	18.7686	40.9487	1.12549	0.33425	0.896662	UP	NA	NA	NA	NA	NA	NA
TCONS_00001509	XLOC_001463	BGIOSGA003372-TA	BGIOSGA003372	1	13044646	13051543	4.92517	12.5504	1.34949	0.25095	0.856007	UP	NA	NA	NA	NA	NA	NA
TCONS_00001525	XLOC_001478	BGIOSGA003380-TA	BGIOSGA003380	1	13180862	13185885	2.67223	17.0188	2.67101	0.0564	0.682457	UP	OsI_01625	Pectin acetylesterase (EC 3.1.1.-)	NA	NA	hydrolase activity [GO:0016787];	NA
TCONS_00001560	XLOC_001510	BGIOSGA003390-TA	BGIOSGA003390	1	13470206	13476785	1.57977	4.45833	1.49679	0.26045	0.860952	UP	OsI_01650	Uncharacterized protein	Group II intron splicing [GO:0000373];	NA	RNA binding [GO:0003723];	NA
TCONS_00001689	XLOC_001628	BGIOSGA003431-TA	BGIOSGA003431	1	14579131	14579524	1.25044	3.77454	1.59386	0.4494	0.919816	UP	NA	NA	NA	NA	NA	NA
TCONS_00001690	XLOC_001629	BGIOSGA003432-TA	BGIOSGA003432	1	14586375	14595359	7.31622	15.8504	1.11535	0.32325	0.896662	UP	OsI_01744	Dihydrolipoyl dehydrogenase (EC 1.8.1.4)	cell redox homeostasis [GO:0045454]; oxidation-reduction process [GO:0055114];	NA	dihydrolipoyl dehydrogenase activity [GO:0004148]; oxidoreductase activity [GO:0016491]; oxidoreductase activity, acting on a sulfur group of donors, NAD(P) as acceptor [GO:0016668]; flavin adenine dinucleotide binding [GO:0050660];	NA
TCONS_00001758	XLOC_001695	BGIOSGA003468-TA	BGIOSGA003468	1	15349581	15354968	9.68623	21.3924	1.14309	0.3016	0.895792	UP	OsI_01815	Uncharacterized protein	fatty acid metabolic process [GO:0006631]; fatty acid beta-oxidation [GO:0006635]; metabolic process [GO:0008152]; oxidation-reduction process [GO:0055114];	cell wall [GO:0005618]; nucleolus [GO:0005730];	catalytic activity [GO:0003824]; 3-hydroxyacyl-CoA dehydrogenase activity [GO:0003857]; enoyl-CoA hydratase activity [GO:0004300]; oxidoreductase activity [GO:0016491]; oxidoreductase activity, acting on the CH-OH group of donors, NAD or NADP as acceptor [GO:0016616]; coenzyme binding [GO:0050662];	NA
TCONS_00001776	XLOC_001713	BGIOSGA003477-TA	BGIOSGA003477	1	15542039	15547960	0.534558	1.23059	1.20293	0.4887	0.930951	UP	OsI_01832	Poly [ADP-ribose] polymerase (PARP) (EC 2.4.2.30)	double-strand break repair [GO:0006302]; protein ADP-ribosylation [GO:0006471]; response to gamma radiation [GO:0010332];	NA	NAD ADP-ribosyltransferase activity [GO:0003950];	NA
TCONS_00001801	XLOC_001738	BGIOSGA003491-TA	BGIOSGA003491	1	15865343	15866535	4.09532	11.5734	1.49876	0.23935	0.855944	UP	OsI_01856	Uncharacterized protein	protein glycosylation [GO:0006486]; response to osmotic stress [GO:0006970]; response to cold [GO:0009409]; response to high light intensity [GO:0009644]; phosphatidylinositol metabolic process [GO:0046488]; phosphatidylinositol-mediated signaling [GO:0048015];	NA	phosphoric ester hydrolase activity [GO:0042578];	NA
TCONS_00002015	XLOC_001943	BGIOSGA003576-TA	BGIOSGA003576	1	17956342	17956696	5.54445	26.3806	2.25036	0.23115	0.855944	UP	OsI_02045	Uncharacterized protein	biological_process [GO:0008150]; pollen tube growth [GO:0009860];	NA	molecular_function [GO:0003674];	NA
TCONS_00002039	XLOC_001967	BGIOSGA003581-TA	BGIOSGA003581	1	18292884	18300279	2.16971	12.0439	2.47273	0.09015	0.759267	UP	OsI_02056	Uncharacterized protein	NA	integral component of membrane [GO:0016021];	mechanically-gated ion channel activity [GO:0008381];	NA
TCONS_00002062	XLOC_001990	BGIOSGA003590-TA	BGIOSGA003590	1	18654218	18657654	5.45374	28.8261	2.40206	0.03635	0.602504	UP	OsI_02075	Uncharacterized protein	Group II intron splicing [GO:0000373]; rRNA processing [GO:0006364]; tRNA metabolic process [GO:0006399]; chloroplast organization [GO:0009658];	NA	RNA binding [GO:0003723];	NA
TCONS_00002073	XLOC_002001	BGIOSGA003594-TA	BGIOSGA003594	1	19021837	19023331	11.5415	39.2753	1.7668	0.1166	0.78263	UP	OsI_02083	Tyrosine--tRNA ligase (EC 6.1.1.1) (Tyrosyl-tRNA synthetase)	tRNA aminoacylation for protein translation [GO:0006418]; tyrosyl-tRNA aminoacylation [GO:0006437]; phosphatidylglycerol biosynthetic process [GO:0006655]; chloroplast organization [GO:0009658]; embryo development ending in seed dormancy [GO:0009793]; thylakoid membrane organization [GO:0010027]; vegetative to reproductive phase transition of meristem [GO:0010228]; iron-sulfur cluster assembly [G…	cytoplasm [GO:0005737]; mitochondrion [GO:0005739]; chloroplast [GO:0009507]; chloroplast stroma [GO:0009570];	nucleotide binding [GO:0000166]; RNA binding [GO:0003723]; aminoacyl-tRNA ligase activity [GO:0004812]; tyrosine-tRNA ligase activity [GO:0004831]; ATP binding [GO:0005524];	NA
TCONS_00002077	XLOC_002004	BGIOSGA003595-TA	BGIOSGA003595	1	19078721	19079840	255.266	825.858	1.6939	0.30635	0.895792	UP	OsI_02088	Uncharacterized protein	photosynthesis [GO:0015979]; photosystem II stabilization [GO:0042549];	cell outer membrane [GO:0009279]; photosystem II [GO:0009523]; photosystem II oxygen evolving complex [GO:0009654]; integral component of membrane [GO:0016021]; extrinsic component of membrane [GO:0019898];	calcium ion binding [GO:0005509];	NA
TCONS_00002116	XLOC_002040	BGIOSGA003612-TA	BGIOSGA003612	1	19608827	19614042	21.2455	65.4362	1.62293	0.15275	0.821875	UP	OsI_02123	ATP-dependent Clp protease proteolytic subunit (EC 3.4.21.92)	proteolysis [GO:0006508];	plastid stroma [GO:0009532]; chloroplast thylakoid [GO:0009534]; chloroplast stroma [GO:0009570]; chloroplastic endopeptidase Clp complex [GO:0009840]; chloroplast envelope [GO:0009941];	serine-type endopeptidase activity [GO:0004252]; peptidase activity [GO:0008233]; serine-type peptidase activity [GO:0008236]; hydrolase activity [GO:0016787];	NA
TCONS_00002117	XLOC_002041	BGIOSGA003613-TA	BGIOSGA003613	1	19618120	19626550	17.3608	39.9808	1.20347	0.2757	0.875484	UP	OsI_02124	Uncharacterized protein	carbohydrate metabolic process [GO:0005975];	cell wall [GO:0005618]; plant-type cell wall [GO:0009505]; cytosolic ribosome [GO:0022626];	catalytic activity [GO:0003824]; hydrolase activity, hydrolyzing O-glycosyl compounds [GO:0004553]; amygdalin beta-glucosidase activity [GO:0047668]; cellobiose glucosidase activity [GO:0080079]; 4-methylumbelliferyl-beta-D-glucopyranoside beta-glucosidase activity [GO:0080081]; esculin beta-glucosidase activity [GO:0080082]; beta-gentiobiose beta-glucosidase activity [GO:0080083];	NA
TCONS_00002128	XLOC_002049	BGIOSGA003617-TA	BGIOSGA003617	1	19681562	19682078	14.1146	68.6035	2.28109	0.1097	0.777287	UP	OsI_02137	Uncharacterized protein	regulation of systemic acquired resistance [GO:0010112];	NA	NA	NA
TCONS_00002161	XLOC_002081	BGIOSGA003625-TA	BGIOSGA003625	1	20031553	20036517	2.8316	7.08077	1.32229	0.32275	0.896662	UP	OsI_02156	Uncharacterized protein	intracellular protein transport [GO:0006886]; intra-Golgi vesicle-mediated transport [GO:0006891]; endosome organization [GO:0007032]; protein transport [GO:0015031]; vesicle-mediated transport [GO:0016192]; lytic vacuole organization [GO:0080171]; protein storage vacuole organization [GO:1990019];	intracellular [GO:0005622];	protein transporter activity [GO:0008565]; clathrin binding [GO:0030276];	NA
TCONS_00002206	XLOC_002125	BGIOSGA003646-TA	BGIOSGA003646	1	20591563	20592017	3.73264	13.2513	1.82786	0.2927	0.893322	UP	NA	NA	NA	NA	NA	NA
TCONS_00002221	XLOC_002140	BGIOSGA003654-TA	BGIOSGA003654	1	20824527	20826991	1.29572	6.75717	2.38267	0.191	0.840556	UP	NA	NA	NA	NA	NA	NA
TCONS_00002235	XLOC_002152	BGIOSGA003665-TA	BGIOSGA003665	1	20959421	20963663	0.733353	2.25899	1.6231	0.3537	0.899884	UP	OsI_02231	Uncharacterized protein	biological_process [GO:0008150];	NA	molecular_function [GO:0003674]; protein binding [GO:0005515];	NA
TCONS_00002243	XLOC_002160	BGIOSGA003670-TA	BGIOSGA003670	1	21052667	21053709	0.472653	6.36072	3.75034	0.11595	0.78263	UP	MYBS1 OsI_02237	Transcription factor MYBS1 (Myb-related protein S1) (OsMYBS1)	regulation of transcription, DNA-templated [GO:0006355]; response to salt stress [GO:0009651]; response to auxin [GO:0009733]; response to gibberellin [GO:0009739]; response to salicylic acid [GO:0009751]; response to jasmonic acid [GO:0009753]; mRNA modification [GO:0016556]; response to cadmium ion [GO:0046686];	NA	DNA binding [GO:0003677]; chromatin binding [GO:0003682]; transcription factor activity, sequence-specific DNA binding [GO:0003700];	NA
TCONS_00002244	XLOC_002161	BGIOSGA003671-TA	BGIOSGA003671	1	21057582	21059210	2.99425	6.63292	1.14745	0.53975	0.938837	UP	OsI_02238	Uncharacterized protein	biological_process [GO:0008150];	chloroplast [GO:0009507]; chloroplast stroma [GO:0009570];	binding [GO:0005488]; protein binding [GO:0005515];	NA
TCONS_00002255	XLOC_002171	BGIOSGA003676-TA	BGIOSGA003676	1	21143458	21146760	1.90743	5.47805	1.52203	0.23425	0.855944	UP	OsI_02244	Uncharacterized protein	biological_process [GO:0008150];	nucleus [GO:0005634];	molecular_function [GO:0003674];	NA
TCONS_00002268	XLOC_002184	BGIOSGA003682-TA	BGIOSGA003682	1	21374614	21378517	2.23457	9.34384	2.06402	0.12035	0.78263	UP	OsI_02260	Uncharacterized protein	cellular metabolic process [GO:0044237];	plasma membrane [GO:0005886];	catalytic activity [GO:0003824]; coenzyme binding [GO:0050662];	NA
TCONS_00002277	XLOC_002192	BGIOSGA003684-TA	BGIOSGA003684	1	21430863	21432321	12.591	41.8306	1.73216	0.12475	0.785394	UP	OsI_02262	3-ketoacyl-CoA synthase (EC 2.3.1.-)	fatty acid biosynthetic process [GO:0006633]; metabolic process [GO:0008152]; lipid biosynthetic process [GO:0008610];	membrane [GO:0016020];	catalytic activity [GO:0003824]; transferase activity [GO:0016740]; transferase activity, transferring acyl groups [GO:0016746]; transferase activity, transferring acyl groups other than amino-acyl groups [GO:0016747];	NA
TCONS_00002312	XLOC_002224	BGIOSGA003697-TA	BGIOSGA003697	1	21895076	21903354	0.434016	0.917087	1.07931	0.46945	0.923155	UP	OsI_02294	Uncharacterized protein	obsolete ATP catabolic process [GO:0006200]; transport [GO:0006810]; transmembrane transport [GO:0055085];	integral component of membrane [GO:0016021];	nucleotide binding [GO:0000166]; ATP binding [GO:0005524]; ATPase activity [GO:0016887]; nucleoside-triphosphatase activity [GO:0017111]; ATPase activity, coupled to transmembrane movement of substances [GO:0042626];	NA
TCONS_00002315	XLOC_002226	BGIOSGA003698-TA	BGIOSGA003698	1	21926543	21936758	0.613324	1.8262	1.57412	0.2231	0.85186	UP	OsI_02296	Uncharacterized protein	obsolete ATP catabolic process [GO:0006200]; transport [GO:0006810]; transmembrane transport [GO:0055085];	integral component of membrane [GO:0016021];	nucleotide binding [GO:0000166]; ATP binding [GO:0005524]; ATPase activity [GO:0016887]; nucleoside-triphosphatase activity [GO:0017111]; ATPase activity, coupled to transmembrane movement of substances [GO:0042626];	NA
TCONS_00002322	XLOC_002233	BGIOSGA003700-TA	BGIOSGA003700	1	22015222	22017228	1.58534	3.44266	1.11873	0.50565	0.936261	UP	OsI_02302	Uncharacterized protein	tRNA modification [GO:0006400]; RNA (guanine-N7)-methylation [GO:0036265];	NA	tRNA (guanine-N7-)-methyltransferase activity [GO:0008176];	NA
TCONS_00002414	XLOC_002322	BGIOSGA003748-TA	BGIOSGA003748	1	23150592	23153863	2.5511	13.6521	2.41993	0.0778	0.738737	UP	OsI_02395	Uncharacterized protein	protein dephosphorylation [GO:0006470]; photosynthetic electron transport chain [GO:0009767]; dephosphorylation [GO:0016311]; photosystem stoichiometry adjustment [GO:0080005];	nucleus [GO:0005634]; nucleolus [GO:0005730]; cytoplasm [GO:0005737]; protein serine/threonine phosphatase complex [GO:0008287]; chloroplast [GO:0009507]; chloroplast stroma [GO:0009570]; thylakoid [GO:0009579];	catalytic activity [GO:0003824]; phosphoprotein phosphatase activity [GO:0004721]; protein serine/threonine phosphatase activity [GO:0004722]; hydrolase activity [GO:0016787]; phosphatase activity [GO:0016791]; cation binding [GO:0043169]; metal ion binding [GO:0046872];	NA
TCONS_00002421	XLOC_002328	BGIOSGA003753-TA	BGIOSGA003753	1	23321315	23323016	0.821281	2.87908	1.80966	0.28855	0.889969	UP	OsI_02405	Uncharacterized protein	transport [GO:0006810]; oligopeptide transport [GO:0006857]; cellular cation homeostasis [GO:0030003]; divalent metal ion transport [GO:0070838];	membrane [GO:0016020]; integral component of membrane [GO:0016021];	transporter activity [GO:0005215];	NA
TCONS_00002439	XLOC_002344	BGIOSGA003765-TA	BGIOSGA003765	1	23471938	23477468	2.05273	7.46517	1.86263	0.1798	0.832464	UP	OsI_02428	Chloroplast PPR domain-containing protein	regulation of transcription, DNA-templated [GO:0006355]; biological_process [GO:0008150];	NA	protein binding [GO:0005515];	NA
TCONS_00002441	XLOC_002346	BGIOSGA003767-TA	BGIOSGA003767	1	23505402	23506670	19.7973	113.457	2.51877	0.3251	0.896662	UP	NA	NA	NA	NA	NA	NA
TCONS_00002443	XLOC_002348	BGIOSGA003768-TA	BGIOSGA003768	1	23512785	23512971	33.5093	698.284	4.38118	0.1026	0.767721	UP	NA	NA	NA	NA	NA	NA
TCONS_00002446	XLOC_002351	BGIOSGA003769-TA	BGIOSGA003769	1	23539640	23543081	4.68415	16.1111	1.7822	0.24165	0.855944	UP	OsI_02436	Uncharacterized protein	microtubule cytoskeleton organization [GO:0000226]; obsolete GTP catabolic process [GO:0006184]; intracellular protein transport [GO:0006886]; tubulin complex assembly [GO:0007021]; small GTPase mediated signal transduction [GO:0007264]; embryo sac cellularization [GO:0009558]; gravitropism [GO:0009630]; embryo development ending in seed dormancy [GO:0009793]; endosperm development [GO:0009960];	intracellular [GO:0005622];	nucleotide binding [GO:0000166]; GTPase activity [GO:0003924]; GTP binding [GO:0005525];	NA
TCONS_00002511	XLOC_002415	BGIOSGA003800-TA	BGIOSGA003800	1	24257434	24259992	0.118568	1.74685	3.88098	0.2292	0.855429	UP	OsI_02503	Uncharacterized protein	regulation of transcription, DNA-templated [GO:0006355]; response to heat [GO:0009408];	nucleus [GO:0005634];	DNA binding [GO:0003677]; transcription factor activity, sequence-specific DNA binding [GO:0003700]; sequence-specific DNA binding [GO:0043565];	NA
TCONS_00002579	XLOC_002478	BGIOSGA003829-TA	BGIOSGA003829	1	24913427	24917554	0.523128	1.72518	1.72151	0.32685	0.896662	UP	OsI_02558	Mannosyltransferase (EC 2.4.1.-)	NA	NA	transferase activity, transferring glycosyl groups [GO:0016757];	NA
TCONS_00002582	XLOC_002481	BGIOSGA003830-TA	BGIOSGA003830	1	24935867	24939084	2.73899	33.1328	3.59654	0.02165	0.589121	UP	OsI_02559	Uncharacterized protein	photosynthesis, light harvesting [GO:0009765]; stomatal complex morphogenesis [GO:0010103]; carotenoid biosynthetic process [GO:0016117]; carotene biosynthetic process [GO:0016120]; xanthophyll biosynthetic process [GO:0016123]; oxidation-reduction process [GO:0055114];	NA	oxidoreductase activity [GO:0016491]; oxidoreductase activity, acting on paired donors, with incorporation or reduction of molecular oxygen [GO:0016705]; lycopene epsilon cyclase activity [GO:0045435];	NA
TCONS_00002645	XLOC_002541	BGIOSGA003870-TA	BGIOSGA003870	1	25662429	25663466	5.10382	10.6097	1.05573	0.4115	0.912156	UP	NA	NA	NA	NA	NA	NA
TCONS_00002650	XLOC_002546	BGIOSGA003874-TA	BGIOSGA003874	1	25687745	25688009	7.40184	50.9496	2.78312	0.159	0.823709	UP	OsI_02643	Uncharacterized protein	response to blue light [GO:0009637]; response to high light intensity [GO:0009644]; response to sucrose [GO:0009744]; response to red light [GO:0010114]; regulation of proton transport [GO:0010155]; response to far red light [GO:0010218];	chloroplast thylakoid membrane [GO:0009535];	NA	NA
TCONS_00002652	XLOC_002548	BGIOSGA003875-TA	BGIOSGA003875	1	25704711	25707053	0.928426	2.67585	1.52714	0.38155	0.905602	UP	NA	NA	proteolysis [GO:0006508];	NA	metalloendopeptidase activity [GO:0004222]; ATP binding [GO:0005524];	NA
TCONS_00002655	XLOC_002551	BGIOSGA003876-TA	BGIOSGA003876	1	25728080	25732086	2.10047	4.62864	1.13988	0.4476	0.919816	UP	OsI_02649	Uncharacterized protein	protein phosphorylation [GO:0006468]; positive regulation of translation [GO:0045727]; protein autophosphorylation [GO:0046777];	NA	protein kinase activity [GO:0004672]; protein serine/threonine kinase activity [GO:0004674]; protein tyrosine kinase activity [GO:0004713]; ATP binding [GO:0005524]; kinase activity [GO:0016301]; transferase activity, transferring phosphorus-containing groups [GO:0016772];	NA
TCONS_00002668	XLOC_002563	BGIOSGA003887-TA	BGIOSGA003887	1	25866889	25868666	0.790257	10.9465	3.79201	0.15325	0.821875	UP	NA	NA	NA	NA	NA	NA
TCONS_00002716	XLOC_002609	BGIOSGA003921-TA	BGIOSGA003921	1	26288522	26291000	0.195952	0.992825	2.34104	0.20275	0.844875	UP	OsI_02714	Uncharacterized protein	NA	NA	protein binding [GO:0005515];	NA
TCONS_00002720	XLOC_002613	BGIOSGA003923-TA	BGIOSGA003923	1	26353881	26357590	3.89766	26.8485	2.78416	0.01955	0.589121	UP	OsI_02719	Uncharacterized protein	protein phosphorylation [GO:0006468];	NA	nucleotide binding [GO:0000166]; protein kinase activity [GO:0004672]; protein serine/threonine kinase activity [GO:0004674]; ATP binding [GO:0005524]; transferase activity, transferring phosphorus-containing groups [GO:0016772];	NA
TCONS_00002732	XLOC_002624	BGIOSGA003928-TA	BGIOSGA003928	1	26516699	26517316	5.88414	67.9864	3.53034	0.01535	0.589121	UP	OsI_02744	Uncharacterized protein	NA	NA	DNA binding [GO:0003677]; chromatin binding [GO:0003682];	NA
TCONS_00002736	XLOC_002628	BGIOSGA003931-TA	BGIOSGA003931	1	26572701	26574168	4.78787	36.9655	2.94872	0.04215	0.63568	UP	OsI_02748	Uncharacterized protein	NA	NA	nucleic acid binding [GO:0003676]; DNA binding [GO:0003677]; chromatin binding [GO:0003682]; zinc ion binding [GO:0008270];	NA
TCONS_00002784	XLOC_002676	BGIOSGA003964-TA	BGIOSGA003964	1	26916460	26918311	1.08483	3.47603	1.67997	0.18545	0.836419	UP	OsI_02796	Uncharacterized protein	leaf morphogenesis [GO:0009965]; mRNA modification [GO:0016556]; cell differentiation [GO:0030154]; positive regulation of transcription, DNA-templated [GO:0045893];	NA	protein binding [GO:0005515];	NA
TCONS_00002797	XLOC_002688	BGIOSGA003971-TA	BGIOSGA003971	1	27139289	27145172	1.49506	3.35835	1.16755	0.42195	0.912695	UP	OsI_02820	Uncharacterized protein	biological_process [GO:0008150];	NA	nucleotide binding [GO:0000166]; nucleic acid binding [GO:0003676];	NA
TCONS_00002834	XLOC_002724	BGIOSGA003997-TA	BGIOSGA003997	1	27531547	27532286	0.299402	1.99032	2.73285	0.35345	0.899863	UP	OsI_02870	Uncharacterized protein	oxidation-reduction process [GO:0055114];	NA	catalytic activity [GO:0003824]; UDP-N-acetylmuramate dehydrogenase activity [GO:0008762]; oxidoreductase activity [GO:0016491]; oxidoreductase activity, acting on CH-OH group of donors [GO:0016614]; flavin adenine dinucleotide binding [GO:0050660];	NA
TCONS_00002842	XLOC_002729	BGIOSGA004000-TA	BGIOSGA004000	1	27624704	27627060	27.158	106.953	1.97752	0.08805	0.755675	UP	OsI_02877	Uncharacterized protein	maltose metabolic process [GO:0000023]; thylakoid membrane organization [GO:0010027]; photosynthesis [GO:0015979]; starch biosynthetic process [GO:0019252]; isopentenyl diphosphate biosynthetic process, methylerythritol 4-phosphate pathway [GO:0019288]; protein targeting to chloroplast [GO:0045036]; positive regulation of transcription, DNA-templated [GO:0045893];	chloroplast [GO:0009507]; photosystem II [GO:0009523]; chloroplast thylakoid membrane [GO:0009535]; chloroplast thylakoid lumen [GO:0009543]; thylakoid [GO:0009579]; photosystem II oxygen evolving complex [GO:0009654]; extrinsic component of membrane [GO:0019898]; thylakoid lumen [GO:0031977];	calcium ion binding [GO:0005509];	NA
TCONS_00002846	XLOC_002733	BGIOSGA004003-TA	BGIOSGA004003	1	27660702	27663792	4.46003	18.4255	2.04658	0.07415	0.721633	UP	OsI_02884	Uncharacterized protein	NA	NA	nucleotide binding [GO:0000166]; nucleic acid binding [GO:0003676]; helicase activity [GO:0004386]; ATP binding [GO:0005524]; ATP-dependent helicase activity [GO:0008026]; hydrolase activity [GO:0016787];	NA
TCONS_00002865	XLOC_002752	BGIOSGA004015-TA	BGIOSGA004015	1	27850992	27852995	13.2653	30.4045	1.19662	0.29495	0.895435	UP	OsI_02906	Uncharacterized protein	protein targeting to vacuole [GO:0006623]; response to chitin [GO:0010200]; vesicle-mediated transport [GO:0016192]; Golgi vesicle transport [GO:0048193];	plasma membrane [GO:0005886]; myosin complex [GO:0016459];	motor activity [GO:0003774];	NA
TCONS_00002878	XLOC_002765	BGIOSGA004024-TA	BGIOSGA004024	1	28042066	28045879	4.76325	10.3808	1.1239	0.32355	0.896662	UP	OsI_02924	Kinesin-like protein	microtubule-based movement [GO:0007018];	nucleus [GO:0005634]; kinesin complex [GO:0005871]; microtubule [GO:0005874]; microtubule associated complex [GO:0005875]; plasma membrane [GO:0005886];	nucleotide binding [GO:0000166]; microtubule motor activity [GO:0003777]; ATP binding [GO:0005524]; microtubule binding [GO:0008017];	NA
TCONS_00002898	XLOC_002785	BGIOSGA004037-TA	BGIOSGA004037	1	28234686	28234998	1.09652	6.20869	2.50136	0.37225	0.905602	UP	NA	NA	NA	NA	NA	NA
TCONS_00002907	XLOC_002794	BGIOSGA004043-TA	BGIOSGA004043	1	28329994	28336130	10.03	24.853	1.30909	0.24425	0.855944	UP	NA	NA	NA	NA	NA	NA
TCONS_00002911	XLOC_002798	BGIOSGA004045-TA	BGIOSGA004045	1	28364189	28373886	6.40752	14.1137	1.13926	0.3281	0.896662	UP	OsI_02955	Uncharacterized protein	phosphatidylglycerol biosynthetic process [GO:0006655]; metabolic process [GO:0008152]; pollen sperm cell differentiation [GO:0048235];	membrane [GO:0016020];	transferase activity, transferring acyl groups [GO:0016746]; glycerol-3-phosphate 2-O-acyltransferase activity [GO:0090447];	NA
TCONS_00002918	XLOC_002805	BGIOSGA004051-TA	BGIOSGA004051	1	28444537	28448187	1.44058	4.20417	1.54517	0.3023	0.895792	UP	NA	NA	NA	NA	NA	NA
TCONS_00002941	XLOC_002827	BGIOSGA004064-TA	BGIOSGA004064	1	28662403	28666279	4.03645	15.0978	1.90317	0.0956	0.767721	UP	OsI_02991	Uncharacterized protein	carbohydrate metabolic process [GO:0005975]; metabolic process [GO:0008152]; cell wall organization [GO:0071555];	extracellular region [GO:0005576];	polygalacturonase activity [GO:0004650]; hydrolase activity [GO:0016787]; hydrolase activity, acting on glycosyl bonds [GO:0016798];	NA
TCONS_00002965	XLOC_002851	BGIOSGA004082-TA	BGIOSGA004082	1	28890915	28898975	18.5227	83.2994	2.16901	0.06845	0.706241	UP	OsI_03015	Carbonic anhydrase (EC 4.2.1.1) (Carbonate dehydratase)	carbon utilization [GO:0015976];	NA	carbonate dehydratase activity [GO:0004089]; zinc ion binding [GO:0008270]; lyase activity [GO:0016829];	NA
TCONS_00002971	XLOC_002857	BGIOSGA004086-TA	BGIOSGA004086	1	28934249	28938083	2.10047	5.10582	1.28143	0.3974	0.906818	UP	OsI_03022	Uncharacterized protein	protein phosphorylation [GO:0006468];	plasma membrane [GO:0005886];	protein kinase activity [GO:0004672]; protein serine/threonine kinase activity [GO:0004674]; ATP binding [GO:0005524]; transferase activity, transferring phosphorus-containing groups [GO:0016772];	NA
TCONS_00002979	XLOC_002865	BGIOSGA004093-TA	BGIOSGA004093	1	28983453	28988673	0.682797	1.40804	1.04416	0.62235	0.954758	UP	OsI_03031	Uncharacterized protein	metabolic process [GO:0008152];	NA	hydrolase activity [GO:0016787];	NA
TCONS_00003028	XLOC_002912	BGIOSGA004121-TA	BGIOSGA004121	1	29505316	29510213	1.68156	18.5931	3.4669	0.01685	0.589121	UP	OsI_03085	Uncharacterized protein	lipid metabolic process [GO:0006629];	NA	hydrolase activity [GO:0016787]; hydrolase activity, acting on ester bonds [GO:0016788];	NA
TCONS_00003058	XLOC_002941	BGIOSGA004137-TA	BGIOSGA004137	1	29798625	29803841	2.8985	9.50916	1.71401	0.21865	0.851678	UP	OsI_03119	Uncharacterized protein	protein phosphorylation [GO:0006468];	chloroplast [GO:0009507];	protein kinase activity [GO:0004672]; structural molecule activity [GO:0005198]; ATP binding [GO:0005524]; kinase activity [GO:0016301]; transferase activity, transferring phosphorus-containing groups [GO:0016772];	NA
TCONS_00003076	XLOC_002957	BGIOSGA004148-TA	BGIOSGA004148	1	30133873	30135826	0.335137	1.61115	2.26527	0.36745	0.905602	UP	OsI_03143	Uncharacterized protein	metabolic process [GO:0008152]; leaf morphogenesis [GO:0009965]; mRNA modification [GO:0016556]; cell differentiation [GO:0030154];	NA	catalytic activity [GO:0003824];	NA
TCONS_00003079	XLOC_002960	BGIOSGA004150-TA	BGIOSGA004150	1	30180618	30188085	2.54628	14.024	2.46143	0.0827	0.740322	UP	OsI_03146	Uncharacterized protein	translation [GO:0006412]; ubiquitin-dependent protein catabolic process [GO:0006511]; protein K63-linked deubiquitination [GO:0070536]; protein K48-linked deubiquitination [GO:0071108];	intracellular [GO:0005622]; ribosome [GO:0005840];	molecular_function [GO:0003674]; RNA binding [GO:0003723]; structural constituent of ribosome [GO:0003735]; protein binding [GO:0005515];	NA
TCONS_00003098	XLOC_002979	BGIOSGA004160-TA	BGIOSGA004160	1	30353820	30355652	1.56578	10.1316	2.69391	0.1754	0.831156	UP	OsI_03166	Uncharacterized protein	NA	plasma membrane [GO:0005886];	NA	NA
TCONS_00003106	XLOC_002987	BGIOSGA004165-TA	BGIOSGA004165	1	30508584	30511630	1.19177	10.3902	3.12404	0.167	0.826834	UP	NA	NA	NA	NA	NA	NA
TCONS_00003150	XLOC_003028	BGIOSGA004186-TA	BGIOSGA004186	1	31006477	31012374	9.28243	26.0416	1.48824	0.26435	0.865642	UP	OsI_03237	Uncharacterized protein	embryo development ending in seed dormancy [GO:0009793]; suspensor development [GO:0010098];	NA	protein binding [GO:0005515];	NA
TCONS_00003155	XLOC_003033	BGIOSGA004191-TA	BGIOSGA004191	1	31092072	31092798	5.8881	51.1803	3.11972	0.0355	0.594975	UP	OsI_03249	Uncharacterized protein	biological_process [GO:0008150];	chloroplast [GO:0009507]; chloroplast stroma [GO:0009570];	molecular_function [GO:0003674];	NA
TCONS_00003165	XLOC_003043	BGIOSGA004201-TA	BGIOSGA004201	1	31212902	31214601	85.8322	403.129	2.23165	0.0925	0.765813	UP	OsI_03263	Uncharacterized protein	rRNA processing [GO:0006364]; translation [GO:0006412]; chlorophyll biosynthetic process [GO:0015995]; ribosome biogenesis [GO:0042254];	intracellular [GO:0005622]; ribosome [GO:0005840]; chloroplast stroma [GO:0009570]; chloroplast envelope [GO:0009941]; membrane [GO:0016020];	RNA binding [GO:0003723]; structural constituent of ribosome [GO:0003735];	NA
TCONS_00003176	XLOC_003053	BGIOSGA004208-TA	BGIOSGA004208	1	31301820	31302726	6.43953	22.9501	1.83347	0.1901	0.840556	UP	NA	NA	NA	NA	NA	NA
TCONS_00003179	XLOC_003056	BGIOSGA004210-TA	BGIOSGA004210	1	31360269	31362913	29.2448	68.9234	1.23681	0.3362	0.896662	UP	NA	NA	NA	NA	NA	NA
TCONS_00003182	XLOC_003059	BGIOSGA004212-TA	BGIOSGA004212	1	31406771	31410187	3.94347	13.8429	1.81161	0.19305	0.842471	UP	OsI_03288	Uncharacterized protein	metabolic process [GO:0008152]; photorespiration [GO:0009853]; phosphorylation [GO:0016310];	chloroplast [GO:0009507]; chloroplast stroma [GO:0009570]; chloroplast envelope [GO:0009941];	ATP binding [GO:0005524]; glycerate kinase activity [GO:0008887]; kinase activity [GO:0016301];	NA
TCONS_00003204	XLOC_003081	BGIOSGA004233-TA	BGIOSGA004233	1	31644577	31648118	2.54295	7.20738	1.50297	0.24785	0.855944	UP	OsI_03318	Uncharacterized protein	translational initiation [GO:0006413]; biosynthetic process [GO:0009058]; purine ribonucleotide biosynthetic process [GO:0009152]; conversion of methionyl-tRNA to N-formyl-methionyl-tRNA [GO:0071951];	NA	catalytic activity [GO:0003824]; methionyl-tRNA formyltransferase activity [GO:0004479]; formyltetrahydrofolate deformylase activity [GO:0008864]; hydroxymethyl-, formyl- and related transferase activity [GO:0016742];	NA
TCONS_00003232	XLOC_003108	BGIOSGA004247-TA	BGIOSGA004247	1	31882739	31884784	1.84423	11.4663	2.63631	0.0669	0.706241	UP	NA	NA	NA	NA	NA	NA
TCONS_00003255	XLOC_003128	BGIOSGA004261-TA	BGIOSGA004261	1	32110076	32111761	0.476725	3.24274	2.76599	0.17125	0.829472	UP	OsI_03380	Uncharacterized protein	biological_process [GO:0008150];	chloroplast [GO:0009507];	molecular_function [GO:0003674];	NA
TCONS_00003262	XLOC_003135	BGIOSGA004264-TA	BGIOSGA004264	1	32183286	32188445	2.65781	8.8202	1.73058	0.14665	0.815826	UP	OsI_03393	Uncharacterized protein	RNA processing [GO:0006396];	NA	RNA binding [GO:0003723];	NA
TCONS_00003264	XLOC_003137	BGIOSGA004265-TA	BGIOSGA004265	1	32190452	32193645	1.50297	3.62905	1.27178	0.32295	0.896662	UP	OsI_03395	Uncharacterized protein	NA	NA	nucleic acid binding [GO:0003676]; DNA binding [GO:0003677]; protein dimerization activity [GO:0046983];	NA
TCONS_00003295	XLOC_003165	BGIOSGA004286-TA	BGIOSGA004286	1	32452828	32455394	1.59786	4.98917	1.64266	0.19605	0.843509	UP	OsI_03428	Uncharacterized protein	biological_process [GO:0008150];	chloroplast [GO:0009507];	molecular_function [GO:0003674];	NA
TCONS_00003297	XLOC_003167	BGIOSGA004288-TA	BGIOSGA004288	1	32477101	32481416	0.913594	2.5955	1.50639	0.23205	0.855944	UP	OsI_03432	Chloride channel protein	chloride transport [GO:0006821]; metabolic process [GO:0008152]; stomatal complex morphogenesis [GO:0010103]; transmembrane transport [GO:0055085];	chloroplast thylakoid membrane [GO:0009535]; membrane [GO:0016020]; integral component of membrane [GO:0016021];	catalytic activity [GO:0003824]; ion channel activity [GO:0005216]; voltage-gated chloride channel activity [GO:0005247]; adenyl nucleotide binding [GO:0030554];	NA
TCONS_00003306	XLOC_003176	BGIOSGA004296-TA	BGIOSGA004296	1	32566042	32571557	1.21774	2.9018	1.25274	0.344	0.896662	UP	NA	NA	NA	NA	NA	NA
TCONS_00003331	XLOC_003200	BGIOSGA004313-TA	BGIOSGA004313	1	32790290	32796215	9.94225	33.0023	1.73092	0.18475	0.836419	UP	OsI_03474	Glycine cleavage system P protein (EC 1.4.4.2)	glycine metabolic process [GO:0006544]; glycine catabolic process [GO:0006546]; response to cadmium ion [GO:0046686]; oxidation-reduction process [GO:0055114];	mitochondrion [GO:0005739]; chloroplast [GO:0009507]; chloroplast envelope [GO:0009941]; apoplast [GO:0048046];	catalytic activity [GO:0003824]; glycine dehydrogenase (decarboxylating) activity [GO:0004375]; ATP binding [GO:0005524]; pyridoxal phosphate binding [GO:0030170];	NA
TCONS_00003352	XLOC_003221	BGIOSGA004332-TA	BGIOSGA004332	1	32994599	33003194	1.88113	5.26241	1.48412	0.1973	0.844112	UP	OsI_03507	Uncharacterized protein	carbohydrate metabolic process [GO:0005975]; starch metabolic process [GO:0005982]; starch catabolic process [GO:0005983]; circadian rhythm [GO:0007623];	chloroplast [GO:0009507]; chloroplast stroma [GO:0009570];	catalytic activity [GO:0003824]; alpha-amylase activity [GO:0004556]; calcium ion binding [GO:0005509]; cation binding [GO:0043169];	NA
TCONS_00003363	XLOC_003232	BGIOSGA004338-TA	BGIOSGA004338	1	33105427	33108076	1.33947	9.023	2.75194	0.0448	0.63568	UP	OsI_03520	Uncharacterized protein	metabolic process [GO:0008152];	NA	catalytic activity [GO:0003824]; carbon-sulfur lyase activity [GO:0016846]; pyridoxal phosphate binding [GO:0030170];	NA
TCONS_00003380	XLOC_003249	BGIOSGA004346-TA	BGIOSGA004346	1	33215429	33220809	5.65079	15.6563	1.47022	0.19675	0.843509	UP	OsI_03536	Uncharacterized protein	sulfate transport [GO:0008272]; transmembrane transport [GO:0055085]; sulfate transmembrane transport [GO:1902358];	membrane [GO:0016020]; integral component of membrane [GO:0016021];	secondary active sulfate transmembrane transporter activity [GO:0008271]; sulfate transmembrane transporter activity [GO:0015116];	NA
TCONS_00003383	XLOC_003252	BGIOSGA004349-TA	BGIOSGA004349	1	33236647	33240014	4.99786	31.1991	2.64212	0.02235	0.589121	UP	OsI_03540	Uncharacterized protein	maltose metabolic process [GO:0000023]; pentose-phosphate shunt [GO:0006098]; rRNA processing [GO:0006364]; chloroplast relocation [GO:0009902]; thylakoid membrane organization [GO:0010027]; photosynthesis [GO:0015979]; chlorophyll biosynthetic process [GO:0015995]; carotenoid biosynthetic process [GO:0016117]; iron-sulfur cluster assembly [GO:0016226]; starch biosynthetic process [GO:0019252]; i…	chloroplast stroma [GO:0009570];	ATP binding [GO:0005524];	NA
TCONS_00003386	XLOC_003255	BGIOSGA004352-TA	BGIOSGA004352	1	33270808	33271720	2.55353	5.91713	1.21241	0.4071	0.910805	UP	OsI_03548	Uncharacterized protein	cysteine biosynthetic process from serine [GO:0006535];	cytoplasm [GO:0005737]; cytosol [GO:0005829];	serine O-acetyltransferase activity [GO:0009001]; transferase activity [GO:0016740];	NA
TCONS_00003387	XLOC_003256	BGIOSGA004353-TA	BGIOSGA004353	1	33276611	33277910	0.102438	6.37008	5.95849	0.2198	0.851678	UP	OsI_03549	Uncharacterized protein	NA	NA	ADP binding [GO:0043531];	NA
TCONS_00003388	XLOC_003257	BGIOSGA004354-TA	BGIOSGA004354	1	33283849	33285322	0.176461	0.962397	2.44728	0.34165	0.896662	UP	OsI_03550	Uncharacterized protein	NA	NA	ADP binding [GO:0043531];	NA
TCONS_00003392	XLOC_003261	BGIOSGA004357-TA	BGIOSGA004357	1	33292953	33294472	0.197739	0.802463	2.02084	0.38955	0.905602	UP	OsI_03553	Uncharacterized protein	NA	NA	ADP binding [GO:0043531];	NA
TCONS_00003416	XLOC_003284	BGIOSGA004375-TA	BGIOSGA004375	1	33414023	33416810	0.292283	1.51592	2.37476	0.2101	0.848407	UP	OsI_03575	Uncharacterized protein	transcription, DNA-templated [GO:0006351]; regulation of transcription, DNA-templated [GO:0006355];	nucleus [GO:0005634];	DNA binding [GO:0003677];	NA
TCONS_00003422	XLOC_003290	BGIOSGA004379-TA	BGIOSGA004379	1	33475922	33479136	3.65025	9.9946	1.45315	0.21715	0.851678	UP	OsI_03583	Uncharacterized protein	biological_process [GO:0008150];	NA	chromatin binding [GO:0003682]; Ran GTPase binding [GO:0008536];	NA
TCONS_00003427	XLOC_003295	BGIOSGA004382-TA	BGIOSGA004382	1	33543110	33546879	8.84823	30.963	1.80708	0.11095	0.780484	UP	OsI_03591	Hexosyltransferase (EC 2.4.1.-)	carbohydrate biosynthetic process [GO:0016051]; pectin biosynthetic process [GO:0045489]; cell wall organization [GO:0071555];	Golgi membrane [GO:0000139];	transferase activity, transferring glycosyl groups [GO:0016757]; transferase activity, transferring hexosyl groups [GO:0016758]; polygalacturonate 4-alpha-galacturonosyltransferase activity [GO:0047262];	NA
TCONS_00003428	XLOC_003296	BGIOSGA004383-TA	BGIOSGA004383	1	33551275	33553954	1.87776	6.06509	1.69151	0.3455	0.897318	UP	OsI_03593	Uncharacterized protein	NA	mitochondrion [GO:0005739];	NA	NA
TCONS_00003440	XLOC_003308	BGIOSGA004392-TA	BGIOSGA004392	1	33687842	33692686	4.37154	8.9597	1.03531	0.3637	0.904262	UP	OsI_03616	Uncharacterized protein	trehalose biosynthetic process [GO:0005992]; metabolic process [GO:0008152];	NA	catalytic activity [GO:0003824];	NA
TCONS_00003443	XLOC_003311	BGIOSGA004395-TA	BGIOSGA004395	1	33717204	33718799	5.07578	17.662	1.79895	0.1822	0.834439	UP	OsI_03624	Uncharacterized protein	biological_process [GO:0008150];	peroxisomal membrane [GO:0005778]; chloroplast [GO:0009507]; plastid [GO:0009536]; chloroplast envelope [GO:0009941]; integral component of membrane [GO:0016021];	molecular_function [GO:0003674];	NA
TCONS_00003528	XLOC_003394	BGIOSGA004450-TA	BGIOSGA004450	1	34454712	34456426	13.58	68.0191	2.32446	0.0446	0.63568	UP	NA	NA	NA	NA	NA	NA
TCONS_00003531	XLOC_003396	BGIOSGA004452-TA	BGIOSGA004452	1	34470519	34474322	2.3734	7.37801	1.63627	0.1935	0.842928	UP	OsI_03722	Uncharacterized protein	biological_process [GO:0008150];	chloroplast [GO:0009507];	RNA binding [GO:0003723];	NA
TCONS_00003539	XLOC_003404	BGIOSGA004458-TA	BGIOSGA004458	1	34550267	34552282	66.3805	354.354	2.41636	0.063	0.706241	UP	OsI_03735	Uncharacterized protein	translation [GO:0006412]; embryo development ending in seed dormancy [GO:0009793]; protein targeting to chloroplast [GO:0045036];	ribosome [GO:0005840]; chloroplast stroma [GO:0009570]; thylakoid [GO:0009579]; chloroplast envelope [GO:0009941]; intracellular ribonucleoprotein complex [GO:0030529];	structural constituent of ribosome [GO:0003735];	NA
TCONS_00003544	XLOC_003409	BGIOSGA004462-TA	BGIOSGA004462	1	34590423	34593518	20.5258	66.509	1.69611	0.14025	0.808526	UP	OsI_03740	Uncharacterized protein	intracellular protein transport [GO:0006886]; nucleocytoplasmic transport [GO:0006913]; signal transduction [GO:0007165]; small GTPase mediated signal transduction [GO:0007264]; protein transport [GO:0015031];	intracellular [GO:0005622]; vacuole [GO:0005773]; plasma membrane [GO:0005886]; membrane [GO:0016020];	nucleotide binding [GO:0000166]; GTPase activity [GO:0003924]; GTP binding [GO:0005525];	NA
TCONS_00003588	XLOC_003451	BGIOSGA004485-TA	BGIOSGA004485	1	35037686	35039458	0.578345	2.09439	1.85653	0.2984	0.895792	UP	OsI_03793	Uncharacterized protein	response to red or far red light [GO:0009639]; response to red light [GO:0010114]; gibberellin catabolic process [GO:0045487]; oxidation-reduction process [GO:0055114];	NA	oxidoreductase activity [GO:0016491]; oxidoreductase activity, acting on paired donors, with incorporation or reduction of molecular oxygen, 2-oxoglutarate as one donor, and incorporation of one atom each of oxygen into both donors [GO:0016706]; metal ion binding [GO:0046872]; C-19 gibberellin 2-beta-dioxygenase activity [GO:0052634];	NA
TCONS_00003596	XLOC_003458	BGIOSGA004487-TA	BGIOSGA004487	1	35076615	35081968	1.12547	2.83101	1.33079	0.36235	0.903817	UP	OsI_03798	Uncharacterized protein	DNA-dependent DNA replication [GO:0006261]; DNA repair [GO:0006281]; UV protection [GO:0009650]; response to UV-B [GO:0010224]; error-prone translesion synthesis [GO:0042276]; D-xylose metabolic process [GO:0042732];	NA	damaged DNA binding [GO:0003684]; DNA-directed DNA polymerase activity [GO:0003887];	NA
TCONS_00003617	XLOC_003479	BGIOSGA004496-TA	BGIOSGA004496	1	35297051	35298526	12.5255	44.0446	1.8141	0.17685	0.831156	UP	OsI_03824	Uncharacterized protein	rRNA processing [GO:0006364]; biological_process [GO:0008150]; plastid organization [GO:0009657]; stomatal complex morphogenesis [GO:0010103]; photosystem II assembly [GO:0010207]; photosynthesis, light reaction [GO:0019684]; regulation of protein dephosphorylation [GO:0035304]; positive regulation of catalytic activity [GO:0043085];	chloroplast [GO:0009507]; chloroplast thylakoid membrane [GO:0009535];	molecular_function [GO:0003674];	NA
TCONS_00003618	XLOC_003480	BGIOSGA004497-TA	BGIOSGA004497	1	35309312	35315569	11.0282	29.3048	1.40994	0.2141	0.851476	UP	OsI_03826	Uncharacterized protein	metabolic process [GO:0008152]; malonate catabolic process [GO:0090410];	nucleus [GO:0005634]; cytosol [GO:0005829]; membrane [GO:0016020];	catalytic activity [GO:0003824]; AMP binding [GO:0016208]; malonyl-CoA synthetase activity [GO:0090409];	NA
TCONS_00003734	XLOC_003595	BGIOSGA004551-TA	BGIOSGA004551	1	36154061	36158076	0.558123	2.57398	2.20534	0.36535	0.905475	UP	OsI_03944	Uncharacterized protein	metabolic process [GO:0008152];	NA	catalytic activity [GO:0003824];	NA
TCONS_00003739	XLOC_003600	BGIOSGA004554-TA	BGIOSGA004554	1	36196685	36201827	15.0256	47.4694	1.65958	0.1511	0.821875	UP	OsI_03949	Uncharacterized protein	proteolysis [GO:0006508];	plant-type cell wall [GO:0009505];	aspartic-type endopeptidase activity [GO:0004190];	NA
TCONS_00003750	XLOC_003611	BGIOSGA004562-TA	BGIOSGA004562	1	36313767	36324938	1.92431	5.39985	1.48858	0.2103	0.848407	UP	OsI_03962	Uncharacterized protein	proteolysis [GO:0006508];	NA	catalytic activity [GO:0003824]; metalloendopeptidase activity [GO:0004222]; metal ion binding [GO:0046872];	NA
TCONS_00003774	XLOC_003631	BGIOSGA004570-TA	BGIOSGA004570	1	36486190	36486832	16.4618	36.4379	1.14632	0.31095	0.895792	UP	NA	NA	NA	NA	NA	NA
TCONS_00003785	XLOC_003642	BGIOSGA004576-TA	BGIOSGA004576	1	36520588	36524455	0.333723	0.729751	1.12876	0.54445	0.939672	UP	OsI_03989	Rp1-like protein	defense response [GO:0006952];	NA	ADP binding [GO:0043531];	NA
TCONS_00003789	XLOC_003646	BGIOSGA004577-TA	BGIOSGA004577	1	36560034	36562089	1.0246	4.47589	2.12711	0.1086	0.772856	UP	OsI_03997	Uncharacterized protein	NA	NA	protein binding [GO:0005515];	NA
TCONS_00003797	XLOC_003654	BGIOSGA004583-TA	BGIOSGA004583	1	36639907	36642845	3.0942	12.3485	1.9967	0.1429	0.810472	UP	NA	NA	NA	NA	NA	NA
TCONS_00003814	XLOC_003671	BGIOSGA004588-TA	BGIOSGA004588	1	36853739	36856415	4.50975	10.6168	1.23523	0.4879	0.930562	UP	NA	NA	NA	NA	NA	NA
TCONS_00003859	XLOC_003714	BGIOSGA004612-TA	BGIOSGA004612	1	37219366	37221358	21.9515	95.9683	2.12824	0.0606	0.699246	UP	CEST OsI_04075	Protein CHLOROPLAST ENHANCING STRESS TOLERANCE, chloroplastic (OsCEST)	response to water deprivation [GO:0009414]; chloroplast organization [GO:0009658]; heat acclimation [GO:0010286]; hyperosmotic salinity response [GO:0042538]; photosystem I assembly [GO:0048564]; response to photooxidative stress [GO:0080183];	chloroplast thylakoid membrane [GO:0009535]; thylakoid [GO:0009579];	molecular_function [GO:0003674];	NA
TCONS_00003860	XLOC_003715	BGIOSGA004613-TA	BGIOSGA004613	1	37222015	37222816	0.190004	1.3637	2.84342	0.3408	0.896662	UP	NA	NA	NA	NA	NA	NA
TCONS_00003864	XLOC_003719	BGIOSGA004616-TA	DDR15	1	37241282	37244165	0.124626	1.39886	3.48858	0.1267	0.790793	UP	OsI_04082	Uncharacterized protein	defense response [GO:0006952];	NA	ADP binding [GO:0043531];	NA
TCONS_00003865	XLOC_003720	BGIOSGA004617-TA	BGIOSGA004617	1	37252727	37255428	38.8402	80.3676	1.04906	0.4078	0.911185	UP	OsI_04083	Uncharacterized protein	DNA repair [GO:0006281]; base-excision repair [GO:0006284];	NA	catalytic activity [GO:0003824]; DNA-3-methyladenine glycosylase activity [GO:0008725];	NA
TCONS_00003870	XLOC_003725	BGIOSGA004621-TA	BGIOSGA004621	1	37305066	37311807	0.264406	1.50802	2.51183	0.19955	0.844875	UP	OsI_04091	Purple acid phosphatase (EC 3.1.3.2)	NA	NA	acid phosphatase activity [GO:0003993]; hydrolase activity [GO:0016787]; metal ion binding [GO:0046872];	NA
TCONS_00003885	XLOC_003739	BGIOSGA004631-TA	BGIOSGA004631	1	37388027	37392872	8.40633	36.8233	2.13107	0.06495	0.706241	UP	OsI_04105	Uncharacterized protein	heme biosynthetic process [GO:0006783]; response to blue light [GO:0009637]; response to high light intensity [GO:0009644]; response to sucrose [GO:0009744]; response to red light [GO:0010114]; regulation of proton transport [GO:0010155]; response to far red light [GO:0010218]; terpenoid biosynthetic process [GO:0016114]; phosphorylation [GO:0016310]; isopentenyl diphosphate biosynthetic process,…	chloroplast [GO:0009507];	nucleotide binding [GO:0000166]; ATP binding [GO:0005524]; kinase activity [GO:0016301]; transferase activity [GO:0016740]; 4-(cytidine 5'-diphospho)-2-C-methyl-D-erythritol kinase activity [GO:0050515];	NA
TCONS_00003900	XLOC_003753	BGIOSGA004641-TA	BGIOSGA004641	1	37525065	37526138	13.8232	36.1698	1.3877	0.22275	0.851713	UP	OsI_04124	Uncharacterized protein	leaf morphogenesis [GO:0009965]; thylakoid membrane organization [GO:0010027]; photosynthesis [GO:0015979]; cell differentiation [GO:0030154];	chloroplast [GO:0009507]; photosystem II [GO:0009523]; chloroplast thylakoid [GO:0009534]; chloroplast thylakoid lumen [GO:0009543]; chloroplast stroma [GO:0009570]; thylakoid [GO:0009579]; photosystem II oxygen evolving complex [GO:0009654]; extrinsic component of membrane [GO:0019898]; thylakoid lumen [GO:0031977];	calcium ion binding [GO:0005509];	NA
TCONS_00003902	XLOC_003755	BGIOSGA004643-TA	BGIOSGA004643	1	37531432	37534304	0.359805	1.30918	1.86337	0.2939	0.894485	UP	OsI_04126	Glycosyltransferase (EC 2.4.1.-)	metabolic process [GO:0008152];	NA	transferase activity [GO:0016740]; transferase activity, transferring glycosyl groups [GO:0016757]; transferase activity, transferring hexosyl groups [GO:0016758];	NA
TCONS_00003905	XLOC_003758	BGIOSGA004645-TA	BGIOSGA004645	1	37578498	37578828	2.82981	21.736	2.94131	0.15345	0.821875	UP	NA	NA	NA	NA	NA	NA
TCONS_00003932	XLOC_003785	BGIOSGA004661-TA	CML1	1	37837388	37839687	1.28049	4.72438	1.88343	0.2877	0.889453	UP	CML1 OsI_004066	Calmodulin-like protein 1 (OsCaM61)	NA	membrane [GO:0016020];	calcium ion binding [GO:0005509];	calmodulin(PC00060)
TCONS_00003950	XLOC_003802	BGIOSGA004672-TA	BGIOSGA004672	1	37943099	37943966	1.53602	7.6444	2.31521	0.2504	0.855944	UP	NA	NA	NA	NA	NA	NA
TCONS_00003952	XLOC_003804	BGIOSGA004674-TA	BGIOSGA004674	1	37956045	37957107	6.42965	17.4939	1.44404	0.2034	0.844875	UP	OsI_04173	Uncharacterized protein	NA	NA	protein binding [GO:0005515];	NA
TCONS_00003992	XLOC_003842	BGIOSGA004696-TA	BGIOSGA004696	1	38345461	38349142	1.74596	9.5478	2.45115	0.08745	0.75284	UP	NA	NA	NA	NA	NA	NA
TCONS_00004021	XLOC_003870	BGIOSGA004708-TA	BGIOSGA004708	1	38588847	38592924	0.562904	3.19796	2.50619	0.19495	0.843509	UP	OsI_04250	Uncharacterized protein	NA	membrane [GO:0016020]; integral component of membrane [GO:0016021];	NA	NA
TCONS_00004039	XLOC_003888	BGIOSGA004716-TA	BGIOSGA004716	1	38684993	38687376	0.112426	1.60613	3.83654	0.22685	0.854002	UP	NA	NA	NA	NA	NA	NA
TCONS_00004040	XLOC_003889	BGIOSGA004717-TA	BGIOSGA004717	1	38688975	38689650	2.18185	5.65719	1.37453	0.4381	0.918348	UP	NA	NA	NA	NA	NA	NA
TCONS_00004058	XLOC_003906	BGIOSGA004726-TA	BGIOSGA004726	1	38822330	38823947	0.474877	1.27407	1.42382	0.408	0.911216	UP	OsI_04283	Uncharacterized protein	exocytosis [GO:0006887];	exocyst [GO:0000145];	NA	NA
TCONS_00004072	XLOC_003920	BGIOSGA004734-TA	BGIOSGA004734	1	38919307	38923194	2.25623	5.92108	1.39195	0.29415	0.894485	UP	OsI_04297	Uncharacterized protein	oxidation-reduction process [GO:0055114];	mitochondrion [GO:0005739]; intrinsic component of mitochondrial inner membrane [GO:0031304];	oxidoreductase activity [GO:0016491]; flavin adenine dinucleotide binding [GO:0050660];	NA
TCONS_00004086	XLOC_003934	BGIOSGA004743-TA	BGIOSGA004743	1	39073610	39075608	1.05742	2.93286	1.47176	0.23905	0.855944	UP	OsI_04314	Uncharacterized protein	NA	NA	protein binding [GO:0005515];	NA
TCONS_00004120	XLOC_003967	BGIOSGA004762-TA	BGIOSGA004762	1	39339663	39344671	9.72522	22.8735	1.23387	0.28095	0.880471	UP	OsI_04353	RuvB-like helicase (EC 3.6.4.12)	DNA duplex unwinding [GO:0032508]; meristem development [GO:0048507]; regulation of defense response to fungus, incompatible interaction [GO:2000072];	nucleolus [GO:0005730]; chloroplast [GO:0009507];	nucleotide binding [GO:0000166]; DNA helicase activity [GO:0003678]; ATP binding [GO:0005524]; nucleoside-triphosphatase activity [GO:0017111]; ATP-dependent 5'-3' DNA helicase activity [GO:0043141];	NA
TCONS_00004142	XLOC_003988	BGIOSGA004774-TA	BGIOSGA004774	1	39544851	39548955	1.74376	4.08409	1.22781	0.3274	0.896662	UP	OsI_04383	Uncharacterized protein	NA	NA	DNA binding [GO:0003677]; chromatin binding [GO:0003682];	NA
TCONS_00004163	XLOC_004007	BGIOSGA004784-TA	BGIOSGA004784	1	39724532	39725615	2.60604	8.47028	1.70055	0.34265	0.896662	UP	OsI_04405	Peptidylprolyl isomerase (EC 5.2.1.8)	protein peptidyl-prolyl isomerization [GO:0000413]; protein folding [GO:0006457];	NA	peptidyl-prolyl cis-trans isomerase activity [GO:0003755]; isomerase activity [GO:0016853];	NA
TCONS_00004174	XLOC_004018	BGIOSGA004789-TA	BGIOSGA004789	1	39803809	39805363	7.33218	24.9057	1.76416	0.12125	0.78263	UP	OsI_04415	Uncharacterized protein	protein dephosphorylation [GO:0006470]; response to cold [GO:0009409]; response to water deprivation [GO:0009414]; response to abscisic acid [GO:0009737]; abscisic acid-activated signaling pathway [GO:0009738]; negative regulation of abscisic acid-activated signaling pathway [GO:0009788]; regulation of stomatal movement [GO:0010119];	NA	catalytic activity [GO:0003824]; phosphoprotein phosphatase activity [GO:0004721]; protein serine/threonine phosphatase activity [GO:0004722]; hydrolase activity [GO:0016787]; cation binding [GO:0043169]; metal ion binding [GO:0046872];	NA
TCONS_00004185	XLOC_004028	BGIOSGA004796-TA	BGIOSGA004796	1	39866374	39867734	5.58393	11.4847	1.04036	0.42315	0.912986	UP	NA	NA	biosynthetic process [GO:0009058];	NA	nucleotidyltransferase activity [GO:0016779];	NA
TCONS_00004194	XLOC_004036	BGIOSGA004800-TA	BGIOSGA004800	1	39926623	39928298	3.48099	7.57563	1.12187	0.37125	0.905602	UP	OsI_04429	Uncharacterized protein	response to cadmium ion [GO:0046686]; oxidation-reduction process [GO:0055114];	nucleus [GO:0005634]; cytosol [GO:0005829];	oxidoreductase activity [GO:0016491];	NA
TCONS_00004204	XLOC_004046	BGIOSGA004803-TA	BGIOSGA004803	1	40022678	40022885	5.49783	39.775	2.85493	0.3417	0.896662	UP	OsI_04440	Uncharacterized protein	biological_process [GO:0008150];	anchored component of membrane [GO:0031225];	molecular_function [GO:0003674];	NA
TCONS_00004214	XLOC_004056	BGIOSGA004808-TA	BGIOSGA004808	1	40108433	40112917	5.07422	17.9871	1.82571	0.11285	0.78263	UP	OsI_04449	Laccase (EC 1.10.3.2) (Benzenediol:oxygen oxidoreductase) (Diphenol oxidase) (Urishiol oxidase)	vegetative to reproductive phase transition of meristem [GO:0010228]; lignin catabolic process [GO:0046274]; response to copper ion [GO:0046688]; oxidation-reduction process [GO:0055114];	apoplast [GO:0048046];	copper ion binding [GO:0005507]; oxidoreductase activity [GO:0016491]; metal ion binding [GO:0046872]; hydroquinone:oxygen oxidoreductase activity [GO:0052716];	NA
TCONS_00004222	XLOC_004064	BGIOSGA004813-TA	BGIOSGA004813	1	40153562	40155148	2.71476	6.37343	1.23124	0.3318	0.896662	UP	OsI_04455	Uncharacterized protein	rRNA processing [GO:0006364]; tRNA metabolic process [GO:0006399]; chloroplast organization [GO:0009658]; embryo development ending in seed dormancy [GO:0009793]; thylakoid membrane organization [GO:0010027]; vegetative to reproductive phase transition of meristem [GO:0010228]; iron-sulfur cluster assembly [GO:0016226]; phosphorylation [GO:0016310]; transcription from plastid promoter [GO:0042793…	nucleus [GO:0005634]; cytoplasm [GO:0005737]; nucleoid [GO:0009295]; chloroplast [GO:0009507]; chloroplast nucleoid [GO:0042644];	kinase activity [GO:0016301]; phosphotransferase activity, alcohol group as acceptor [GO:0016773];	NA
TCONS_00004259	XLOC_004101	BGIOSGA004832-TA	BGIOSGA004832	1	40567385	40570194	0.241797	3.36785	3.79996	0.15455	0.821875	UP	OsI_04499	Uncharacterized protein	NA	NA	protein binding [GO:0005515];	NA
TCONS_00004279	XLOC_004121	BGIOSGA004844-TA	BGIOSGA004844	1	40766119	40770062	10.2285	28.9326	1.5001	0.19195	0.840827	UP	OsI_04520	Uncharacterized protein	phosphatidylinositol biosynthetic process [GO:0006661];	NA	molecular_function [GO:0003674];	NA
TCONS_00004281	XLOC_004123	BGIOSGA004845-TA	BGIOSGA004845	1	40777797	40778543	11.302	58.5578	2.37328	0.0886	0.756079	UP	OsI_04525	Uncharacterized protein	maltose metabolic process [GO:0000023]; pentose-phosphate shunt [GO:0006098]; biological_process [GO:0008150]; starch biosynthetic process [GO:0019252]; positive regulation of catalytic activity [GO:0043085];	chloroplast [GO:0009507]; chloroplast thylakoid membrane [GO:0009535]; chloroplast stroma [GO:0009570];	molecular_function [GO:0003674];	NA
TCONS_00004290	XLOC_004132	BGIOSGA004853-TA	BGIOSGA004853	1	40838296	40838686	12.0769	25.9901	1.10571	0.447	0.919816	UP	NA	NA	NA	NA	NA	NA
TCONS_00004309	XLOC_004150	BGIOSGA004865-TA	BGIOSGA004865	1	41062559	41065035	1.51902	3.93243	1.37228	0.46375	0.920954	UP	OsI_04558	Fructose-1,6-bisphosphatase, cytosolic (FBPase) (EC 3.1.3.11) (D-fructose-1,6-bisphosphate 1-phosphohydrolase)	carbohydrate metabolic process [GO:0005975];	cytoplasm [GO:0005737];	fructose 1,6-bisphosphate 1-phosphatase activity [GO:0042132]; phosphoric ester hydrolase activity [GO:0042578]; metal ion binding [GO:0046872];	NA
TCONS_00004326	XLOC_004166	BGIOSGA004877-TA	BGIOSGA004877	1	41214637	41216917	27.2248	117.643	2.11142	0.09415	0.766616	UP	OsI_04579	Uncharacterized protein	proteolysis [GO:0006508]; negative regulation of catalytic activity [GO:0043086];	NA	serine-type endopeptidase activity [GO:0004252]; peptidase activity [GO:0008233]; serine-type peptidase activity [GO:0008236]; hydrolase activity [GO:0016787]; identical protein binding [GO:0042802];	NA
TCONS_00004332	XLOC_004172	BGIOSGA004880-TA	BGIOSGA004880	1	41253085	41255782	13.6056	30.6315	1.17082	0.29835	0.895792	UP	OsI_04587	Uncharacterized protein	biological_process [GO:0008150];	membrane [GO:0016020]; integral component of membrane [GO:0016021];	molecular_function [GO:0003674];	NA
TCONS_00004342	XLOC_004181	BGIOSGA004887-TA	BGIOSGA004887	1	41326048	41332693	2.45889	6.82	1.47176	0.28675	0.888907	UP	NA	NA	NA	NA	NA	NA
TCONS_00004352	XLOC_004191	BGIOSGA004893-TA	BGIOSGA004893	1	41399338	41399781	0.880695	6.66693	2.92031	0.3284	0.896662	UP	OsI_04609	Uncharacterized protein	transport [GO:0006810];	membrane [GO:0016020];	transporter activity [GO:0005215];	NA
TCONS_00004360	XLOC_004199	BGIOSGA004899-TA	BGIOSGA004899	1	41432514	41438418	1.36406	7.09253	2.3784	0.09305	0.765813	UP	OsI_04615	Uncharacterized protein	transport [GO:0006810];	membrane [GO:0016020];	transporter activity [GO:0005215];	NA
TCONS_00004372	XLOC_004208	BGIOSGA004902-TA	BGIOSGA004902	1	41531791	41532737	15.7745	46.7418	1.56712	0.16495	0.824319	UP	OsI_04627	Uncharacterized protein	NA	NA	DNA binding [GO:0003677]; chromatin binding [GO:0003682];	NA
TCONS_00004404	XLOC_004238	BGIOSGA004921-TA	BGIOSGA004921	1	41819311	41823597	27.9092	74.8966	1.42416	0.25365	0.857723	UP	OsI_04661	Hexosyltransferase (EC 2.4.1.-)	starch metabolic process [GO:0005982]; plant-type secondary cell wall biogenesis [GO:0009834]; glucuronoxylan biosynthetic process [GO:0010417]; xylan biosynthetic process [GO:0045492];	Golgi apparatus [GO:0005794];	glucuronosyltransferase activity [GO:0015020]; transferase activity, transferring glycosyl groups [GO:0016757]; glucuronoxylan glucuronosyltransferase activity [GO:0080116];	NA
TCONS_00004414	XLOC_004248	BGIOSGA004926-TA	BGIOSGA004926	1	41903558	41904241	1.47103	11.7507	2.99785	0.1461	0.815598	UP	NA	NA	NA	NA	NA	NA
TCONS_00004419	XLOC_004253	BGIOSGA004930-TA	BGIOSGA004930	1	41950176	41952154	0.556739	1.39473	1.32491	0.44155	0.919244	UP	OsI_04683	Uncharacterized protein	protein phosphorylation [GO:0006468];	NA	nucleotide binding [GO:0000166]; protein kinase activity [GO:0004672]; protein serine/threonine kinase activity [GO:0004674]; ATP binding [GO:0005524]; transferase activity, transferring phosphorus-containing groups [GO:0016772];	NA
TCONS_00004436	XLOC_004270	BGIOSGA004937-TA	BGIOSGA004937	1	42093251	42097953	1.81541	4.26265	1.23146	0.4117	0.912156	UP	OsI_04701	Uncharacterized protein	NA	NA	hydrolase activity [GO:0016787];	NA
TCONS_00004453	XLOC_004286	BGIOSGA004947-TA	BGIOSGA004947	1	42172098	42174923	4.75159	12.2406	1.36519	0.301	0.895792	UP	OsI_04715	Uncharacterized protein	sulfur amino acid metabolic process [GO:0000096]; glycine catabolic process [GO:0006546]; unsaturated fatty acid biosynthetic process [GO:0006636]; oxidoreduction coenzyme metabolic process [GO:0006733]; vitamin metabolic process [GO:0006766]; isoprenoid biosynthetic process [GO:0008299]; cellular amino acid biosynthetic process [GO:0008652]; aromatic amino acid family metabolic process [GO:00090…	chloroplast [GO:0009507]; plastid [GO:0009536]; chloroplast stroma [GO:0009570];	catalytic activity [GO:0003824]; 2-C-methyl-D-erythritol 4-phosphate cytidylyltransferase activity [GO:0050518];	NA
TCONS_00004462	XLOC_004295	BGIOSGA004951-TA	BGIOSGA004951	1	42257130	42259074	1.6412	3.40514	1.05296	0.48525	0.929934	UP	OsI_04722	Uncharacterized protein	transcription, DNA-templated [GO:0006351]; regulation of transcription, DNA-templated [GO:0006355];	nucleus [GO:0005634];	DNA binding [GO:0003677];	NA
TCONS_00004468	XLOC_004301	BGIOSGA004955-TA	LBD6	1	42319603	42320518	1.87113	4.26039	1.18707	0.50475	0.936261	UP	LBD6 AS2 CRLL3 OsI_004623	LOB domain-containing protein 6 (Crown rootless-like protein 3) (Protein ASYMMETRIC LEAVES 2)	multicellular organismal development [GO:0007275];	nucleus [GO:0005634];	NA	NA
TCONS_00004483	XLOC_004316	BGIOSGA004963-TA	BGIOSGA004963	1	42418078	42420229	1.18942	3.42735	1.52684	0.3958	0.906236	UP	OsI_04748	Uncharacterized protein	oxidation-reduction process [GO:0055114];	NA	nucleotide binding [GO:0000166]; zinc ion binding [GO:0008270]; oxidoreductase activity [GO:0016491];	NA
TCONS_00004519	XLOC_004351	BGIOSGA004984-TA	BGIOSGA004984	1	42726006	42727822	4.24077	12.4951	1.55896	0.2288	0.855359	UP	NA	NA	NA	NA	NA	NA
TCONS_00004553	XLOC_004383	BGIOSGA005003-TA	BGIOSGA005003	1	43047967	43049985	3.17553	7.72618	1.28276	0.56545	0.94529	UP	NA	NA	NA	NA	NA	NA
TCONS_00004564	XLOC_004394	BGIOSGA005009-TA	BGIOSGA005009	1	43182163	43182779	4.4131	16.6189	1.91296	0.3429	0.896662	UP	OsI_04847	Uncharacterized protein	NA	NA	protein binding [GO:0005515];	NA
TCONS_00004587	XLOC_004417	BGIOSGA005025-TA	BGIOSGA005025	1	43352842	43356300	0.342495	1.25912	1.87825	0.42505	0.913044	UP	NA	NA	NA	NA	NA	NA
TCONS_00004598	XLOC_004427	BGIOSGA005031-TA	BGIOSGA005031	1	43472490	43474513	4.60847	13.0845	1.5055	0.25635	0.858871	UP	OsI_04885	Uncharacterized protein	pentose-phosphate shunt [GO:0006098]; biological_process [GO:0008150]; chloroplast relocation [GO:0009902]; thylakoid membrane organization [GO:0010027]; photosynthesis [GO:0015979]; carotenoid biosynthetic process [GO:0016117]; starch biosynthetic process [GO:0019252]; isopentenyl diphosphate biosynthetic process, methylerythritol 4-phosphate pathway [GO:0019288]; glucosinolate metabolic process…	chloroplast [GO:0009507];	molecular_function [GO:0003674];	NA
TCONS_00004618	XLOC_004446	BGIOSGA005044-TA	BGIOSGA005044	1	43676214	43679285	17.9003	103.57	2.53256	0.0625	0.706241	UP	OsI_04917	Uncharacterized protein	sulfate assimilation [GO:0000103]; polar nucleus fusion [GO:0010197]; response to hydrogen peroxide [GO:0042542]; response to cadmium ion [GO:0046686]; cellular response to selenium ion [GO:0071291];	NA	protein binding [GO:0005515]; selenium binding [GO:0008430];	NA
TCONS_00004622	XLOC_004450	BGIOSGA005047-TA	BGIOSGA005047	1	43686646	43687352	5.36783	13.358	1.31529	0.4676	0.92297	UP	NA	NA	NA	NA	NA	NA
TCONS_00004632	XLOC_004459	BGIOSGA005050-TA	BGIOSGA005050	1	43763230	43763946	3.6278	19.8564	2.45243	0.18525	0.836419	UP	OsI_04927	CASP-like protein	NA	plasma membrane [GO:0005886]; membrane [GO:0016020]; integral component of membrane [GO:0016021];	NA	NA
TCONS_00004633	XLOC_004460	BGIOSGA005051-TA	BGIOSGA005051	1	43768985	43769546	1.61457	8.53064	2.4015	0.20285	0.844875	UP	OsI_04928	CASP-like protein	NA	plasma membrane [GO:0005886]; membrane [GO:0016020]; integral component of membrane [GO:0016021];	NA	NA
TCONS_00004642	XLOC_004468	BGIOSGA005055-TA	BGIOSGA005055	1	43826942	43829303	1.08492	2.42527	1.16055	0.3523	0.899483	UP	OsI_04936	Uncharacterized protein	protein phosphorylation [GO:0006468]; megasporogenesis [GO:0009554]; microsporogenesis [GO:0009556]; anther wall tapetum development [GO:0048658];	NA	protein kinase activity [GO:0004672]; protein serine/threonine kinase activity [GO:0004674]; protein binding [GO:0005515]; ATP binding [GO:0005524]; transferase activity, transferring phosphorus-containing groups [GO:0016772];	NA
TCONS_00004657	XLOC_004483	BGIOSGA005064-TA	BGIOSGA005064	1	43980051	43988571	3.52299	11.0482	1.64894	0.1521	0.821875	UP	OsI_04960	Uncharacterized protein	RNA processing [GO:0006396]; rRNA methylation [GO:0031167];	NA	methyltransferase activity [GO:0008168]; RNA methyltransferase activity [GO:0008173];	NA
TCONS_00004681	XLOC_004506	BGIOSGA005078-TA	BGIOSGA005078	1	44168473	44168869	43.6749	118.443	1.43931	0.20805	0.847281	UP	NA	NA	NA	NA	NA	NA
TCONS_00004697	XLOC_004518	BGIOSGA005083-TA	BGIOSGA005083	1	44250214	44251684	100.3	682.15	2.76577	0.03405	0.589121	UP	OsI_04988	Uncharacterized protein	translation [GO:0006412];	intracellular [GO:0005622]; ribosome [GO:0005840]; chloroplast stroma [GO:0009570]; thylakoid [GO:0009579]; chloroplast envelope [GO:0009941];	structural constituent of ribosome [GO:0003735];	NA
TCONS_00004698	XLOC_004519	BGIOSGA005084-TA	BGIOSGA005084	1	44256481	44257048	6.34757	13.4678	1.08524	0.46395	0.920954	UP	NA	NA	NA	NA	NA	NA
TCONS_00004755	XLOC_004572	BGIOSGA005103-TA	BGIOSGA005103	1	44649981	44655777	4.79475	17.6651	1.88138	0.10165	0.767721	UP	OsI_05039	Uncharacterized protein	NA	plasma membrane [GO:0005886];	NA	NA
TCONS_00004761	XLOC_004578	BGIOSGA005104-TA	BGIOSGA005104	1	44676473	44677546	5.01083	15.2014	1.60108	0.382	0.905602	UP	OsI_05045	Uncharacterized protein	NA	chloroplast thylakoid lumen [GO:0009543];	NA	NA
TCONS_00004769	XLOC_004585	BGIOSGA005107-TA	BGIOSGA005107	1	44723354	44729074	7.29242	16.3253	1.16264	0.31945	0.895792	UP	OsI_05051	Uncharacterized protein	carbohydrate metabolic process [GO:0005975];	NA	catalytic activity [GO:0003824]; hydrolase activity, hydrolyzing O-glycosyl compounds [GO:0004553];	NA
TCONS_00004805	XLOC_004621	BGIOSGA005121-TA	BGIOSGA005121	1	44997449	44999926	2.26371	6.33753	1.48523	0.31785	0.895792	UP	OsI_05093	Uncharacterized protein	ubiquitin-dependent protein catabolic process [GO:0006511];	cullin-RING ubiquitin ligase complex [GO:0031461];	ubiquitin protein ligase binding [GO:0031625];	NA
TCONS_00004806	XLOC_004622	BGIOSGA005122-TA	BGIOSGA005122	1	45005084	45010142	1.40079	3.34395	1.25532	0.3428	0.896662	UP	OsI_05095	Potassium transporter	glucose catabolic process [GO:0006007]; protein glycosylation [GO:0006486]; potassium ion transport [GO:0006813]; response to external stimulus [GO:0009605]; unidimensional cell growth [GO:0009826]; cell tip growth [GO:0009932]; potassium ion transmembrane transport [GO:0071805];	vacuolar membrane [GO:0005774]; membrane [GO:0016020]; integral component of membrane [GO:0016021];	potassium ion transmembrane transporter activity [GO:0015079];	NA
TCONS_00004826	XLOC_004642	BGIOSGA005129-TA	BGIOSGA005129	1	45145232	45146537	0.509361	2.40089	2.23681	0.22885	0.855359	UP	OsI_05119	Uncharacterized protein	proteolysis [GO:0006508];	NA	aspartic-type endopeptidase activity [GO:0004190];	NA
TCONS_00004829	XLOC_004645	BGIOSGA005132-TA	BGIOSGA005132	1	45156564	45158029	33.7327	92.5559	1.45618	0.2013	0.844875	UP	OsI_05122	Photosystem II reaction center Psb28 protein	very long-chain fatty acid metabolic process [GO:0000038]; phosphatidylglycerol biosynthetic process [GO:0006655]; photosystem II assembly [GO:0010207]; photosynthesis [GO:0015979]; isopentenyl diphosphate biosynthetic process, methylerythritol 4-phosphate pathway [GO:0019288]; cuticle development [GO:0042335];	photosystem II [GO:0009523]; chloroplast thylakoid membrane [GO:0009535]; photosystem II reaction center [GO:0009539]; chloroplast stroma [GO:0009570]; thylakoid [GO:0009579]; photosystem II oxygen evolving complex [GO:0009654]; membrane [GO:0016020];	molecular_function [GO:0003674];	NA
TCONS_00004841	XLOC_004655	BGIOSGA005137-TA	BGIOSGA005137	1	45211220	45214736	11.4286	29.4681	1.36651	0.2305	0.855944	UP	OsI_05133	Glycerol-3-phosphate dehydrogenase [NAD(+)] (EC 1.1.1.8)	carbohydrate metabolic process [GO:0005975]; glycerol-3-phosphate metabolic process [GO:0006072]; glycerol-3-phosphate catabolic process [GO:0046168]; oxidation-reduction process [GO:0055114];	cytoplasm [GO:0005737]; cytosol [GO:0005829]; glycerol-3-phosphate dehydrogenase complex [GO:0009331];	glycerol-3-phosphate dehydrogenase [NAD] activity [GO:0004367]; oxidoreductase activity [GO:0016491]; oxidoreductase activity, acting on the CH-OH group of donors, NAD or NADP as acceptor [GO:0016616]; coenzyme binding [GO:0050662]; NAD binding [GO:0051287];	NA
TCONS_00004849	XLOC_004663	BGIOSGA005141-TA	BGIOSGA005141	1	45312078	45312617	7.01517	41.2608	2.55622	0.05945	0.69204	UP	OsI_05140	Uncharacterized protein	phosphatidylinositol biosynthetic process [GO:0006661]; cytochrome b6f complex assembly [GO:0010190];	thylakoid membrane [GO:0042651];	molecular_function [GO:0003674];	NA
TCONS_00004868	XLOC_004682	BGIOSGA005151-TA	BGIOSGA005151	1	45590178	45592295	0.432493	0.98736	1.1909	0.49085	0.931462	UP	OsI_05170	Uncharacterized protein	defense response [GO:0006952];	NA	ADP binding [GO:0043531];	NA
TCONS_00004871	XLOC_004685	BGIOSGA005154-TA	BGIOSGA005154	1	45609121	45610278	0.281452	0.755882	1.42527	0.51415	0.936879	UP	OsI_05173	Uncharacterized protein	carbohydrate metabolic process [GO:0005975]; metabolic process [GO:0008152]; response to cold [GO:0009409]; response to bacterium [GO:0009617]; response to salt stress [GO:0009651]; defense response to fungus, incompatible interaction [GO:0009817];	cell wall [GO:0005618]; vacuole [GO:0005773]; plasma membrane [GO:0005886]; apoplast [GO:0048046];	catalytic activity [GO:0003824]; hydrolase activity, hydrolyzing O-glycosyl compounds [GO:0004553]; hydrolase activity [GO:0016787]; hydrolase activity, acting on glycosyl bonds [GO:0016798];	NA
TCONS_00004909	XLOC_004721	BGIOSGA005179-TA	BGIOSGA005179	1	45944262	45945050	88.827	233.855	1.39655	0.27755	0.878077	UP	OsI_05222	Uncharacterized protein	NA	extracellular region [GO:0005576];	manganese ion binding [GO:0030145]; nutrient reservoir activity [GO:0045735]; metal ion binding [GO:0046872];	NA
TCONS_00004943	XLOC_004752	BGIOSGA005202-TA	BGIOSGA005202	1	46229695	46234968	1.5522	7.50921	2.27435	0.0948	0.767432	UP	OsI_05264	Uncharacterized protein	NADP biosynthetic process [GO:0006741]; metabolic process [GO:0008152]; NAD metabolic process [GO:0019674];	NA	NAD kinase activity [GO:0003951]; NADH kinase activity [GO:0042736];	NA
TCONS_00004969	XLOC_004777	BGIOSGA005220-TA	BGIOSGA005220	1	46377182	46378246	3.59432	59.1119	4.03966	0.07715	0.735805	UP	OsI_05288	Uncharacterized protein	regulation of proton transport [GO:0010155]; NADH dehydrogenase complex (plastoquinone) assembly [GO:0010258]; photosynthesis, light reaction [GO:0019684]; protein autophosphorylation [GO:0046777]; oxidation-reduction process [GO:0055114];	plasma membrane [GO:0005886]; chloroplast [GO:0009507]; chloroplast thylakoid membrane [GO:0009535]; NAD(P)H dehydrogenase complex (plastoquinone) [GO:0010598];	oxidoreductase activity, acting on NAD(P)H, quinone or similar compound as acceptor [GO:0016655];	NA
TCONS_00004980	XLOC_004787	BGIOSGA005226-TA	BGIOSGA005226	1	46461133	46463718	1.515	7.1097	2.23047	0.26105	0.861643	UP	NA	NA	NA	NA	NA	NA
TCONS_00004984	XLOC_004791	BGIOSGA005228-TA	BGIOSGA005228	1	46485260	46486404	4.00137	10.2245	1.35347	0.3084	0.895792	UP	NA	NA	NA	NA	NA	NA
TCONS_00004998	XLOC_004804	BGIOSGA005240-TA	BGIOSGA005240	1	46615236	46619079	6.71569	16.0278	1.25497	0.27205	0.873935	UP	OsI_05332	Uncharacterized protein	pyrimidine nucleotide biosynthetic process [GO:0006221]; rRNA processing [GO:0006364]; tRNA metabolic process [GO:0006399]; cellular amino acid biosynthetic process [GO:0008652]; aromatic amino acid family biosynthetic process [GO:0009073]; chloroplast organization [GO:0009658]; embryo development ending in seed dormancy [GO:0009793]; thylakoid membrane organization [GO:0010027]; vegetative to re…	cytoplasm [GO:0005737]; chloroplast [GO:0009507];	uridylate kinase activity [GO:0009041]; transferase activity [GO:0016740]; UMP kinase activity [GO:0033862];	NA
TCONS_00005007	XLOC_004813	BGIOSGA005246-TA	BGIOSGA005246	1	46677480	46682012	0.717578	5.49864	2.93787	0.13725	0.808526	UP	OsI_05346	Uncharacterized protein	carbohydrate metabolic process [GO:0005975]; starch metabolic process [GO:0005982]; metabolic process [GO:0008152]; response to wounding [GO:0009611]; nectar secretion [GO:0071836]; response to karrikin [GO:0080167];	vacuole [GO:0005773];	hydrolase activity, hydrolyzing O-glycosyl compounds [GO:0004553]; sucrose alpha-glucosidase activity [GO:0004575]; hydrolase activity [GO:0016787]; hydrolase activity, acting on glycosyl bonds [GO:0016798]; levanase activity [GO:0031219]; inulinase activity [GO:0051670];	NA
TCONS_00005012	XLOC_004817	BGIOSGA005248-TA	BGIOSGA005248	1	46704876	46712373	4.45563	10.8403	1.2827	0.2734	0.874576	UP	NA	NA	NA	NA	NA	NA
TCONS_00005016	XLOC_004820	BGIOSGA005251-TA	BGIOSGA005251	1	46719241	46722940	1.40163	3.3612	1.26187	0.3909	0.905602	UP	OsI_05355	Uncharacterized protein	proteolysis [GO:0006508];	vacuole [GO:0005773]; chloroplast stroma [GO:0009570];	aminopeptidase activity [GO:0004177]; peptidase activity [GO:0008233]; metallopeptidase activity [GO:0008237]; zinc ion binding [GO:0008270]; hydrolase activity [GO:0016787]; metal ion binding [GO:0046872];	NA
TCONS_00005031	XLOC_004834	BGIOSGA005262-TA	BGIOSGA005262	1	46873925	46874165	8.01073	104.44	3.70459	0.1129	0.78263	UP	NA	NA	NA	NA	NA	NA
TCONS_00005040	XLOC_004843	BGIOSGA005267-TA	BGIOSGA005267	1	46971393	46973194	0.867681	2.033	1.22837	0.47875	0.927069	UP	OsI_05398	Uncharacterized protein	regulation of transcription, DNA-templated [GO:0006355];	NA	transcription factor activity, sequence-specific DNA binding [GO:0003700]; sequence-specific DNA binding [GO:0043565];	NA
TCONS_00005050	XLOC_004852	BGIOSGA005275-TA	BGIOSGA005275	1	47052107	47053759	2.22614	5.17027	1.21569	0.40105	0.909125	UP	OsI_05409	Uncharacterized protein	respiratory burst involved in defense response [GO:0002679]; biological_process [GO:0008150]; response to wounding [GO:0009611]; response to mechanical stimulus [GO:0009612]; ethylene biosynthetic process [GO:0009693]; response to chitin [GO:0010200]; endoplasmic reticulum unfolded protein response [GO:0030968]; intracellular signal transduction [GO:0035556]; defense response by callose depositio…	NA	molecular_function [GO:0003674];	NA
TCONS_00005061	XLOC_004862	BGIOSGA005283-TA	BGIOSGA005283	1	47136244	47137286	1.44559	3.87477	1.42246	0.41755	0.912156	UP	OsI_05424	Uncharacterized protein	NA	NA	DNA binding [GO:0003677]; chromatin binding [GO:0003682];	NA
TCONS_00005090	XLOC_004891	BGIOSGA002563-TA	BGIOSGA002563	1	200634	201296	147.371	912.182	2.62987	0.054	0.668738	UP	OsI_00026	Uncharacterized protein	biological_process [GO:0008150]; cellular cation homeostasis [GO:0030003]; divalent metal ion transport [GO:0070838];	chloroplast [GO:0009507];	molecular_function [GO:0003674];	NA
TCONS_00005108	XLOC_004909	BGIOSGA002552-TA	BGIOSGA002552	1	400933	401970	4.04654	36.1207	3.15807	0.0323	0.589121	UP	OsI_00053	Uncharacterized protein	response to oxidative stress [GO:0006979]; response to cadmium ion [GO:0046686];	plasma membrane [GO:0005886];	NA	NA
TCONS_00005126	XLOC_004927	BGIOSGA002541-TA	BGIOSGA002541	1	660521	662342	4.92111	9.87022	1.0041	0.64485	0.962721	UP	OsI_00087	Uncharacterized protein	regulation of transcription, DNA-templated [GO:0006355];	nucleus [GO:0005634];	NA	NA
TCONS_00005133	XLOC_004934	BGIOSGA002534-TA	BGIOSGA002534	1	728105	729099	10.2496	26.8566	1.38971	0.2214	0.851678	UP	OsI_00098	Peptidyl-prolyl cis-trans isomerase (PPIase) (EC 5.2.1.8)	protein peptidyl-prolyl isomerization [GO:0000413]; protein folding [GO:0006457]; mRNA modification [GO:0016556]; isopentenyl diphosphate biosynthetic process, methylerythritol 4-phosphate pathway [GO:0019288];	chloroplast thylakoid lumen [GO:0009543];	peptidyl-prolyl cis-trans isomerase activity [GO:0003755]; isomerase activity [GO:0016853];	NA
TCONS_00005148	XLOC_004948	BGIOSGA002525-TA	BGIOSGA002525	1	859925	862311	0.210364	1.0964	2.38181	0.20875	0.847888	UP	OsI_00116	Uncharacterized protein	protein phosphorylation [GO:0006468]; phosphorylation [GO:0016310];	NA	protein kinase activity [GO:0004672]; protein serine/threonine kinase activity [GO:0004674]; ATP binding [GO:0005524]; kinase activity [GO:0016301]; transferase activity, transferring phosphorus-containing groups [GO:0016772];	NA
TCONS_00005198	XLOC_004997	BGIOSGA002499-TA	BGIOSGA002499	1	1411508	1420042	1.94154	14.3838	2.88918	0.01655	0.589121	UP	OsI_00164	Uncharacterized protein	rRNA processing [GO:0006364]; tRNA metabolic process [GO:0006399]; translation [GO:0006412]; tRNA aminoacylation for protein translation [GO:0006418]; leucyl-tRNA aminoacylation [GO:0006429]; regulation of translational fidelity [GO:0006450]; chloroplast organization [GO:0009658]; embryo development ending in seed dormancy [GO:0009793]; thylakoid membrane organization [GO:0010027]; stomatal compl…	cytoplasm [GO:0005737]; mitochondrion [GO:0005739]; chloroplast [GO:0009507]; chloroplast stroma [GO:0009570];	nucleotide binding [GO:0000166]; aminoacyl-tRNA editing activity [GO:0002161]; aminoacyl-tRNA ligase activity [GO:0004812]; leucine-tRNA ligase activity [GO:0004823]; ATP binding [GO:0005524]; ligase activity [GO:0016874];	NA
TCONS_00005201	XLOC_004999	BGIOSGA002497-TA	BGIOSGA002497	1	1424466	1428664	0.797978	8.17761	3.35726	0.0959	0.767721	UP	NA	NA	NA	NA	NA	NA
TCONS_00005217	XLOC_005013	BGIOSGA002489-TA	BGIOSGA002489	1	1495418	1500717	3.58952	10.5829	1.55988	0.1691	0.828612	UP	OsI_00178	Uncharacterized protein	obsolete ATP catabolic process [GO:0006200];	chloroplast [GO:0009507]; chloroplast envelope [GO:0009941]; membrane [GO:0016020];	nucleotide binding [GO:0000166]; ATP binding [GO:0005524]; ATPase activity [GO:0016887]; nucleoside-triphosphatase activity [GO:0017111]; ATPase activity, coupled to transmembrane movement of substances [GO:0042626];	NA
TCONS_00005250	XLOC_005045	BGIOSGA002471-TA	BGIOSGA002471	1	1796807	1799987	4.71715	23.0783	2.29055	0.09415	0.766616	UP	OsI_00223	Uncharacterized protein	rRNA processing [GO:0006364]; tryptophan catabolic process [GO:0006569]; transport [GO:0006810]; indoleacetic acid biosynthetic process [GO:0009684]; embryo development ending in seed dormancy [GO:0009793]; chloroplast relocation [GO:0009902]; thylakoid membrane organization [GO:0010027]; photosystem II assembly [GO:0010207]; vegetative to reproductive phase transition of meristem [GO:0010228]; i…	chloroplast [GO:0009507]; plastid [GO:0009536]; chloroplast stroma [GO:0009570];	transporter activity [GO:0005215];	NA
TCONS_00005262	XLOC_005057	BGIOSGA002464-TA	BGIOSGA002464	1	1955915	1956712	3.55691	7.73692	1.12114	0.59305	0.950016	UP	NA	NA	NA	NA	NA	NA
TCONS_00005272	XLOC_005067	BGIOSGA002459-TA	BGIOSGA002459	1	2042704	2043100	1.23028	9.87022	3.0041	0.2755	0.875468	UP	NA	NA	NA	NA	NA	NA
TCONS_00005288	XLOC_005083	BGIOSGA002450-TA	BGIOSGA002450	1	2169615	2173813	5.12483	10.6019	1.04875	0.41495	0.912156	UP	OsI_00266	Uncharacterized protein	NA	NA	aminoacyl-tRNA hydrolase activity [GO:0004045];	NA
TCONS_00005299	XLOC_005094	BGIOSGA002441-TA	BGIOSGA002441	1	2312418	2317663	2.45203	7.74075	1.65849	0.1474	0.817392	UP	OsI_00289	Uncharacterized protein	protein phosphorylation [GO:0006468];	NA	nucleotide binding [GO:0000166]; protein kinase activity [GO:0004672]; protein serine/threonine kinase activity [GO:0004674]; ATP binding [GO:0005524]; transferase activity, transferring phosphorus-containing groups [GO:0016772]; polysaccharide binding [GO:0030247];	NA
TCONS_00005308	XLOC_005103	BGIOSGA002433-TA	BGIOSGA002433	1	2432262	2434324	1.11701	4.23712	1.92344	0.2899	0.89164	UP	NA	NA	NA	NA	NA	NA
TCONS_00005327	XLOC_005122	BGIOSGA002422-TA	EGY2	1	2670961	2675316	6.47195	25.8135	1.99585	0.08055	0.739766	UP	EGY2 OsI_00340	Probable zinc metalloprotease EGY2, chloroplastic (EC 3.4.24.-) (Protein ETHYLENE-DEPENDENT GRAVITROPISM-DEFICIENT AND YELLOW-GREEN 2)	proteolysis [GO:0006508]; phosphatidylglycerol biosynthetic process [GO:0006655]; embryo development ending in seed dormancy [GO:0009793]; thylakoid membrane organization [GO:0010027]; stomatal complex morphogenesis [GO:0010103]; vegetative to reproductive phase transition of meristem [GO:0010228]; iron-sulfur cluster assembly [GO:0016226]; isopentenyl diphosphate biosynthetic process, methyleryt…	chloroplast [GO:0009507]; chloroplast thylakoid membrane [GO:0009535]; integral component of membrane [GO:0016021]; chloroplast membrane [GO:0031969];	metalloendopeptidase activity [GO:0004222];	NA
TCONS_00005339	XLOC_005134	BGIOSGA002419-TA	BGIOSGA002419	1	2774634	2777690	2.35961	5.13343	1.12137	0.4386	0.918466	UP	OsI_00349	Uncharacterized protein	transport [GO:0006810]; transmembrane transport [GO:0055085];	plasma membrane [GO:0005886]; membrane [GO:0016020]; integral component of membrane [GO:0016021];	NA	NA
TCONS_00005346	XLOC_005140	BGIOSGA002414-TA	BGIOSGA002414	1	2820782	2822744	36.863	206.494	2.48586	0.06475	0.706241	UP	OsI_00355	Uncharacterized protein	NA	mitochondrial matrix [GO:0005759];	NA	NA
TCONS_00005349	XLOC_005143	BGIOSGA002411-TA	BGIOSGA002411	1	2829320	2830991	2.47535	20.5219	3.05146	0.11495	0.78263	UP	OsI_00358	Uncharacterized protein	pentose-phosphate shunt [GO:0006098]; unsaturated fatty acid biosynthetic process [GO:0006636]; response to cold [GO:0009409]; photosynthesis [GO:0015979]; chlorophyll biosynthetic process [GO:0015995]; carotenoid biosynthetic process [GO:0016117]; isopentenyl diphosphate biosynthetic process, methylerythritol 4-phosphate pathway [GO:0019288]; defense response to bacterium [GO:0042742]; positive …	chloroplast [GO:0009507]; chloroplast thylakoid [GO:0009534]; chloroplast thylakoid membrane [GO:0009535]; chloroplast thylakoid lumen [GO:0009543]; thylakoid [GO:0009579]; thylakoid lumen [GO:0031977];	molecular_function [GO:0003674];	NA
TCONS_00005371	XLOC_005164	BGIOSGA002396-TA	BGIOSGA002396	1	3046844	3051725	1.16325	2.66336	1.19509	0.5125	0.936879	UP	NA	NA	NA	NA	NA	NA
TCONS_00005389	XLOC_005179	BGIOSGA002387-TA	BGIOSGA002387	1	3175165	3178588	53.2875	241.303	2.17898	0.08885	0.756231	UP	OsI_00410	Uncharacterized protein	lipid metabolic process [GO:0006629]; sphingolipid metabolic process [GO:0006665]; calcium ion transport [GO:0006816]; Golgi organization [GO:0007030]; response to salt stress [GO:0009651]; wax biosynthetic process [GO:0010025]; sterol biosynthetic process [GO:0016126]; sphingoid biosynthetic process [GO:0046520];	cytoplasm [GO:0005737]; endoplasmic reticulum [GO:0005783]; endoplasmic reticulum membrane [GO:0005789]; plasma membrane [GO:0005886]; fatty acid elongase complex [GO:0009923]; membrane [GO:0016020]; integral component of membrane [GO:0016021];	3-oxo-5-alpha-steroid 4-dehydrogenase activity [GO:0003865]; fatty acid elongase activity [GO:0009922]; oxidoreductase activity, acting on the CH-CH group of donors [GO:0016627]; trans-2-enoyl-CoA reductase (NADPH) activity [GO:0019166];	NA
TCONS_00005443	XLOC_005230	BGIOSGA002356-TA	BGIOSGA002356	1	3523101	3523875	8.16874	30.9971	1.92395	0.1707	0.829224	UP	NA	NA	NA	NA	NA	NA
TCONS_00005504	XLOC_005290	BGIOSGA002320-TA	BGIOSGA002320	1	3846034	3846665	7.5108	18.2761	1.28292	0.3915	0.905602	UP	NA	NA	NA	NA	NA	NA
TCONS_00005551	XLOC_005334	BGIOSGA002292-TA	BGIOSGA002292	1	4182173	4184703	5.25833	16.6698	1.66456	0.19065	0.840556	UP	NA	NA	NA	NA	NA	NA
TCONS_00005553	XLOC_005336	BGIOSGA002290-TA	BGIOSGA002290	1	4202996	4204172	0.593995	2.10374	1.82443	0.4339	0.915346	UP	OsI_00593	Uncharacterized protein	biological_process [GO:0008150];	plastoglobule [GO:0010287];	molecular_function [GO:0003674];	NA
TCONS_00005567	XLOC_005350	BGIOSGA002280-TA	BGIOSGA002280	1	4337865	4338045	58.4543	172.873	1.56433	0.4867	0.930417	UP	NA	NA	NA	NA	NA	NA
TCONS_00005588	XLOC_005371	BGIOSGA002266-TA	BGIOSGA002266	1	4511213	4520571	7.05253	15.8089	1.16453	0.29235	0.893117	UP	OsI_00628	Uncharacterized protein	obsolete ATP catabolic process [GO:0006200]; drug transmembrane transport [GO:0006855]; cuticle development [GO:0042335];	plasma membrane [GO:0005886]; membrane [GO:0016020];	nucleotide binding [GO:0000166]; ATP binding [GO:0005524]; ATPase activity [GO:0016887]; nucleoside-triphosphatase activity [GO:0017111]; ATPase activity, coupled to transmembrane movement of substances [GO:0042626];	NA
TCONS_00005602	XLOC_005385	BGIOSGA002258-TA	BGIOSGA002258	1	4638111	4641368	26.1502	72.6878	1.47489	0.19965	0.844875	UP	OsI_00645	Uncharacterized protein	intracellular protein transport [GO:0006886]; nucleocytoplasmic transport [GO:0006913]; signal transduction [GO:0007165]; small GTPase mediated signal transduction [GO:0007264]; protein transport [GO:0015031];	intracellular [GO:0005622]; membrane [GO:0016020];	nucleotide binding [GO:0000166]; GTPase activity [GO:0003924]; GTP binding [GO:0005525];	NA
TCONS_00005605	XLOC_005388	BGIOSGA002255-TA	BGIOSGA002255	1	4674067	4678401	4.51789	35.0485	2.95563	0.03885	0.621223	UP	NA	NA	NA	NA	NA	NA
TCONS_00005610	XLOC_005393	BGIOSGA002253-TA	BGIOSGA002253	1	4698055	4698816	0.255867	1.3348	2.38315	0.37035	0.905602	UP	NA	NA	NA	NA	NA	NA
TCONS_00005627	XLOC_005410	BGIOSGA002244-TA	BGIOSGA002244	1	4852634	4856806	0.684307	2.22066	1.69827	0.36995	0.905602	UP	OsI_00670	Uncharacterized protein	phosphatidylinositol dephosphorylation [GO:0046856];	NA	NA	NA
TCONS_00005631	XLOC_005414	BGIOSGA002241-TA	BGIOSGA002241	1	4901705	4906716	4.59365	24.2135	2.3981	0.0393	0.621223	UP	OsI_00680	Uncharacterized protein	obsolete ATP catabolic process [GO:0006200]; rRNA processing [GO:0006364]; tRNA metabolic process [GO:0006399]; chloroplast organization [GO:0009658]; chloroplast ribulose bisphosphate carboxylase complex biogenesis [GO:0080158]; chloroplast rRNA processing [GO:1901259];	chloroplast [GO:0009507];	nucleic acid binding [GO:0003676]; helicase activity [GO:0004386]; ATP binding [GO:0005524]; ATP-dependent helicase activity [GO:0008026]; hydrolase activity [GO:0016787]; ATPase activity [GO:0016887]; large ribosomal subunit rRNA binding [GO:0070180];	NA
TCONS_00005637	XLOC_005419	BGIOSGA002236-TA	BGIOSGA002236	1	5008119	5011089	3.88162	10.1662	1.38905	0.30975	0.895792	UP	OsI_00692	Uncharacterized protein	phosphorelay signal transduction system [GO:0000160]; regulation of transcription, DNA-templated [GO:0006355]; protein phosphorylation [GO:0006468]; signal transduction [GO:0007165]; regulation of proton transport [GO:0010155]; signal transduction by protein phosphorylation [GO:0023014]; protein autophosphorylation [GO:0046777];	NA	phosphorelay sensor kinase activity [GO:0000155]; signal transducer activity [GO:0004871];	NA
TCONS_00005652	XLOC_005434	BGIOSGA002231-TA	BGIOSGA002231	1	5132054	5132399	2.52936	6.32358	1.32197	0.52695	0.936879	UP	OsI_00709	Uncharacterized protein	transmembrane transport [GO:0055085];	NA	NA	NA
TCONS_00005653	XLOC_005435	BGIOSGA002230-TA	BGIOSGA002230	1	5139246	5145960	1.52863	3.86354	1.33769	0.2342	0.855944	UP	NA	NA	NA	NA	binding [GO:0005488];	NA
TCONS_00005654	XLOC_005436	BGIOSGA002229-TA	BGIOSGA002229	1	5147908	5152778	13.1593	39.2859	1.57793	0.23815	0.855944	UP	OsI_00711	Malic enzyme	malate metabolic process [GO:0006108]; response to cadmium ion [GO:0046686]; protein homooligomerization [GO:0051260]; protein homotetramerization [GO:0051289]; oxidation-reduction process [GO:0055114];	cell wall [GO:0005618]; cytosol [GO:0005829]; plasma membrane [GO:0005886]; membrane [GO:0016020]; apoplast [GO:0048046];	malic enzyme activity [GO:0004470]; malate dehydrogenase (decarboxylating) (NAD) activity [GO:0004471]; zinc ion binding [GO:0008270]; oxidoreductase activity [GO:0016491]; oxidoreductase activity, acting on the CH-OH group of donors, NAD or NADP as acceptor [GO:0016616]; protein homodimerization activity [GO:0042803]; metal ion binding [GO:0046872]; cobalt ion binding [GO:0050897]; NAD binding […	NA
TCONS_00005660	XLOC_005441	BGIOSGA002225-TA	BGIOSGA002225	1	5200339	5202265	0.434913	1.01853	1.22769	0.5776	0.949441	UP	NA	NA	NA	NA	NA	NA
TCONS_00005665	XLOC_005446	BGIOSGA002221-TA	BGIOSGA002221	1	5255780	5257012	103.099	474.435	2.20218	0.06745	0.706241	UP	OsI_00725	Uncharacterized protein	NA	NA	acid phosphatase activity [GO:0003993];	NA
TCONS_00005677	XLOC_005458	BGIOSGA002215-TA	BGIOSGA002215	1	5350358	5351895	5.67184	14.8854	1.39201	0.3012	0.895792	UP	OsI_00735	Uncharacterized protein	NA	NA	nucleic acid binding [GO:0003676]; DNA binding [GO:0003677]; chromatin binding [GO:0003682]; zinc ion binding [GO:0008270];	NA
TCONS_00005685	XLOC_005466	BGIOSGA002210-TA	BGIOSGA002210	1	5400117	5404823	0.735017	3.85229	2.38987	0.18635	0.837001	UP	OsI_00745	Uncharacterized protein	RNA methylation [GO:0001510]; RNA processing [GO:0006396];	NA	RNA binding [GO:0003723]; RNA methyltransferase activity [GO:0008173];	NA
TCONS_00005694	XLOC_005473	BGIOSGA002207-TA	BGIOSGA002207	1	5446645	5450887	0.306716	1.07894	1.81464	0.29345	0.894485	UP	NA	NA	NA	NA	protein binding [GO:0005515];	NA
TCONS_00005727	XLOC_005505	BGIOSGA002189-TA	BGIOSGA002189	1	5784666	5788938	5.2516	11.5652	1.13896	0.30165	0.895792	UP	OsI_00779	Uncharacterized protein	response to chitin [GO:0010200];	NA	hydrolase activity [GO:0016787];	NA
TCONS_00005732	XLOC_005510	BGIOSGA002186-TA	BGIOSGA002186	1	5825279	5829941	0.861037	2.22966	1.37268	0.26785	0.868335	UP	NA	NA	NA	NA	DNA binding [GO:0003677]; lipid binding [GO:0008289];	NA
TCONS_00005747	XLOC_005525	BGIOSGA002176-TA	BGIOSGA002176	1	5991203	5993447	1.50871	7.6386	2.33999	0.22005	0.851678	UP	OsI_00799	Uncharacterized protein	transport [GO:0006810];	membrane [GO:0016020]; integral component of membrane [GO:0016021];	transporter activity [GO:0005215];	NA
TCONS_00005763	XLOC_005540	BGIOSGA002171-TA	BGIOSGA002171	1	6089062	6091006	0.736962	2.55142	1.79164	0.434	0.915346	UP	NA	NA	NA	NA	NA	NA
TCONS_00005777	XLOC_005554	BGIOSGA002164-TA	BGIOSGA002164	1	6182507	6183620	6.55804	15.6823	1.2578	0.26875	0.869954	UP	OsI_00820	Uncharacterized protein	NA	NA	protein binding [GO:0005515]; zinc ion binding [GO:0008270];	NA
TCONS_00005865	XLOC_005640	BGIOSGA002114-TA	BGIOSGA002114	1	7032212	7037975	6.22133	16.7187	1.42617	0.20855	0.847823	UP	NA	NA	NA	NA	NA	NA
TCONS_00005882	XLOC_005657	BGIOSGA002107-TA	BGIOSGA002107	1	7145567	7148152	0.854691	2.45219	1.52059	0.38355	0.905602	UP	OsI_00942	Uncharacterized protein	penicillin biosynthetic process [GO:0042318];	NA	NA	NA
TCONS_00005889	XLOC_005664	BGIOSGA002104-TA	BGIOSGA002104	1	7185488	7185752	112.878	455.073	2.01133	0.08825	0.755732	UP	NA	NA	NA	NA	NA	NA
TCONS_00005908	XLOC_005682	BGIOSGA002094-TA	BGIOSGA002094	1	7306112	7307755	17.9183	42.1739	1.23492	0.2737	0.874649	UP	OsI_00964	Uncharacterized protein	biological_process [GO:0008150];	cellular_component [GO:0005575];	molecular_function [GO:0003674];	NA
TCONS_00005944	XLOC_005716	BGIOSGA002078-TA	BGIOSGA002078	1	7677759	7680171	3.02844	9.31111	1.62038	0.3994	0.908729	UP	OsI_01007	Uncharacterized protein	signal transduction [GO:0007165]; small GTPase mediated signal transduction [GO:0007264]; protein transport [GO:0015031];	intracellular [GO:0005622]; membrane [GO:0016020];	nucleotide binding [GO:0000166]; GTP binding [GO:0005525];	NA
TCONS_00005984	XLOC_005754	BGIOSGA002051-TA	BGIOSGA002051	1	8217269	8219331	2.07474	12.9645	2.64356	0.05435	0.670064	UP	NA	NA	NA	NA	NA	NA
TCONS_00006006	XLOC_005775	BGIOSGA002038-TA	BGIOSGA002038	1	8361613	8364631	52.5019	280.42	2.41715	0.0524	0.665866	UP	OsI_01091	Uncharacterized protein	transport [GO:0006810];	chloroplast [GO:0009507]; chloroplast envelope [GO:0009941]; membrane [GO:0016020]; integral component of membrane [GO:0016021];	transporter activity [GO:0005215];	NA
TCONS_00006025	XLOC_005794	BGIOSGA002029-TA	BGIOSGA002029	1	8463523	8467270	0.557372	1.54173	1.46784	0.3888	0.905602	UP	OsI_01113	Uncharacterized protein	biological_process [GO:0008150];	NA	molecular_function [GO:0003674];	NA
TCONS_00006034	XLOC_005802	BGIOSGA002027-TA	BGIOSGA002027	1	8513801	8519112	4.35029	14.978	1.78366	0.12915	0.794413	UP	OsI_01122	Uncharacterized protein	NA	vacuole [GO:0005773]; plasma membrane [GO:0005886]; chloroplast [GO:0009507];	protein binding [GO:0005515];	NA
TCONS_00006037	XLOC_005805	BGIOSGA002024-TA	BGIOSGA002024	1	8529170	8531911	0.658504	1.34238	1.02753	0.63185	0.956884	UP	OsI_01126	Uncharacterized protein	lipid metabolic process [GO:0006629];	NA	triglyceride lipase activity [GO:0004806]; hydrolase activity [GO:0016787];	NA
TCONS_00006046	XLOC_005814	BGIOSGA002020-TA	BGIOSGA002020	1	8583359	8583875	0.371437	0.849053	1.19274	0.58635	0.950016	UP	NA	NA	NA	NA	NA	NA
TCONS_00006072	XLOC_005840	BGIOSGA002008-TA	BGIOSGA002008	1	8727023	8736932	1.03409	2.13591	1.04648	0.4337	0.915346	UP	OsI_01145	Uncharacterized protein	regulation of transcription, DNA-templated [GO:0006355]; histone acetylation [GO:0016573];	nucleus [GO:0005634];	DNA binding [GO:0003677]; transcription cofactor activity [GO:0003712]; histone acetyltransferase activity [GO:0004402]; protein binding [GO:0005515]; zinc ion binding [GO:0008270]; metal ion binding [GO:0046872];	NA
TCONS_00006087	XLOC_005855	BGIOSGA002001-TA	BGIOSGA002001	1	8870946	8872189	2.60006	6.79243	1.38538	0.4269	0.913044	UP	NA	NA	NA	NA	NA	NA
TCONS_00006096	XLOC_005863	BGIOSGA001996-TA	BGIOSGA001996	1	8934835	8937257	2.66671	6.80958	1.35251	0.47385	0.924242	UP	OsI_01171	DNA replication complex GINS protein PSF2	DNA replication [GO:0006260];	nucleus [GO:0005634];	molecular_function [GO:0003674];	NA
TCONS_00006126	XLOC_005893	BGIOSGA001983-TA	BGIOSGA001983	1	9191353	9191780	6.08763	13.0011	1.09469	0.6106	0.952604	UP	OsI_01205	Uncharacterized protein	biological_process [GO:0008150];	NA	nucleic acid binding [GO:0003676]; zinc ion binding [GO:0008270];	NA
TCONS_00006134	XLOC_005901	BGIOSGA001977-TA	BGIOSGA001977	1	9258122	9266675	5.29023	15.0224	1.50572	0.1946	0.843509	UP	OsI_01216	Uncharacterized protein	regulation of transcription, DNA-templated [GO:0006355]; primary shoot apical meristem specification [GO:0010072];	NA	protein binding [GO:0005515];	NA
TCONS_00006150	XLOC_005917	BGIOSGA001968-TA	BGIOSGA001968	1	9403467	9404126	665.806	1876.74	1.49506	0.47	0.923155	UP	NA	NA	NA	NA	NA	NA
TCONS_00006164	XLOC_005930	BGIOSGA001955-TA	BGIOSGA001955	1	9543350	9550058	4.63155	13.5687	1.55072	0.1784	0.831852	UP	OsI_01253	Uncharacterized protein	Mo-molybdopterin cofactor biosynthetic process [GO:0006777]; metabolic process [GO:0008152]; glucosinolate biosynthetic process [GO:0019761];	NA	catalytic activity [GO:0003824]; transferase activity [GO:0016740];	NA
TCONS_00006173	XLOC_005939	BGIOSGA001953-TA	BGIOSGA001953	1	9589281	9593856	0.97207	2.48262	1.35273	0.2982	0.895792	UP	OsI_01258	Uncharacterized protein	microtubule-based movement [GO:0007018];	mitochondrion [GO:0005739]; kinesin complex [GO:0005871]; microtubule [GO:0005874]; microtubule associated complex [GO:0005875];	nucleotide binding [GO:0000166]; microtubule motor activity [GO:0003777]; ATP binding [GO:0005524]; microtubule binding [GO:0008017];	NA
TCONS_00006181	XLOC_005946	BGIOSGA001951-TA	BGIOSGA001951	1	9646745	9649897	2.65326	6.68207	1.33253	0.31125	0.895792	UP	OsI_01267	Uncharacterized protein	transcription, DNA-templated [GO:0006351]; regulation of transcription, DNA-templated [GO:0006355];	nucleus [GO:0005634];	DNA binding [GO:0003677];	NA
TCONS_00006201	XLOC_005966	BGIOSGA001939-TA	BGIOSGA001939	1	9892094	9895106	1.58424	5.89957	1.89682	0.3385	0.896662	UP	OsI_01295	Uncharacterized protein	transport [GO:0006810]; transmembrane transport [GO:0055085];	membrane [GO:0016020]; integral component of membrane [GO:0016021];	NA	NA
TCONS_00006207	XLOC_005972	BGIOSGA001934-TA	BGIOSGA001934	1	9982643	9985052	0.44698	1.73273	1.95476	0.2749	0.874649	UP	NA	NA	NA	NA	NA	NA
TCONS_00006212	XLOC_005977	BGIOSGA001930-TA	BGIOSGA001930	1	10021205	10025825	0.171462	1.7232	3.32913	0.3215	0.896662	UP	NA	NA	response to oxidative stress [GO:0006979];	mitochondrion [GO:0005739]; mitochondrial matrix [GO:0005759];	peroxidase activity [GO:0004601]; oxidoreductase activity [GO:0016491];	NA
TCONS_00006213	XLOC_005978	BGIOSGA001929-TA	BGIOSGA001929	1	10042025	10045659	2.597	19.7291	2.92541	0.04415	0.63568	UP	NA	NA	NA	NA	NA	NA
TCONS_00006243	XLOC_006006	BGIOSGA001915-TA	BGIOSGA001915	1	10312611	10316107	1.31942	3.04255	1.20538	0.34275	0.896662	UP	OsI_01343	Uncharacterized protein	translation [GO:0006412]; tRNA aminoacylation for protein translation [GO:0006418]; glutamyl-tRNA aminoacylation [GO:0006424]; tRNA aminoacylation [GO:0043039];	cytoplasm [GO:0005737];	nucleotide binding [GO:0000166]; aminoacyl-tRNA ligase activity [GO:0004812]; glutamate-tRNA ligase activity [GO:0004818]; ATP binding [GO:0005524]; ligase activity [GO:0016874]; ligase activity, forming aminoacyl-tRNA and related compounds [GO:0016876];	NA
TCONS_00006244	XLOC_006007	BGIOSGA001914-TA	BGIOSGA001914	1	10317957	10321905	2.78218	10.3508	1.89545	0.1388	0.808526	UP	OsI_01344	ATP-dependent Clp protease proteolytic subunit	response to reactive oxygen species [GO:0000302]; proteolysis [GO:0006508]; systemic acquired resistance [GO:0009627]; regulation of gene expression [GO:0010468]; isopentenyl diphosphate biosynthetic process, methylerythritol 4-phosphate pathway [GO:0019288]; regulation of defense response [GO:0031347]; regulation of protein localization [GO:0032880];	plastid stroma [GO:0009532]; plastid [GO:0009536]; chloroplast stroma [GO:0009570]; chloroplast envelope [GO:0009941];	serine-type endopeptidase activity [GO:0004252];	NA
TCONS_00006249	XLOC_006012	BGIOSGA001910-TA	BGIOSGA001910	1	10377320	10381293	4.30048	10.8165	1.33066	0.32435	0.896662	UP	OsI_01351	Uncharacterized protein	NA	NA	protein binding [GO:0005515];	NA
TCONS_00006283	XLOC_006045	BGIOSGA001895-TA	BGIOSGA001895	1	10675281	10680752	0.331218	2.85375	3.10701	0.1114	0.781961	UP	OsI_01386	Phospholipid-transporting ATPase (EC 3.6.3.1)	cation transport [GO:0006812]; phospholipid transport [GO:0015914];	plasma membrane [GO:0005886]; membrane [GO:0016020]; integral component of membrane [GO:0016021];	nucleotide binding [GO:0000166]; magnesium ion binding [GO:0000287]; phospholipid-translocating ATPase activity [GO:0004012]; ATP binding [GO:0005524]; hydrolase activity [GO:0016787]; cation-transporting ATPase activity [GO:0019829]; metal ion binding [GO:0046872];	NA
TCONS_00006286	XLOC_006048	BGIOSGA001894-TA	BGIOSGA001894	1	10709436	10710009	4.05635	12.9317	1.67266	0.3885	0.905602	UP	NA	NA	NA	NA	NA	NA
TCONS_00006290	XLOC_006052	BGIOSGA001893-TA	BGIOSGA001893	1	10733057	10748826	0.2866	1.42699	2.31586	0.2506	0.855944	UP	OsI_01392	Uncharacterized protein	NA	NA	binding [GO:0005488];	NA
TCONS_00006304	XLOC_006066	BGIOSGA001883-TA	BGIOSGA001883	1	10973115	10974835	11.7368	61.6336	2.39268	0.03925	0.621223	UP	OsI_01417	Uncharacterized protein	NA	anchored component of membrane [GO:0031225];	copper ion binding [GO:0005507]; electron carrier activity [GO:0009055];	NA
TCONS_00006325	XLOC_006085	BGIOSGA001874-TA	BGIOSGA001874	1	11174619	11178000	0.5642	1.5073	1.41769	0.51435	0.936879	UP	OsI_01442	Uncharacterized protein	oxidation-reduction process [GO:0055114];	NA	catalytic activity [GO:0003824]; UDP-N-acetylmuramate dehydrogenase activity [GO:0008762]; oxidoreductase activity [GO:0016491]; oxidoreductase activity, acting on CH-OH group of donors [GO:0016614]; flavin adenine dinucleotide binding [GO:0050660];	NA
TCONS_00006328	XLOC_006088	BGIOSGA001872-TA	BGIOSGA001872	1	11201846	11203348	9.94446	40.3535	2.02073	0.0773	0.736876	UP	OsI_01446	Uncharacterized protein	NA	NA	DNA binding [GO:0003677]; chromatin binding [GO:0003682];	NA
TCONS_00006330	XLOC_006090	BGIOSGA001870-TA	BGIOSGA001870	1	11249601	11254318	1.90072	3.88789	1.03244	0.42595	0.913044	UP	OsI_01449	Uncharacterized protein	NA	NA	protein dimerization activity [GO:0046983];	NA
TCONS_00006391	XLOC_006148	BGIOSGA001839-TA	BGIOSGA001839	1	11804022	11806075	3.83109	8.33345	1.12116	0.3916	0.905602	UP	OsI_01508	Uncharacterized protein	protein dephosphorylation [GO:0006470];	NA	catalytic activity [GO:0003824]; phosphoprotein phosphatase activity [GO:0004721]; protein serine/threonine phosphatase activity [GO:0004722]; hydrolase activity [GO:0016787]; cation binding [GO:0043169]; metal ion binding [GO:0046872];	NA
TCONS_00006407	XLOC_006163	BGIOSGA001829-TA	BGIOSGA001829	1	11986602	11989437	11.7431	27.7129	1.23874	0.32785	0.896662	UP	NA	NA	NA	NA	NA	NA
TCONS_00006434	XLOC_006190	BGIOSGA001812-TA	BGIOSGA001812	1	12277305	12277680	169.098	392.516	1.21489	0.27575	0.875501	UP	OsI_01556	Uncharacterized protein	response to light stimulus [GO:0009416]; response to sucrose [GO:0009744]; negative regulation of reductive pentose-phosphate cycle [GO:0080153];	chloroplast [GO:0009507];	NA	NA
TCONS_00006437	XLOC_006193	BGIOSGA001810-TA	BGIOSGA001810	1	12305433	12308021	22.407	48.7717	1.12209	0.32275	0.896662	UP	OsI_01559	Uncharacterized protein	NA	NA	zinc ion binding [GO:0008270];	NA
TCONS_00006473	XLOC_006229	BGIOSGA001793-TA	BGIOSGA001793	1	12859076	12863506	3.76176	8.82987	1.23099	0.2636	0.864597	UP	OsI_01602	Dihydrolipoamide acetyltransferase component of pyruvate dehydrogenase complex (EC 2.3.1.-)	metabolic process [GO:0008152]; response to sucrose [GO:0009744]; response to fructose [GO:0009750]; fatty-acyl-CoA biosynthetic process [GO:0046949];	mitochondrion [GO:0005739];	alpha-ketoacid dehydrogenase activity [GO:0003826]; dihydrolipoamide branched chain acyltransferase activity [GO:0004147]; zinc ion binding [GO:0008270]; acetyltransferase activity [GO:0016407]; transferase activity [GO:0016740]; transferase activity, transferring acyl groups [GO:0016746]; dihydrolipoyllysine-residue (2-methylpropanoyl)transferase activity [GO:0043754]; cofactor binding [GO:00480…	NA
TCONS_00006476	XLOC_006232	BGIOSGA001791-TA	BGIOSGA001791	1	12936340	12936753	1.48198	4.45472	1.5878	0.4842	0.929584	UP	OsI_01606	Uncharacterized protein	response to stress [GO:0006950];	NA	NA	NA
TCONS_00006504	XLOC_006259	BGIOSGA001785-TA	BGIOSGA001785	1	13306551	13318732	3.29807	18.4951	2.48745	0.0319	0.589121	UP	OsI_01632	Protein translocase subunit SecA	protein targeting [GO:0006605]; transport [GO:0006810]; intracellular protein transport [GO:0006886]; chloroplast organization [GO:0009658]; thylakoid membrane organization [GO:0010027]; trichome morphogenesis [GO:0010090]; regulation of photosynthesis [GO:0010109]; protein transport [GO:0015031]; protein import [GO:0017038];	chloroplast [GO:0009507]; chloroplast stroma [GO:0009570]; chloroplast envelope [GO:0009941]; membrane [GO:0016020];	nucleotide binding [GO:0000166]; ATP binding [GO:0005524];	NA
TCONS_00006507	XLOC_006262	BGIOSGA001782-TA	BGIOSGA001782	1	13333055	13333421	0.732434	1.52339	1.05652	0.586	0.950016	UP	NA	NA	NA	NA	NA	NA
TCONS_00006533	XLOC_006287	BGIOSGA001768-TA	BGIOSGA001768	1	13546948	13547989	4.44072	10.3696	1.22349	0.35265	0.899554	UP	OsI_01663	Uncharacterized protein	biological_process [GO:0008150]; fatty acid catabolic process [GO:0009062];	NA	molecular_function [GO:0003674]; protein binding [GO:0005515];	NA
TCONS_00006561	XLOC_006315	BGIOSGA001754-TA	BGIOSGA001754	1	13910277	13913119	0.532902	1.82258	1.77404	0.3187	0.895792	UP	OsI_01689	Uncharacterized protein	oxidation-reduction process [GO:0055114];	NA	dihydrolipoyl dehydrogenase activity [GO:0004148]; oxidoreductase activity [GO:0016491]; oxidoreductase activity, acting on a sulfur group of donors, NAD(P) as acceptor [GO:0016668]; flavin adenine dinucleotide binding [GO:0050660];	NA
TCONS_00006622	XLOC_006371	BGIOSGA001731-TA	BGIOSGA001731	1	14560973	14576017	1.95997	6.23423	1.66938	0.15415	0.821875	UP	NA	NA	NA	NA	NA	NA
TCONS_00006628	XLOC_006376	BGIOSGA001730-TA	BGIOSGA001730	1	14634951	14638951	9.51887	32.056	1.75173	0.12505	0.786523	UP	OsI_01750	Uncharacterized protein	NA	chloroplast [GO:0009507];	NA	NA
TCONS_00006630	XLOC_006378	BGIOSGA001729-TA	BGIOSGA001729	1	14665797	14675036	0.888749	2.0522	1.20733	0.40505	0.909779	UP	OsI_01754	Uncharacterized protein	transcription, DNA-templated [GO:0006351]; regulation of transcription, DNA-templated [GO:0006355];	nucleus [GO:0005634];	DNA binding [GO:0003677];	NA
TCONS_00006684	XLOC_006430	BGIOSGA001705-TA	BGIOSGA001705	1	15279280	15283262	1.16309	4.92122	2.08105	0.1174	0.78263	UP	OsI_01806	Uncharacterized protein	biological_process [GO:0008150];	plasma membrane [GO:0005886];	molecular_function [GO:0003674];	NA
TCONS_00006736	XLOC_006478	BGIOSGA001687-TA	BGIOSGA001687	1	15802722	15804993	0.647103	1.91546	1.56562	0.408	0.911216	UP	NA	NA	NA	NA	NA	NA
TCONS_00006740	XLOC_006482	BGIOSGA001685-TA	BGIOSGA001685	1	15841069	15845798	1.27052	3.82194	1.58889	0.23305	0.855944	UP	NA	NA	NA	NA	NA	NA
TCONS_00006746	XLOC_006488	BGIOSGA001682-TA	BGIOSGA001682	1	15904345	15908188	0.607446	2.20727	1.86143	0.32645	0.896662	UP	OsI_01861	Uncharacterized protein	proteolysis [GO:0006508];	NA	cysteine-type peptidase activity [GO:0008234];	NA
TCONS_00006772	XLOC_006513	BGIOSGA001671-TA	BGIOSGA001671	1	16106641	16112753	2.98497	19.5947	2.71468	0.0651	0.706241	UP	OsI_01883	Uncharacterized protein	thylakoid membrane organization [GO:0010027]; photosystem II oxygen evolving complex assembly [GO:0010270];	chloroplast [GO:0009507];	protein binding [GO:0005515];	NA
TCONS_00006782	XLOC_006523	BGIOSGA001663-TA	RBOHB	1	16227192	16232195	13.1967	50.6885	1.94148	0.14	0.808526	UP	RBOHB OsI_01895	Respiratory burst oxidase homolog protein B (EC 1.11.1.-) (EC 1.6.3.-) (NADPH oxidase RBOHB) (OsrbohB)	iron ion transport [GO:0006826]; response to heat [GO:0009408]; seed germination [GO:0009845]; cellular response to iron ion starvation [GO:0010106]; response to nitrate [GO:0010167]; nitrate transport [GO:0015706]; oxidation-reduction process [GO:0055114];	membrane [GO:0016020]; integral component of membrane [GO:0016021];	peroxidase activity [GO:0004601]; calcium ion binding [GO:0005509]; NAD(P)H oxidase activity [GO:0016174]; oxidoreductase activity [GO:0016491]; oxidoreductase activity, acting on NAD(P)H, oxygen as acceptor [GO:0050664];	NA
TCONS_00006792	XLOC_006533	BGIOSGA001658-TA	BGIOSGA001658	1	16333410	16336360	0.560193	2.98628	2.41435	0.2093	0.848252	UP	OsI_01905	Uncharacterized protein	NA	NA	transferase activity, transferring acyl groups other than amino-acyl groups [GO:0016747];	NA
TCONS_00006822	XLOC_006563	BGIOSGA001640-TA	BGIOSGA001640	1	16610428	16612174	5.44059	13.7088	1.33327	0.2945	0.894485	UP	NA	NA	NA	NA	NA	NA
TCONS_00006827	XLOC_006568	BGIOSGA001637-TA	BGIOSGA001637	1	16640396	16644336	1.48067	8.10127	2.45189	0.17905	0.832464	UP	NA	NA	NA	NA	NA	NA
TCONS_00006844	XLOC_006584	BGIOSGA001627-TA	BGIOSGA001627	1	16860492	16861384	4.03792	8.10614	1.0054	0.4763	0.925602	UP	OsI_01961	Uncharacterized protein	NA	NA	protein binding [GO:0005515];	NA
TCONS_00006978	XLOC_006714	BGIOSGA001572-TA	BGIOSGA001572	1	19054066	19059479	0.732434	1.52339	1.05652	0.58395	0.950016	UP	NA	NA	NA	NA	NA	NA
TCONS_00006981	XLOC_006717	BGIOSGA001569-TA	BGIOSGA001569	1	19070547	19075421	19.0144	47.5756	1.32313	0.2543	0.857723	UP	OsI_02087	Uncharacterized protein	maltose metabolic process [GO:0000023]; rRNA processing [GO:0006364]; double fertilization forming a zygote and endosperm [GO:0009567]; chloroplast relocation [GO:0009902]; thylakoid membrane organization [GO:0010027]; photosystem II assembly [GO:0010207]; starch biosynthetic process [GO:0019252]; ncRNA metabolic process [GO:0034660]; regulation of protein dephosphorylation [GO:0035304]; transcri…	chloroplast [GO:0009507]; chloroplast thylakoid membrane [GO:0009535]; integral component of membrane [GO:0016021]; integral component of thylakoid membrane [GO:0031361]; TAT protein transport complex [GO:0033281]; receptor complex [GO:0043235];	proton motive force dependent protein transmembrane transporter activity [GO:0009977];	NA
TCONS_00006985	XLOC_006721	BGIOSGA001567-TA	BGIOSGA001567	1	19197352	19207645	3.70368	10.1146	1.44941	0.21615	0.851678	UP	OsI_02097	Uncharacterized protein	transport [GO:0006810];	membrane [GO:0016020];	transporter activity [GO:0005215];	NA
TCONS_00007001	XLOC_006736	BGIOSGA001560-TA	BGIOSGA001560	1	19402570	19403395	2.37232	6.68056	1.49367	0.4367	0.917732	UP	OsI_02113	CASP-like protein	NA	plasma membrane [GO:0005886]; membrane [GO:0016020]; integral component of membrane [GO:0016021];	NA	NA
TCONS_00007006	XLOC_006741	BGIOSGA001557-TA	BGIOSGA001557	1	19476685	19479079	0.307379	3.68362	3.58303	0.09035	0.759267	UP	NA	NA	NA	NA	NA	NA
TCONS_00007023	XLOC_006758	BGIOSGA001548-TA	BGIOSGA001548	1	19923402	19926837	10.973	81.3209	2.88967	0.0162	0.589121	UP	OsI_02148	Uncharacterized protein	response to singlet oxygen [GO:0000304]; chlorophyll biosynthetic process [GO:0015995]; oxylipin biosynthetic process [GO:0031408];	chloroplast [GO:0009507]; chloroplast thylakoid membrane [GO:0009535]; chloroplast envelope [GO:0009941]; membrane [GO:0016020];	protein binding [GO:0005515];	NA
TCONS_00007032	XLOC_006766	BGIOSGA001542-TA	BGIOSGA001542	1	19994431	19997518	0.0832535	12.1498	7.1892	0.21955	0.851678	UP	NA	NA	NA	NA	NA	NA
TCONS_00007045	XLOC_006779	BGIOSGA001536-TA	BGIOSGA001536	1	20159872	20164194	45.9275	95.6873	1.05897	0.35915	0.902721	UP	OsI_02167	Uncharacterized protein	ribosome biogenesis [GO:0042254];	nucleolus [GO:0005730]; cytosolic large ribosomal subunit [GO:0022625];	NA	NA
TCONS_00007049	XLOC_006783	BGIOSGA001535-TA	BGIOSGA001535	1	20220462	20224115	0.463541	1.82886	1.98018	0.29305	0.893832	UP	OsI_02174	Uncharacterized protein	NA	NA	ADP binding [GO:0043531];	NA
TCONS_00007078	XLOC_006811	BGIOSGA001521-TA	BGIOSGA001521	1	20503265	20510375	3.93088	13.6056	1.79128	0.1162	0.78263	UP	OsI_02197	Alpha-galactosidase (EC 3.2.1.22) (Melibiase)	carbohydrate metabolic process [GO:0005975];	cell wall [GO:0005618];	catalytic activity [GO:0003824]; hydrolase activity, hydrolyzing O-glycosyl compounds [GO:0004553];	NA
TCONS_00007133	XLOC_006864	BGIOSGA001504-TA	BGIOSGA001504	1	21268722	21270879	3.60827	9.59565	1.41107	0.2709	0.873009	UP	OsI_02249	RNA-dependent RNA polymerase (EC 2.7.7.48)	virus induced gene silencing [GO:0009616]; production of ta-siRNAs involved in RNA interference [GO:0010267]; RNA interference [GO:0016246]; posttranscriptional gene silencing [GO:0016441]; production of siRNA involved in RNA interference [GO:0030422]; gene silencing by RNA [GO:0031047]; leaf development [GO:0048366]; carpel development [GO:0048440]; gynoecium development [GO:0048467]; recognitio…	nucleus [GO:0005634];	nucleic acid binding [GO:0003676]; RNA-directed RNA polymerase activity [GO:0003968];	NA
TCONS_00007163	XLOC_006894	BGIOSGA001496-TA	BGIOSGA001496	1	21598370	21613192	2.98425	7.20353	1.27134	0.3403	0.896662	UP	NA	NA	NA	NA	NA	NA
TCONS_00007169	XLOC_006900	BGIOSGA001493-TA	BGIOSGA001493	1	21761584	21764099	4.80093	10.1238	1.07636	0.4018	0.909125	UP	OsI_02280	Uncharacterized protein	(1->3)-beta-D-glucan biosynthetic process [GO:0006075];	1,3-beta-D-glucan synthase complex [GO:0000148]; membrane [GO:0016020];	1,3-beta-D-glucan synthase activity [GO:0003843];	NA
TCONS_00007196	XLOC_006925	BGIOSGA001477-TA	BGIOSGA001477	1	22003252	22007078	1.24497	4.16247	1.74133	0.1857	0.836581	UP	OsI_02301	Uncharacterized protein	protein phosphorylation [GO:0006468];	NA	protein kinase activity [GO:0004672]; protein serine/threonine kinase activity [GO:0004674]; ATP binding [GO:0005524]; transferase activity, transferring phosphorus-containing groups [GO:0016772];	NA
TCONS_00007209	XLOC_006938	BGIOSGA001469-TA	BGIOSGA001469	1	22163153	22165902	0.689256	5.77345	3.06632	0.11045	0.779211	UP	NA	NA	NA	NA	NA	NA
TCONS_00007247	XLOC_006976	BGIOSGA001450-TA	BGIOSGA001450	1	22715795	22731195	0.67133	1.51371	1.173	0.361	0.903814	UP	OsI_02356	Uncharacterized protein	NA	NA	DNA binding [GO:0003677]; protein binding [GO:0005515]; zinc ion binding [GO:0008270]; metal ion binding [GO:0046872];	NA
TCONS_00007269	XLOC_006997	BGIOSGA001441-TA	BGIOSGA001441	1	22904647	22910684	1.82602	4.35116	1.2527	0.336	0.896662	UP	OsI_02370	Uncharacterized protein	cell communication [GO:0007154]; intracellular signal transduction [GO:0035556];	NA	phosphatidylinositol binding [GO:0035091];	NA
TCONS_00007299	XLOC_007023	BGIOSGA001431-TA	BGIOSGA001431	1	23138522	23141777	0.682936	2.69081	1.97822	0.2896	0.89164	UP	OsI_02393	Uncharacterized protein	biosynthetic process [GO:0009058]; biotin biosynthetic process [GO:0009102];	cytosol [GO:0005829];	catalytic activity [GO:0003824]; 8-amino-7-oxononanoate synthase activity [GO:0008710]; pyridoxal phosphate binding [GO:0030170];	NA
TCONS_00007308	XLOC_007032	BGIOSGA001426-TA	BGIOSGA001426	1	23245046	23245900	8.83955	58.8651	2.73537	0.04765	0.63568	UP	OsI_02402	Peptide deformylase (EC 3.5.1.88)	translation [GO:0006412]; co-translational protein modification [GO:0043686];	mitochondrion [GO:0005739]; plant-type cell wall [GO:0009505]; chloroplast [GO:0009507];	iron ion binding [GO:0005506]; peptide deformylase activity [GO:0042586];	NA
TCONS_00007346	XLOC_007067	BGIOSGA001412-TA	BGIOSGA001412	1	23527971	23530831	10.1393	22.1697	1.12863	0.40315	0.909283	UP	OsI_02435	Uncharacterized protein	protein targeting to vacuole [GO:0006623]; transport [GO:0006810]; intracellular protein transport [GO:0006886]; vesicle-mediated transport [GO:0016192]; membrane fusion [GO:0061025];	Golgi apparatus [GO:0005794]; plasma membrane [GO:0005886]; membrane [GO:0016020];	SNAP receptor activity [GO:0005484];	NA
TCONS_00007375	XLOC_007096	BGIOSGA001397-TA	BGIOSGA001397	1	23885633	23891094	2.35681	11.2879	2.25987	0.1124	0.78263	UP	NA	NA	NA	NA	NA	NA
TCONS_00007378	XLOC_007099	BGIOSGA001395-TA	BGIOSGA001395	1	23915759	23916302	6.47396	16.451	1.34545	0.3692	0.905602	UP	NA	NA	NA	NA	NA	NA
TCONS_00007390	XLOC_007111	BGIOSGA001389-TA	BGIOSGA001389	1	23991278	23992902	0.991882	8.16666	3.04151	0.12355	0.78263	UP	OsI_02477	Uncharacterized protein	NA	NA	protein dimerization activity [GO:0046983];	NA
TCONS_00007462	XLOC_007174	BGIOSGA001365-TA	BGIOSGA001365	1	24440284	24442872	11.9248	69.9439	2.55223	0.02655	0.589121	UP	OsI_02524	Uncharacterized protein	pentose-phosphate shunt [GO:0006098]; valine metabolic process [GO:0006573]; oxidation-reduction process [GO:0055114];	chloroplast [GO:0009507]; chloroplast stroma [GO:0009570];	nucleotide binding [GO:0000166]; phosphogluconate dehydrogenase (decarboxylating) activity [GO:0004616]; 3-hydroxyisobutyrate dehydrogenase activity [GO:0008442]; oxidoreductase activity [GO:0016491]; oxidoreductase activity, acting on the CH-OH group of donors, NAD or NADP as acceptor [GO:0016616]; glyoxylate reductase (NADP) activity [GO:0030267]; coenzyme binding [GO:0050662]; NAD binding [GO:…	NA
TCONS_00007464	XLOC_007176	BGIOSGA001364-TA	BGIOSGA001364	1	24453331	24456208	56.5348	168.28	1.57365	0.1689	0.828612	UP	NA	NA	NA	NA	NA	NA
TCONS_00007497	XLOC_007207	BGIOSGA001358-TA	BGIOSGA001358	1	24730507	24735119	1.73044	4.76913	1.46259	0.44405	0.919816	UP	OsI_02540	Uncharacterized protein	mitotic cell cycle [GO:0000278]; double-strand break repair via homologous recombination [GO:0000724]; DNA metabolic process [GO:0006259]; DNA-dependent DNA replication [GO:0006261]; regulation of DNA replication [GO:0006275]; DNA repair [GO:0006281]; DNA methylation [GO:0006306]; DNA recombination [GO:0006310]; regulation of transcription, DNA-templated [GO:0006355]; RNA processing [GO:0006396];…	NA	recombinase activity [GO:0000150]; DNA binding [GO:0003677]; damaged DNA binding [GO:0003684]; single-stranded DNA binding [GO:0003697]; ATP binding [GO:0005524]; DNA-dependent ATPase activity [GO:0008094];	NA
TCONS_00007517	XLOC_007226	BGIOSGA001351-TA	BGIOSGA001351	1	24899384	24906111	1.07654	6.70971	2.63985	0.15135	0.821875	UP	NA	NA	NA	NA	NA	NA
TCONS_00007555	XLOC_007263	BGIOSGA001333-TA	BGIOSGA001333	1	25263369	25264032	46.4178	131.424	1.50148	0.17985	0.832464	UP	OsI_02598	Uncharacterized protein	biological_process [GO:0008150]; cellular cation homeostasis [GO:0030003]; divalent metal ion transport [GO:0070838];	chloroplast thylakoid [GO:0009534]; chloroplast thylakoid membrane [GO:0009535];	molecular_function [GO:0003674];	NA
TCONS_00007581	XLOC_007287	BGIOSGA001318-TA	BGIOSGA001318	1	25548677	25549638	3.48447	13.7417	1.97955	0.132	0.799363	UP	NA	NA	NA	NA	NA	NA
TCONS_00007658	XLOC_007363	BGIOSGA001286-TA	BGIOSGA001286	1	26230948	26233599	2.16899	4.56036	1.07213	0.4621	0.920954	UP	NCS6 CTU1 OsI_02708	Cytoplasmic tRNA 2-thiolation protein 1 (EC 2.7.7.-) (Cytoplasmic tRNA adenylyltransferase 1)	response to reactive oxygen species [GO:0000302]; tRNA wobble uridine modification [GO:0002098]; tRNA processing [GO:0008033]; protein urmylation [GO:0032447]; tRNA thio-modification [GO:0034227]; regulation of plant-type cell wall organization or biogenesis [GO:0080157];	cytoplasm [GO:0005737];	tRNA binding [GO:0000049]; ATP binding [GO:0005524]; nucleotidyltransferase activity [GO:0016779];	NA
TCONS_00007752	XLOC_007455	BGIOSGA001224-TA	BGIOSGA001224	1	27164539	27166852	1.55558	3.23444	1.05606	0.5474	0.94093	UP	OsI_02824	Uncharacterized protein	NA	NA	nucleic acid binding [GO:0003676]; zinc ion binding [GO:0008270];	NA
TCONS_00007760	XLOC_007463	BGIOSGA001220-TA	BGIOSGA001220	1	27232603	27235511	0.918521	2.05176	1.15948	0.49215	0.931874	UP	OsI_02832	Uncharacterized protein	DNA methylation [GO:0006306];	NA	DNA binding [GO:0003677]; methyltransferase activity [GO:0008168];	NA
TCONS_00007782	XLOC_007485	BGIOSGA001210-TA	BGIOSGA001210	1	27414369	27420067	2.17	11.4457	2.39903	0.04575	0.63568	UP	OsI_02857	Uncharacterized protein	autophagy [GO:0006914];	cytoplasm [GO:0005737];	catalytic activity [GO:0003824]; small protein activating enzyme activity [GO:0008641];	NA
TCONS_00007807	XLOC_007508	BGIOSGA001199-TA	BGIOSGA001199	1	27627603	27628518	0.317816	4.76485	3.90616	0.1556	0.822042	UP	OsI_02878	Uncharacterized protein	NA	NA	nucleic acid binding [GO:0003676]; exonuclease activity [GO:0004527];	NA
TCONS_00007822	XLOC_007523	BGIOSGA001192-TA	BGIOSGA001192	1	27744714	27745697	16.8979	50.7918	1.58775	0.4725	0.923685	UP	OsI_02893	Uncharacterized protein	NA	NA	DNA binding [GO:0003677]; chromatin binding [GO:0003682];	NA
TCONS_00007824	XLOC_007525	BGIOSGA001191-TA	BGIOSGA001191	1	27751914	27756941	11.3966	42.1474	1.88683	0.1022	0.767721	UP	OsI_02895	Uncharacterized protein	protein targeting to mitochondrion [GO:0006626]; fatty acid beta-oxidation [GO:0006635]; proteasome-mediated ubiquitin-dependent protein catabolic process [GO:0043161]; proteasome assembly [GO:0043248]; response to misfolded protein [GO:0051788];	nuclear envelope [GO:0005635]; heterotrimeric G-protein complex [GO:0005834];	nucleotide binding [GO:0000166]; protein binding [GO:0005515];	NA
TCONS_00007825	XLOC_007526	BGIOSGA001190-TA	BGIOSGA001190	1	27760624	27762073	0.539708	2.72745	2.3373	0.21295	0.851016	UP	OsI_02897	Glycosyltransferase (EC 2.4.1.-)	xenobiotic metabolic process [GO:0006805]; metabolic process [GO:0008152]; response to toxic substance [GO:0009636]; response to salt stress [GO:0009651]; xenobiotic catabolic process [GO:0042178];	NA	transferase activity [GO:0016740]; transferase activity, transferring glycosyl groups [GO:0016757]; transferase activity, transferring hexosyl groups [GO:0016758]; UDP-glucosyltransferase activity [GO:0035251]; quercetin 3-O-glucosyltransferase activity [GO:0080043];	NA
TCONS_00007835	XLOC_007536	BGIOSGA001188-TA	BGIOSGA001188	1	27815531	27819817	3.86165	12.7595	1.72428	0.2159	0.851678	UP	OsI_02902	Uncharacterized protein	NA	membrane [GO:0016020]; integral component of membrane [GO:0016021];	NA	NA
TCONS_00007838	XLOC_007539	BGIOSGA001186-TA	BGIOSGA001186	1	27843625	27846124	0.415115	3.33713	3.00702	0.11235	0.78263	UP	OsI_02905	Uncharacterized protein	protein phosphorylation [GO:0006468];	NA	protein kinase activity [GO:0004672]; ATP binding [GO:0005524]; transferase activity, transferring phosphorus-containing groups [GO:0016772];	NA
TCONS_00007842	XLOC_007543	BGIOSGA001184-TA	BGIOSGA001184	1	27889135	27892945	12.4037	44.5493	1.84463	0.10335	0.767721	UP	OsI_02909	Uroporphyrinogen decarboxylase (EC 4.1.1.37)	tryptophan catabolic process [GO:0006569]; porphyrin-containing compound biosynthetic process [GO:0006779]; protoporphyrinogen IX biosynthetic process [GO:0006782]; indoleacetic acid biosynthetic process [GO:0009684]; response to cadmium ion [GO:0046686];	chloroplast stroma [GO:0009570];	uroporphyrinogen decarboxylase activity [GO:0004853]; lyase activity [GO:0016829]; carboxy-lyase activity [GO:0016831];	NA
TCONS_00007897	XLOC_007597	BGIOSGA001162-TA	BGIOSGA001162	1	28475197	28475713	179.106	764.6	2.0939	0.112	0.78263	UP	OsI_02967	50S ribosomal protein L31	pentose-phosphate shunt [GO:0006098]; rRNA processing [GO:0006364]; translation [GO:0006412]; plastid organization [GO:0009657]; photosynthetic electron transport in photosystem I [GO:0009773]; embryo development ending in seed dormancy [GO:0009793]; chloroplast relocation [GO:0009902]; thylakoid membrane organization [GO:0010027]; photosystem II assembly [GO:0010207]; photosynthesis [GO:0015979]…	intracellular [GO:0005622]; ribosome [GO:0005840]; chloroplast [GO:0009507]; chloroplast stroma [GO:0009570]; chloroplast envelope [GO:0009941]; intracellular ribonucleoprotein complex [GO:0030529];	structural constituent of ribosome [GO:0003735];	NA
TCONS_00007927	XLOC_007627	BGIOSGA001144-TA	BGIOSGA001144	1	28823542	28827341	0.587554	1.76475	1.58667	0.4654	0.921843	UP	NA	NA	NA	NA	NA	NA
TCONS_00007938	XLOC_007638	BGIOSGA001140-TA	BGIOSGA001140	1	28928740	28931936	3.65438	7.72374	1.07967	0.4052	0.909779	UP	OsI_03021	Uncharacterized protein	rRNA processing [GO:0006364]; tRNA methylation [GO:0030488]; rRNA base methylation [GO:0070475];	cytoplasm [GO:0005737];	catalytic activity [GO:0003824]; RNA methyltransferase activity [GO:0008173]; iron-sulfur cluster binding [GO:0051536];	NA
TCONS_00007939	XLOC_007639	BGIOSGA001139-TA	BGIOSGA001139	1	28954014	28956954	2.5036	13.0266	2.37938	0.217	0.851678	UP	OsI_03028	Uncharacterized protein	NA	integral component of membrane [GO:0016021];	NA	NA
TCONS_00007975	XLOC_007674	BGIOSGA001120-TA	BGIOSGA001120	1	29281236	29283674	0.509638	1.09528	1.10375	0.5152	0.936879	UP	NA	NA	NA	NA	NA	NA
TCONS_00007998	XLOC_007694	BGIOSGA001114-TA	BGIOSGA001114	1	29477141	29478477	1.82816	8.85707	2.27643	0.20925	0.848252	UP	NA	NA	NA	NA	NA	NA
TCONS_00008010	XLOC_007706	BGIOSGA001109-TA	BGIOSGA001109	1	29563799	29567033	5.44522	15.4536	1.50488	0.41095	0.912156	UP	NA	NA	NA	NA	NA	NA
TCONS_00008015	XLOC_007711	BGIOSGA001105-TA	BGIOSGA001105	1	29605443	29610366	0.655391	1.43604	1.13167	0.59805	0.950016	UP	NA	NA	NA	NA	NA	NA
TCONS_00008024	XLOC_007719	BGIOSGA001101-TA	BGIOSGA001101	1	29728129	29731549	5.4742	13.5857	1.31137	0.24915	0.855944	UP	OsI_03107	Uncharacterized protein	proteolysis [GO:0006508]; cellular hyperosmotic salinity response [GO:0071475];	Golgi membrane [GO:0000139]; membrane [GO:0016020];	metalloendopeptidase activity [GO:0004222];	NA
TCONS_00008065	XLOC_007759	BGIOSGA001083-TA	BGIOSGA001083	1	30102740	30103970	0.21885	1.8735	3.09772	0.1721	0.829872	UP	OsI_03142	Uncharacterized protein	NA	NA	protein binding [GO:0005515];	NA
TCONS_00008075	XLOC_007768	BGIOSGA001081-TA	BGIOSGA001081	1	30190346	30191144	5.9206	39.8499	2.75076	0.05295	0.665866	UP	NA	NA	NA	NA	NA	NA
TCONS_00008080	XLOC_007773	BGIOSGA001078-TA	BGIOSGA001078	1	30234661	30237893	7.68716	26.6044	1.79114	0.1219	0.78263	UP	OsI_03152	Uncharacterized protein	metabolic process [GO:0008152]; menaquinone biosynthetic process [GO:0009234];	NA	catalytic activity [GO:0003824]; 1,4-dihydroxy-2-naphthoyl-CoA synthase activity [GO:0008935];	NA
TCONS_00008090	XLOC_007783	BGIOSGA001072-TA	BGIOSGA001072	1	30337149	30339375	2.19526	6.24243	1.50771	0.24755	0.855944	UP	OsI_03163	Uncharacterized protein	protein phosphorylation [GO:0006468]; phosphorylation [GO:0016310];	NA	nucleotide binding [GO:0000166]; protein kinase activity [GO:0004672]; protein serine/threonine kinase activity [GO:0004674]; ATP binding [GO:0005524]; kinase activity [GO:0016301]; transferase activity, transferring phosphorus-containing groups [GO:0016772];	NA
TCONS_00008126	XLOC_007818	BGIOSGA001055-TA	BGIOSGA001055	1	30635803	30636247	2.92838	19.6445	2.74595	0.16965	0.828612	UP	OsI_03198	Uncharacterized protein	response to salicylic acid [GO:0009751]; salicylic acid mediated signaling pathway [GO:0009863]; jasmonic acid mediated signaling pathway [GO:0009867]; cell redox homeostasis [GO:0045454];	NA	electron carrier activity [GO:0009055]; protein disulfide oxidoreductase activity [GO:0015035];	NA
TCONS_00008155	XLOC_007844	BGIOSGA001041-TA	BGIOSGA001041	1	30896662	30898777	1.41854	3.32968	1.23097	0.4192	0.912352	UP	NA	NA	NA	NA	NA	NA
TCONS_00008192	XLOC_007879	BGIOSGA001025-TA	BGIOSGA001025	1	31197795	31211379	2.26645	16.1283	2.83109	0.05775	0.69204	UP	OsI_03262	Uncharacterized protein	transport [GO:0006810]; ion transport [GO:0006811]; calcium ion transport [GO:0006816]; Golgi organization [GO:0007030]; vacuole organization [GO:0007033]; microsporogenesis [GO:0009556]; response to salt stress [GO:0009651]; seed germination [GO:0009845]; regulation of stomatal movement [GO:0010119]; calcium-mediated signaling [GO:0019722]; callose deposition in cell wall [GO:0052543]; transmemb…	plant-type vacuole [GO:0000325]; vacuole [GO:0005773]; vacuolar membrane [GO:0005774]; Golgi apparatus [GO:0005794]; plasma membrane [GO:0005886]; membrane [GO:0016020]; integral component of membrane [GO:0016021];	ion channel activity [GO:0005216]; voltage-gated calcium channel activity [GO:0005245]; calcium channel activity [GO:0005262]; calcium ion binding [GO:0005509];	NA
TCONS_00008209	XLOC_007895	BGIOSGA001019-TA	BGIOSGA001019	1	31322922	31331342	0.446166	1.25436	1.4913	0.3899	0.905602	UP	OsI_03277	Uncharacterized protein	autophagy [GO:0006914]; glycerolipid biosynthetic process [GO:0045017];	NA	diacylglycerol O-acyltransferase activity [GO:0004144];	NA
TCONS_00008211	XLOC_007897	BGIOSGA001018-TA	BGIOSGA001018	1	31341761	31346636	1.42384	4.67091	1.71391	0.18845	0.839838	UP	OsI_03279	Uncharacterized protein	metabolic process [GO:0008152];	NA	catalytic activity [GO:0003824];	NA
TCONS_00008216	XLOC_007902	BGIOSGA001013-TA	BGIOSGA001013	1	31371246	31381819	2.24726	6.3443	1.49729	0.18315	0.835462	UP	OsI_03285	Uncharacterized protein	glutamate biosynthetic process [GO:0006537]; nitrogen compound metabolic process [GO:0006807]; metabolic process [GO:0008152]; oxidation-reduction process [GO:0055114];	NA	catalytic activity [GO:0003824]; iron ion binding [GO:0005506]; FMN binding [GO:0010181]; glutamate synthase activity [GO:0015930]; glutamate synthase (NADH) activity [GO:0016040]; oxidoreductase activity [GO:0016491]; oxidoreductase activity, acting on the CH-NH2 group of donors [GO:0016638]; oxidoreductase activity, acting on the CH-NH2 group of donors, NAD or NADP as acceptor [GO:0016639]; glu…	NA
TCONS_00008229	XLOC_007915	BGIOSGA001010-TA	BGIOSGA001010	1	31512035	31514948	0.491712	3.79053	2.94651	0.1496	0.820315	UP	OsI_03300	Protein DETOXIFICATION (Multidrug and toxic compound extrusion protein)	drug transmembrane transport [GO:0006855]; transmembrane transport [GO:0055085];	membrane [GO:0016020]; integral component of membrane [GO:0016021];	drug transmembrane transporter activity [GO:0015238]; antiporter activity [GO:0015297];	NA
TCONS_00008239	XLOC_007925	BGIOSGA001004-TA	BGIOSGA001004	1	31651652	31654973	5.82135	13.3708	1.19966	0.36825	0.905602	UP	OsI_03320	Uncharacterized protein	biological_process [GO:0008150]; photoperiodism, flowering [GO:0048573];	NA	NA	NA
TCONS_00008249	XLOC_007935	BGIOSGA000997-TA	BGIOSGA000997	1	31753917	31756563	0.577562	7.04948	3.60947	0.0836	0.741585	UP	OsI_03331	Uncharacterized protein	NA	NA	protein binding [GO:0005515];	NA
TCONS_00008255	XLOC_007941	BGIOSGA000993-TA	BGIOSGA000993	1	31798908	31800187	0.153616	0.829748	2.43335	0.36685	0.905602	UP	OsI_03336	Uncharacterized protein	NA	NA	polysaccharide binding [GO:0030247];	NA
TCONS_00008257	XLOC_007943	BGIOSGA000992-TA	BGIOSGA000992	1	31805798	31806767	0.147476	1.65003	3.48394	0.31865	0.895792	UP	OsI_03337	Uncharacterized protein	NA	NA	polysaccharide binding [GO:0030247];	NA
TCONS_00008263	XLOC_007949	BGIOSGA000989-TA	BGIOSGA000989	1	31841082	31844452	2.60849	16.6921	2.67788	0.05525	0.674388	UP	OsI_03345	Uncharacterized protein	biosynthetic process [GO:0009058];	chloroplast envelope [GO:0009941];	catalytic activity [GO:0003824];	NA
TCONS_00008269	XLOC_007955	BGIOSGA000985-TA	BGIOSGA000985	1	31892793	31895901	49.111	182.743	1.8957	0.167	0.826834	UP	OsI_03353	Uncharacterized protein	NA	NA	protein binding [GO:0005515]; zinc ion binding [GO:0008270]; metal ion binding [GO:0046872];	NA
TCONS_00008273	XLOC_007959	BGIOSGA000982-TA	BGIOSGA000982	1	31929474	31933493	2.67934	10.1691	1.92424	0.1553	0.821875	UP	OsI_03358	Uncharacterized protein	transcription, DNA-templated [GO:0006351]; regulation of transcription, DNA-templated [GO:0006355];	nucleus [GO:0005634];	DNA binding [GO:0003677]; transcription factor activity, sequence-specific DNA binding [GO:0003700];	NA
TCONS_00008292	XLOC_007978	BGIOSGA000973-TA	BGIOSGA000973	1	32069489	32072165	0.770546	1.75055	1.18385	0.4921	0.931874	UP	OsI_03374	Uncharacterized protein	metabolic process [GO:0008152];	cellular_component [GO:0005575];	catalytic activity [GO:0003824]; pyridoxal phosphate binding [GO:0030170];	NA
TCONS_00008338	XLOC_008023	BGIOSGA000953-TA	BBD1	1	32345431	32348316	0.711774	8.2403	3.53321	0.08945	0.75757	UP	BBD1 OsI_03413	Bifunctional nuclease 1 (EC 3.1.-.-)	defense response to fungus [GO:0050832]; nucleic acid phosphodiester bond hydrolysis [GO:0090305];	nucleus [GO:0005634];	nuclease activity [GO:0004518];	NA
TCONS_00008349	XLOC_008034	BGIOSGA000947-TA	BGIOSGA000947	1	32467212	32469712	0.682462	1.56248	1.19502	0.58125	0.950016	UP	NA	NA	NA	NA	NA	NA
TCONS_00008355	XLOC_008040	BGIOSGA000944-TA	BGIOSGA000944	1	32505560	32508234	13.5951	59.016	2.11802	0.137	0.808526	UP	OsI_03437	Uncharacterized protein	biological_process [GO:0008150];	nucleoid [GO:0009295]; plastid chromosome [GO:0009508];	molecular_function [GO:0003674];	NA
TCONS_00008378	XLOC_008063	BGIOSGA000935-TA	BGIOSGA000935	1	32712465	32720784	10.2087	40.1218	1.97459	0.13785	0.808526	UP	OsI_03465	Uncharacterized protein	protein phosphorylation [GO:0006468];	NA	protein kinase activity [GO:0004672]; protein serine/threonine kinase activity [GO:0004674]; ATP binding [GO:0005524]; transferase activity, transferring phosphorus-containing groups [GO:0016772];	NA
TCONS_00008392	XLOC_008077	BGIOSGA000926-TA	BGIOSGA000926	1	32837013	32838852	5.8636	47.6206	3.02173	0.039	0.621223	UP	OsI_03487	Uncharacterized protein	metabolic process [GO:0008152]; methylation [GO:0032259];	chloroplast [GO:0009507];	methyltransferase activity [GO:0008168];	NA
TCONS_00008404	XLOC_008088	BGIOSGA000920-TA	BGIOSGA000920	1	32939518	32944059	0.853344	2.78628	1.70714	0.33135	0.896662	UP	OsI_03499	Uncharacterized protein	signal transduction [GO:0007165]; small GTPase mediated signal transduction [GO:0007264]; protein transport [GO:0015031];	intracellular [GO:0005622]; membrane [GO:0016020];	nucleotide binding [GO:0000166]; GTP binding [GO:0005525];	NA
TCONS_00008406	XLOC_008090	BGIOSGA000919-TA	BGIOSGA000919	1	32945253	32948628	2.68863	6.78667	1.33583	0.29695	0.895792	UP	OsI_03500	Uncharacterized protein	NA	NA	nucleic acid binding [GO:0003676]; zinc ion binding [GO:0008270]; heat shock protein binding [GO:0031072]; unfolded protein binding [GO:0051082];	NA
TCONS_00008415	XLOC_008099	BGIOSGA000913-TA	BGIOSGA000913	1	33034931	33039758	13.0781	26.1941	1.00209	0.36455	0.904984	UP	OsI_03513	Uncharacterized protein	NA	NA	protein binding [GO:0005515];	NA
TCONS_00008419	XLOC_008103	BGIOSGA000911-TA	BGIOSGA000911	1	33074124	33077412	4.73374	11.0915	1.2284	0.3565	0.901491	UP	OsI_03517	Uncharacterized protein	phosphorylation [GO:0016310]; glycerophospholipid biosynthetic process [GO:0046474];	NA	kinase activity [GO:0016301]; transferase activity, transferring phosphorus-containing groups [GO:0016772]; phosphotransferase activity, alcohol group as acceptor [GO:0016773];	NA
TCONS_00008430	XLOC_008114	BGIOSGA000906-TA	BGIOSGA000906	1	33178536	33179592	3.17177	9.46603	1.57747	0.2267	0.854002	UP	OsI_03532	Uncharacterized protein	regulation of transcription, DNA-templated [GO:0006355]; post-translational protein modification [GO:0043687]; positive regulation of transcription, DNA-templated [GO:0045893];	NA	transcription factor activity, sequence-specific DNA binding [GO:0003700];	NA
TCONS_00008433	XLOC_008117	BGIOSGA000905-TA	BGIOSGA000905	1	33192775	33195618	0.957573	4.05556	2.08245	0.25975	0.860199	UP	OsI_03534	Uncharacterized protein	NA	NA	protein binding [GO:0005515]; zinc ion binding [GO:0008270]; metal ion binding [GO:0046872];	NA
TCONS_00008454	XLOC_008137	BGIOSGA000896-TA	BGIOSGA000896	1	33417200	33422844	1.49216	6.48862	2.12051	0.06765	0.706241	UP	OsI_03576	Uncharacterized protein	obsolete ATP catabolic process [GO:0006200]; transport [GO:0006810]; transmembrane transport [GO:0055085];	integral component of membrane [GO:0016021];	nucleotide binding [GO:0000166]; ATP binding [GO:0005524]; ATPase activity [GO:0016887]; nucleoside-triphosphatase activity [GO:0017111]; ATPase activity, coupled to transmembrane movement of substances [GO:0042626];	NA
TCONS_00008469	XLOC_008152	BGIOSGA000888-TA	BGIOSGA000888	1	33554818	33555211	1.25044	11.3236	3.17882	0.1642	0.824319	UP	NA	NA	NA	NA	NA	NA
TCONS_00008474	XLOC_008157	BGIOSGA000885-TA	BGIOSGA000885	1	33604930	33605897	4.36809	10.2573	1.23158	0.48725	0.930417	UP	OsI_03599	HVA22-like protein	biological_process [GO:0008150];	integral component of membrane [GO:0016021];	molecular_function [GO:0003674];	NA
TCONS_00008514	XLOC_008195	BGIOSGA000863-TA	BGIOSGA000863	1	33929716	33930310	4.7141	12.6391	1.42284	0.3383	0.896662	UP	OsI_03653	Uncharacterized protein	NA	NA	protein binding [GO:0005515]; zinc ion binding [GO:0008270]; metal ion binding [GO:0046872];	NA
TCONS_00008530	XLOC_008210	BGIOSGA000856-TA	BGIOSGA000856	1	34073507	34074134	5.35714	34.405	2.68308	0.0515	0.660584	UP	NA	NA	NA	NA	NA	NA
TCONS_00008542	XLOC_008221	BGIOSGA000851-TA	BGIOSGA000851	1	34184638	34186192	7.04476	23.9861	1.76758	0.1254	0.787204	UP	OsI_03687	Uncharacterized protein	RNA methylation [GO:0001510]; RNA processing [GO:0006396]; methylation [GO:0032259];	chloroplast [GO:0009507];	RNA binding [GO:0003723]; methyltransferase activity [GO:0008168]; RNA methyltransferase activity [GO:0008173];	NA
TCONS_00008551	XLOC_008230	BGIOSGA000846-TA	BGIOSGA000846	1	34277194	34282791	3.83416	14.5014	1.91921	0.1598	0.823709	UP	OsI_03697	Uncharacterized protein	translation [GO:0006412]; tRNA aminoacylation for protein translation [GO:0006418]; tryptophanyl-tRNA aminoacylation [GO:0006436]; chloroplast organization [GO:0009658]; embryo development ending in seed dormancy [GO:0009793]; thylakoid membrane organization [GO:0010027]; vegetative to reproductive phase transition of meristem [GO:0010228]; iron-sulfur cluster assembly [GO:0016226]; ovule develop…	cytoplasm [GO:0005737]; mitochondrion [GO:0005739]; chloroplast [GO:0009507]; chloroplast stroma [GO:0009570];	nucleotide binding [GO:0000166]; aminoacyl-tRNA ligase activity [GO:0004812]; tryptophan-tRNA ligase activity [GO:0004830]; ATP binding [GO:0005524]; ligase activity [GO:0016874];	NA
TCONS_00008552	XLOC_008231	BGIOSGA000845-TA	BGIOSGA000845	1	34290425	34295098	1.51352	3.55922	1.23366	0.3397	0.896662	UP	OsI_03699	Uncharacterized protein	proteolysis [GO:0006508];	NA	ATP-dependent peptidase activity [GO:0004176];	NA
TCONS_00008569	XLOC_008248	BGIOSGA000836-TA	BGIOSGA000836	1	34457763	34460770	1.37094	3.31722	1.27481	0.3119	0.895792	UP	OsI_03719	Uncharacterized protein	protein phosphorylation [GO:0006468];	NA	protein kinase activity [GO:0004672]; protein serine/threonine kinase activity [GO:0004674]; ATP binding [GO:0005524]; transferase activity, transferring phosphorus-containing groups [GO:0016772];	NA
TCONS_00008580	XLOC_008259	BGIOSGA000828-TA	BGIOSGA000828	1	34516714	34519886	6.10664	14.1709	1.21448	0.2804	0.880471	UP	OsI_03730	Uncharacterized protein	protein phosphorylation [GO:0006468]; regulation of signal transduction [GO:0009966];	nucleus [GO:0005634]; cytoplasm [GO:0005737]; plasma membrane [GO:0005886];	protein kinase activity [GO:0004672]; protein serine/threonine kinase activity [GO:0004674]; protein binding [GO:0005515]; ATP binding [GO:0005524]; transferase activity, transferring phosphorus-containing groups [GO:0016772];	NA
TCONS_00008601	XLOC_008279	BGIOSGA000820-TA	BGIOSGA000820	1	34727997	34731844	2.72311	8.80331	1.69279	0.1923	0.841076	UP	OsI_03755	Uncharacterized protein	fatty acid beta-oxidation [GO:0006635]; metabolic process [GO:0008152];	NA	catalytic activity [GO:0003824]; 3-hydroxyisobutyryl-CoA hydrolase activity [GO:0003860]; hydro-lyase activity [GO:0016836];	NA
TCONS_00008625	XLOC_008302	BGIOSGA000805-TA	BGIOSGA000805	1	34898008	34904657	0.583641	1.32719	1.18522	0.5188	0.936879	UP	OsI_03781	Uncharacterized protein	biological_process [GO:0008150];	NA	molecular_function [GO:0003674];	NA
TCONS_00008635	XLOC_008312	BGIOSGA000797-TA	BGIOSGA000797	1	35073124	35076070	3.63695	28.1684	2.95328	0.0444	0.63568	UP	OsI_03797	Uncharacterized protein	embryo development ending in seed dormancy [GO:0009793];	NA	molecular_function [GO:0003674];	NA
TCONS_00008639	XLOC_008316	BGIOSGA000793-TA	BGIOSGA000793	1	35097017	35097632	3.90686	9.68305	1.30945	0.3667	0.905602	UP	OsI_03802	Uncharacterized protein	regulation of transcription, DNA-templated [GO:0006355];	NA	DNA binding [GO:0003677];	NA
TCONS_00008641	XLOC_008318	BGIOSGA000791-TA	BGIOSGA000791	1	35128406	35137331	1.76461	4.88327	1.4685	0.25845	0.859483	UP	OsI_03804	Phosphatidate cytidylyltransferase (EC 2.7.7.41)	CDP-diacylglycerol biosynthetic process [GO:0016024];	membrane [GO:0016020]; integral component of membrane [GO:0016021];	phosphatidate cytidylyltransferase activity [GO:0004605]; transferase activity [GO:0016740]; transferase activity, transferring phosphorus-containing groups [GO:0016772]; nucleotidyltransferase activity [GO:0016779];	NA
TCONS_00008668	XLOC_008343	BGIOSGA000775-TA	BGIOSGA000775	1	35349213	35350340	1.56578	11.1448	2.83141	0.1611	0.823709	UP	NA	NA	NA	NA	NA	NA
TCONS_00008669	XLOC_008344	BGIOSGA000774-TA	BGIOSGA000774	1	35352625	35360605	0.536313	2.04384	1.93014	0.25075	0.855944	UP	OsI_03834	Uncharacterized protein	protein transport [GO:0015031];	mitochondrion [GO:0005739]; mitochondrial inner membrane [GO:0005743]; mitochondrial inner membrane presequence translocase complex [GO:0005744];	NA	NA
TCONS_00008686	XLOC_008360	BGIOSGA000764-TA	BGIOSGA000764	1	35486297	35488558	0.907939	2.97881	1.71407	0.3308	0.896662	UP	OsI_03852	Uncharacterized protein	NA	chloroplast [GO:0009507];	DNA binding [GO:0003677]; protein binding [GO:0005515];	NA
TCONS_00008692	XLOC_008366	BGIOSGA000759-TA	BGIOSGA000759	1	35547243	35552779	0.184309	3.1047	4.07426	0.2263	0.854002	UP	OsI_03859	Uncharacterized protein	metabolic process [GO:0008152];	NA	catalytic activity [GO:0003824]; zinc ion binding [GO:0008270]; hydrolase activity [GO:0016787];	NA
TCONS_00008704	XLOC_008378	BGIOSGA000751-TA	BGIOSGA000751	1	35653029	35657620	6.61191	21.9499	1.73108	0.2058	0.847281	UP	NA	NA	NA	NA	NA	NA
TCONS_00008705	XLOC_008379	BGIOSGA000750-TA	BGIOSGA000750	1	35659771	35662815	2.47429	5.47248	1.14518	0.3936	0.905602	UP	OsI_03875	Uncharacterized protein	RNA splicing, via endonucleolytic cleavage and ligation [GO:0000394]; proteolysis [GO:0006508]; methionine biosynthetic process [GO:0009086];	vacuole [GO:0005773]; chloroplast [GO:0009507];	serine-type peptidase activity [GO:0008236];	NA
TCONS_00008710	XLOC_008384	BGIOSGA000747-TA	BGIOSGA000747	1	35703236	35712279	1.08485	2.55168	1.23395	0.4096	0.912056	UP	OsI_03885	Uncharacterized protein	NA	membrane [GO:0016020]; integral component of membrane [GO:0016021];	NA	NA
TCONS_00008723	XLOC_008397	BGIOSGA000738-TA	BGIOSGA000738	1	35857066	35873206	2.5746	5.22054	1.01985	0.37395	0.905602	UP	OsI_03906	Uncharacterized protein	proteolysis [GO:0006508]; ubiquitin-dependent protein catabolic process [GO:0006511]; protein deubiquitination [GO:0016579];	NA	obsolete ubiquitin thiolesterase activity [GO:0004221]; protein binding [GO:0005515]; peptidase activity [GO:0008233]; cysteine-type peptidase activity [GO:0008234]; hydrolase activity [GO:0016787]; ubiquitinyl hydrolase activity [GO:0036459];	NA
TCONS_00008729	XLOC_008402	BGIOSGA000734-TA	BGIOSGA000734	1	35893115	35896378	2.92538	7.01427	1.26167	0.3901	0.905602	UP	OsI_03910	Uncharacterized protein	transcription from RNA polymerase II promoter [GO:0006366]; transcription initiation from RNA polymerase II promoter [GO:0006367];	transcription factor TFIIF complex [GO:0005674];	catalytic activity [GO:0003824]; ATP binding [GO:0005524];	NA
TCONS_00008740	XLOC_008412	BGIOSGA000731-TA	BGIOSGA000731	1	35955638	35961877	0.574335	2.52617	2.13699	0.2237	0.85225	UP	OsI_03917	Uncharacterized protein	pseudouridine synthesis [GO:0001522]; RNA modification [GO:0009451];	NA	RNA binding [GO:0003723]; pseudouridine synthase activity [GO:0009982];	NA
TCONS_00008747	XLOC_008419	BGIOSGA000728-TA	BGIOSGA000728	1	36003284	36003768	458.088	1388.05	1.59936	0.26735	0.86801	UP	OsI_03925	Uncharacterized protein	rRNA processing [GO:0006364]; plastid organization [GO:0009657]; photosystem II assembly [GO:0010207]; photosynthesis [GO:0015979]; photosystem II stabilization [GO:0042549];	chloroplast [GO:0009507]; photosystem II [GO:0009523]; chloroplast thylakoid membrane [GO:0009535];	molecular_function [GO:0003674];	NA
TCONS_00008760	XLOC_008432	BGIOSGA000718-TA	BGIOSGA000718	1	36213391	36228465	0.644533	2.02462	1.65133	0.1928	0.841944	UP	OsI_03952	Uncharacterized protein	NA	NA	acid phosphatase activity [GO:0003993]; ATP binding [GO:0005524]; metal ion binding [GO:0046872];	NA
TCONS_00008789	XLOC_008461	BGIOSGA000699-TA	BGIOSGA000699	1	36526454	36531846	0.9051	7.36452	3.02444	0.13325	0.801962	UP	OsI_03990	Uncharacterized protein	protein kinase C-activating G-protein coupled receptor signaling pathway [GO:0007205]; metabolic process [GO:0008152];	NA	NAD kinase activity [GO:0003951]; diacylglycerol kinase activity [GO:0004143]; kinase activity [GO:0016301];	NA
TCONS_00008791	XLOC_008463	BGIOSGA000698-TA	BGIOSGA000698	1	36533796	36535913	6.12366	14.148	1.20813	0.286	0.887286	UP	OsI_03992	Uncharacterized protein	metabolic process [GO:0008152];	NA	transferase activity, transferring acyl groups [GO:0016746];	NA
TCONS_00008854	XLOC_008524	BGIOSGA000658-TA	BGIOSGA000658	1	37039180	37040374	0.732091	8.97009	3.61503	0.1217	0.78263	UP	NA	NA	NA	NA	NA	NA
TCONS_00008859	XLOC_008529	BGIOSGA000655-TA	BGIOSGA000655	1	37140239	37142213	5.20016	14.4525	1.47469	0.25095	0.856007	UP	OsI_04067	Uncharacterized protein	metabolic process [GO:0008152];	NA	catalytic activity [GO:0003824];	NA
TCONS_00008900	XLOC_008567	BGIOSGA000633-TA	BGIOSGA000633	1	37519228	37520846	78.9291	405.922	2.36257	0.07895	0.739766	UP	OsI_04121	Uncharacterized protein	translation [GO:0006412]; ribosome biogenesis [GO:0042254];	intracellular [GO:0005622]; ribosome [GO:0005840]; intracellular ribonucleoprotein complex [GO:0030529];	structural constituent of ribosome [GO:0003735];	NA
TCONS_00008901	XLOC_008568	BGIOSGA000632-TA	BGIOSGA000632	1	37523792	37524822	58.0839	323.934	2.47949	0.0637	0.706241	UP	OsI_04123	Uncharacterized protein	maltose metabolic process [GO:0000023]; pentose-phosphate shunt [GO:0006098]; chloroplast relocation [GO:0009902]; thylakoid membrane organization [GO:0010027]; cytochrome b6f complex assembly [GO:0010190]; photosystem II assembly [GO:0010207]; starch biosynthetic process [GO:0019252]; ncRNA metabolic process [GO:0034660]; positive regulation of catalytic activity [GO:0043085];	chloroplast thylakoid membrane [GO:0009535];	molecular_function [GO:0003674];	NA
TCONS_00008907	XLOC_008574	BGIOSGA000628-TA	BGIOSGA000628	1	37568736	37571355	6.64831	16.4339	1.30562	0.25225	0.856787	UP	OsI_04131	Uncharacterized protein	biological_process [GO:0008150];	NA	molecular_function [GO:0003674]; protein binding [GO:0005515];	NA
TCONS_00008927	XLOC_008594	BGIOSGA000623-TA	BGIOSGA000623	1	37826210	37828715	3.99025	8.89547	1.15659	0.4294	0.913193	UP	OsI_04152	U3 small nucleolar RNA-associated protein 11 (U3 snoRNA-associated protein 11)	karyogamy [GO:0000741]; rRNA processing [GO:0006364]; embryo sac egg cell differentiation [GO:0009560]; megagametogenesis [GO:0009561];	small-subunit processome [GO:0032040];	NA	NA
TCONS_00008951	XLOC_008618	BGIOSGA000608-TA	BGIOSGA000608	1	38053327	38060223	1.20638	14.9908	3.63533	0.0146	0.589121	UP	OsI_04187	Uncharacterized protein	carbohydrate metabolic process [GO:0005975];	NA	catalytic activity [GO:0003824]; hydrolase activity, hydrolyzing O-glycosyl compounds [GO:0004553];	NA
TCONS_00008952	XLOC_008619	BGIOSGA000607-TA	BGIOSGA000607	1	38063588	38068791	5.74873	16.4729	1.51878	0.2023	0.844875	UP	OsI_04188	Uncharacterized protein	carbohydrate metabolic process [GO:0005975];	NA	catalytic activity [GO:0003824]; hydrolase activity, hydrolyzing O-glycosyl compounds [GO:0004553];	NA
TCONS_00008953	XLOC_008620	BGIOSGA000606-TA	BGIOSGA000606	1	38086440	38090369	0.159662	0.964102	2.59416	0.3129	0.895792	UP	OsI_04192	Uncharacterized protein	phosphatidylinositol dephosphorylation [GO:0046856];	NA	NA	NA
TCONS_00008956	XLOC_008623	BGIOSGA000604-TA	BGIOSGA000604	1	38114343	38117475	3.80275	15.8701	2.0612	0.13645	0.808526	UP	OsI_04195	Cysteine synthase (EC 2.5.1.47)	cysteine biosynthetic process from serine [GO:0006535]; cellular amino acid biosynthetic process [GO:0008652]; photosynthetic acclimation [GO:0009643]; regulation of hydrogen peroxide metabolic process [GO:0010310]; photosynthesis [GO:0015979]; cysteine biosynthetic process [GO:0019344]; regulation of superoxide metabolic process [GO:0090322];	chloroplast [GO:0009507]; thylakoid lumen [GO:0031977];	catalytic activity [GO:0003824]; cysteine synthase activity [GO:0004124]; transferase activity [GO:0016740]; pyridoxal phosphate binding [GO:0030170];	NA
TCONS_00008968	XLOC_008635	BGIOSGA000594-TA	BGIOSGA000594	1	38240471	38244001	1.17637	33.116	4.81512	0.0684	0.706241	UP	OsI_04209	Uncharacterized protein	NA	membrane [GO:0016020]; integral component of membrane [GO:0016021];	NA	NA
TCONS_00008972	XLOC_008639	BGIOSGA000593-TA	BGIOSGA000593	1	38273846	38277375	5.59939	17.4171	1.63716	0.15085	0.821875	UP	OsI_04214	Uncharacterized protein	NA	NA	protein binding [GO:0005515];	NA
TCONS_00008980	XLOC_008647	BGIOSGA000589-TA	BGIOSGA000589	1	38358999	38363653	1.1751	6.28678	2.41954	0.074	0.720532	UP	OsI_04222	Uncharacterized protein	NA	NA	protein binding [GO:0005515];	NA
TCONS_00009000	XLOC_008665	BGIOSGA000577-TA	BGIOSGA000577	1	38562011	38562638	0.270879	8.7724	5.01725	0.2234	0.852104	UP	OsI_04246	Uncharacterized protein	NA	NA	protein binding [GO:0005515]; zinc ion binding [GO:0008270]; metal ion binding [GO:0046872];	NA
TCONS_00009015	XLOC_008679	BGIOSGA000567-TA	BGIOSGA000567	1	38732446	38736379	2.27204	4.90004	1.10881	0.3885	0.905602	UP	OsI_04270	Uncharacterized protein	intracellular protein transport [GO:0006886];	intracellular [GO:0005622];	NA	NA
TCONS_00009016	XLOC_008680	BGIOSGA000566-TA	BGIOSGA000566	1	38745221	38747175	2.22278	7.67447	1.7877	0.17375	0.831156	UP	OsI_04271	Uncharacterized protein	NA	membrane [GO:0016020]; integral component of membrane [GO:0016021];	NA	NA
TCONS_00009028	XLOC_008692	BGIOSGA000557-TA	BGIOSGA000557	1	38907477	38908638	1.17435	3.21848	1.45451	0.4408	0.919133	UP	NA	NA	NA	NA	NA	NA
TCONS_00009037	XLOC_008701	BGIOSGA000549-TA	BGIOSGA000549	1	39013640	39016204	4.44819	30.4302	2.77421	0.04735	0.63568	UP	OsI_04308	Uncharacterized protein	NA	membrane [GO:0016020];	transferase activity, transferring phosphorus-containing groups [GO:0016772];	NA
TCONS_00009043	XLOC_008707	BGIOSGA000544-TA	BGIOSGA000544	1	39103525	39110425	7.01392	14.5554	1.05327	0.36415	0.904593	UP	OsI_04321	Coatomer subunit delta	transport [GO:0006810]; intracellular protein transport [GO:0006886]; retrograde vesicle-mediated transport, Golgi to ER [GO:0006890]; vesicle-mediated transport [GO:0016192];	COPI vesicle coat [GO:0030126]; clathrin adaptor complex [GO:0030131];	NA	NA
TCONS_00009057	XLOC_008719	BGIOSGA000536-TA	BGIOSGA000536	1	39250770	39251622	50.3163	140.961	1.48619	0.2564	0.858871	UP	OsI_04337	Uncharacterized protein	NA	NA	DNA binding [GO:0003677];	NA
TCONS_00009060	XLOC_008722	BGIOSGA000534-TA	BGIOSGA000534	1	39266353	39269135	1.63307	3.77773	1.20993	0.3561	0.901179	UP	NA	NA	NA	NA	NA	NA
TCONS_00009078	XLOC_008739	BGIOSGA000519-TA	BGIOSGA000519	1	39458118	39463682	12.1285	27.6389	1.1883	0.36155	0.903817	UP	OsI_04373	Uncharacterized protein	NA	NA	ligase activity [GO:0016874]; acid-amino acid ligase activity [GO:0016881];	NA
TCONS_00009116	XLOC_008777	BGIOSGA000495-TA	BGIOSGA000495	1	39908375	39910799	2.71609	6.84637	1.33381	0.43995	0.919133	UP	OsI_04425	CASP-like protein 5B1 (OsCASPL5B1)	NA	plasma membrane [GO:0005886]; integral component of membrane [GO:0016021];	NA	NA
TCONS_00009141	XLOC_008801	BGIOSGA000481-TA	BGIOSGA000481	1	40156697	40160270	0.29389	1.12092	1.93133	0.27715	0.877522	UP	NA	NA	NA	NA	NA	NA
TCONS_00009142	XLOC_008802	BGIOSGA000480-TA	BGIOSGA000480	1	40171239	40173143	3.09303	11.3729	1.87851	0.33515	0.896662	UP	OsI_04457	Reticulon-like protein	NA	endoplasmic reticulum membrane [GO:0005789]; membrane [GO:0016020]; integral component of membrane [GO:0016021];	NA	NA
TCONS_00009146	XLOC_008806	BGIOSGA000477-TA	BGIOSGA000477	1	40217540	40224831	1.16628	3.80154	1.70467	0.21125	0.849321	UP	OsI_04461	Uncharacterized protein	protein phosphorylation [GO:0006468]; nitrate transport [GO:0015706]; organic anion transport [GO:0015711]; carbohydrate transmembrane transport [GO:0034219]; transmembrane transport [GO:0055085];	membrane [GO:0016020]; integral component of membrane [GO:0016021];	nucleotide binding [GO:0000166]; protein kinase activity [GO:0004672]; protein serine/threonine kinase activity [GO:0004674]; inorganic phosphate transmembrane transporter activity [GO:0005315]; sugar:proton symporter activity [GO:0005351]; ATP binding [GO:0005524]; organic anion transmembrane transporter activity [GO:0008514]; carbohydrate transmembrane transporter activity [GO:0015144]; transfe…	NA
TCONS_00009151	XLOC_008811	BGIOSGA000475-TA	BGIOSGA000475	1	40240856	40245403	4.05131	11.1108	1.45551	0.2792	0.879925	UP	NA	NA	NA	NA	NA	NA
TCONS_00009153	XLOC_008813	BGIOSGA000474-TA	BGIOSGA000474	1	40254765	40255435	4.96913	17.5628	1.82145	0.1537	0.821875	UP	OsI_04466	Uncharacterized protein	NA	chloroplast [GO:0009507]; chloroplast thylakoid membrane [GO:0009535];	NA	NA
TCONS_00009161	XLOC_008821	BGIOSGA000468-TA	BGIOSGA000468	1	40353043	40355984	13.1035	26.3821	1.00961	0.37695	0.905602	UP	OsI_04478	Uncharacterized protein	metabolic process [GO:0008152]; flower development [GO:0009908]; cutin biosynthetic process [GO:0010143];	NA	1-acylglycerol-3-phosphate O-acyltransferase activity [GO:0003841]; transferase activity, transferring acyl groups [GO:0016746];	NA
TCONS_00009174	XLOC_008834	BGIOSGA000463-TA	BGIOSGA000463	1	40510128	40517360	0.438476	0.982508	1.16397	0.49695	0.933386	UP	OsI_04490	Uncharacterized protein	response to osmotic stress [GO:0006970]; response to auxin [GO:0009733]; auxin-activated signaling pathway [GO:0009734]; dephosphorylation [GO:0016311]; positive regulation of transcription, DNA-templated [GO:0045893]; developmental growth [GO:0048589];	intracellular [GO:0005622];	RNA binding [GO:0003723]; double-stranded RNA binding [GO:0003725]; phosphoserine phosphatase activity [GO:0004647]; phosphatase activity [GO:0016791];	NA
TCONS_00009175	XLOC_008835	BGIOSGA000462-TA	BGIOSGA000462	1	40523225	40524421	2.36223	13.234	2.48603	0.18115	0.832464	UP	OsI_04491	Alkyl transferase (EC 2.5.1.-)	ubiquinone biosynthetic process [GO:0006744]; dolichol biosynthetic process [GO:0019408];	chloroplast [GO:0009507];	transferase activity [GO:0016740]; transferase activity, transferring alkyl or aryl (other than methyl) groups [GO:0016765]; dehydrodolichyl diphosphate synthase activity [GO:0045547];	NA
TCONS_00009177	XLOC_008837	BGIOSGA000460-TA	BGIOSGA000460	1	40534439	40540370	0.657132	2.35003	1.83843	0.32885	0.896662	UP	OsI_04494	Uncharacterized protein	gamma-aminobutyric acid transport [GO:0015812];	plasma membrane [GO:0005886]; membrane [GO:0016020]; integral component of membrane [GO:0016021];	gamma-aminobutyric acid transmembrane transporter activity [GO:0015185];	NA
TCONS_00009178	XLOC_008838	BGIOSGA000459-TA	BGIOSGA000459	1	40556663	40557029	10.2541	29.7061	1.53456	0.2967	0.895792	UP	NA	NA	NA	NA	NA	NA
TCONS_00009180	XLOC_008840	BGIOSGA000457-TA	BGIOSGA000457	1	40560416	40561876	21.0455	47.5344	1.17546	0.385	0.905602	UP	OsI_04498	Uncharacterized protein	NA	nucleus [GO:0005634];	NA	NA
TCONS_00009181	XLOC_008841	BGIOSGA000456-TA	BGIOSGA000456	1	40571015	40579617	0.523519	1.65461	1.66017	0.1942	0.843346	UP	OsI_04500	Uncharacterized protein	NA	NA	DNA binding [GO:0003677]; protein binding [GO:0005515];	NA
TCONS_00009184	XLOC_008844	BGIOSGA000453-TA	BGIOSGA000453	1	40607105	40612539	0.699157	5.18824	2.89156	0.136	0.808526	UP	OsI_04504	Uncharacterized protein	RNA splicing, via endonucleolytic cleavage and ligation [GO:0000394]; DNA-templated transcription, initiation [GO:0006352]; transcription from RNA polymerase II promoter [GO:0006366];	transcription factor TFIID complex [GO:0005669];	DNA binding [GO:0003677]; protein heterodimerization activity [GO:0046982];	NA
TCONS_00009195	XLOC_008855	BGIOSGA000446-TA	BGIOSGA000446	1	40773422	40777052	4.26424	8.5455	1.00288	0.4507	0.919948	UP	OsI_04523	Uncharacterized protein	GPI anchor metabolic process [GO:0006505]; fatty acid beta-oxidation [GO:0006635]; intracellular protein transport [GO:0006886];	mitochondrion [GO:0005739]; intrinsic component of endoplasmic reticulum membrane [GO:0031227];	ATP binding [GO:0005524]; hydrolase activity, acting on ester bonds [GO:0016788];	NA
TCONS_00009210	XLOC_008870	BGIOSGA000439-TA	BGIOSGA000439	1	40940843	40947618	2.98558	8.44431	1.49997	0.18995	0.840556	UP	OsI_04545	Uncharacterized protein	protein phosphorylation [GO:0006468]; microtubule-based process [GO:0007017]; epidermal cell differentiation [GO:0009913];	cortical microtubule [GO:0055028];	nucleotide binding [GO:0000166]; protein kinase activity [GO:0004672]; protein serine/threonine kinase activity [GO:0004674]; ATP binding [GO:0005524]; transferase activity, transferring phosphorus-containing groups [GO:0016772];	NA
TCONS_00009229	XLOC_008889	BGIOSGA000425-TA	BGIOSGA000425	1	41218257	41223767	3.61163	8.01011	1.14917	0.3143	0.895792	UP	OsI_04580	Uncharacterized protein	biological_process [GO:0008150];	NA	molecular_function [GO:0003674];	NA
TCONS_00009267	XLOC_008923	BGIOSGA000405-TA	BGIOSGA000405	1	41516134	41519871	1.08737	3.04147	1.48393	0.4375	0.917939	UP	OsI_04626	Uncharacterized protein	nucleobase-containing compound metabolic process [GO:0006139];	NA	ATP binding [GO:0005524]; phosphotransferase activity, alcohol group as acceptor [GO:0016773]; nucleoside kinase activity [GO:0019206];	NA
TCONS_00009285	XLOC_008941	BGIOSGA000392-TA	BGIOSGA000392	1	41749650	41750638	1.94949	15.1037	2.95373	0.13065	0.79637	UP	OsI_04653	Uncharacterized protein	cellular aromatic compound metabolic process [GO:0006725]; oxidation-reduction process [GO:0055114];	NA	ferrous iron binding [GO:0008198]; zinc ion binding [GO:0008270]; oxidoreductase activity [GO:0016491]; oxidoreductase activity, acting on single donors with incorporation of molecular oxygen [GO:0016701];	NA
TCONS_00009301	XLOC_008957	BGIOSGA000379-TA	BGIOSGA000379	1	41937763	41938712	26.5048	80.5237	1.60316	0.1588	0.823709	UP	OsI_04681	Uncharacterized protein	maltose metabolic process [GO:0000023]; pentose-phosphate shunt [GO:0006098]; defense response to fungus, incompatible interaction [GO:0009817]; photosystem II assembly [GO:0010207]; NADH dehydrogenase complex (plastoquinone) assembly [GO:0010258]; carotenoid biosynthetic process [GO:0016117]; mRNA modification [GO:0016556]; starch biosynthetic process [GO:0019252]; positive regulation of catalyt…	chloroplast [GO:0009507]; chloroplast thylakoid membrane [GO:0009535]; chloroplast envelope [GO:0009941]; NAD(P)H dehydrogenase complex (plastoquinone) [GO:0010598]; membrane [GO:0016020];	oxidoreductase activity, acting on NAD(P)H, quinone or similar compound as acceptor [GO:0016655];	NA
TCONS_00009318	XLOC_008973	BGIOSGA000371-TA	BGIOSGA000371	1	42058230	42061230	11.3036	32.8277	1.53813	0.17755	0.831435	UP	OsI_04696	Uncharacterized protein	biological_process [GO:0008150]; myo-inositol hexakisphosphate biosynthetic process [GO:0010264];	chloroplast [GO:0009507]; integral component of membrane [GO:0016021];	NA	NA
TCONS_00009322	XLOC_008977	BGIOSGA000368-TA	BGIOSGA000368	1	42089950	42092750	1.52577	3.91705	1.36023	0.3515	0.899029	UP	NA	NA	NA	NA	NA	NA
TCONS_00009331	XLOC_008985	BGIOSGA000364-TA	BGIOSGA000364	1	42147435	42149506	4.04432	22.0255	2.44521	0.2068	0.847281	UP	NA	NA	NA	NA	NA	NA
TCONS_00009332	XLOC_008986	BGIOSGA000363-TA	BGIOSGA000363	1	42150404	42155700	1.71864	9.68306	2.4942	0.0838	0.742118	UP	OsI_04712	Uncharacterized protein	protein folding [GO:0006457];	NA	nucleotide binding [GO:0000166]; ATP binding [GO:0005524]; nucleoside-triphosphatase activity [GO:0017111]; unfolded protein binding [GO:0051082];	NA
TCONS_00009336	XLOC_008990	BGIOSGA000361-TA	BGIOSGA000361	1	42190671	42195433	23.5916	72.7276	1.62423	0.1631	0.824319	UP	OsI_04717	PHD finger protein ALFIN-LIKE 6	transcription, DNA-templated [GO:0006351]; regulation of transcription, DNA-templated [GO:0006355]; chromatin modification [GO:0016568];	nucleus [GO:0005634];	protein binding [GO:0005515]; zinc ion binding [GO:0008270]; histone binding [GO:0042393];	NA
TCONS_00009344	XLOC_008998	BGIOSGA000358-TA	BGIOSGA000358	1	42272767	42276005	2.81664	7.18234	1.35048	0.30645	0.895792	UP	OsI_04725	Uncharacterized protein	protein phosphorylation [GO:0006468];	NA	catalytic activity [GO:0003824]; protein kinase activity [GO:0004672]; protein serine/threonine kinase activity [GO:0004674]; ATP binding [GO:0005524]; transferase activity, transferring phosphorus-containing groups [GO:0016772];	NA
TCONS_00009350	XLOC_009004	BGIOSGA000354-TA	BGIOSGA000354	1	42300633	42302311	14.6423	41.348	1.49768	0.19635	0.843509	UP	OsI_04731	Uncharacterized protein	transcription from RNA polymerase III promoter [GO:0006383];	DNA-directed RNA polymerase III complex [GO:0005666];	DNA binding [GO:0003677]; DNA-directed RNA polymerase activity [GO:0003899];	NA
TCONS_00009351	XLOC_009005	BGIOSGA000353-TA	BGIOSGA000353	1	42328168	42330793	7.70435	22.3093	1.5339	0.1855	0.836419	UP	OsI_04733	Uncharacterized protein	biological_process [GO:0008150];	chloroplast [GO:0009507]; chloroplast thylakoid membrane [GO:0009535];	molecular_function [GO:0003674];	NA
TCONS_00009367	XLOC_009021	BGIOSGA000345-TA	BGIOSGA000345	1	42484544	42487513	7.87861	21.3668	1.43936	0.20635	0.847281	UP	OsI_04753	Pectin acetylesterase (EC 3.1.1.-)	NA	NA	hydrolase activity [GO:0016787];	NA
TCONS_00009370	XLOC_009024	BGIOSGA000343-TA	BGIOSGA000343	1	42495956	42498784	3.30058	9.85441	1.57805	0.2438	0.855944	UP	OsI_04755	Pectin acetylesterase (EC 3.1.1.-)	NA	NA	hydrolase activity [GO:0016787];	NA
TCONS_00009376	XLOC_009030	BGIOSGA000338-TA	BGIOSGA000338	1	42551920	42555444	3.89127	25.5638	2.71579	0.05515	0.67401	UP	OsI_04764	Uncharacterized protein	NA	NA	zinc ion binding [GO:0008270];	NA
TCONS_00009377	XLOC_009031	BGIOSGA000337-TA	BGIOSGA000337	1	42558780	42560705	3.52081	79.3517	4.49428	0.0058	0.400507	UP	OsI_04765	Uncharacterized protein	protein folding [GO:0006457]; protein transport [GO:0015031];	NA	NA	NA
TCONS_00009380	XLOC_009034	BGIOSGA000334-TA	BGIOSGA000334	1	42569335	42573413	12.1891	37.1518	1.60784	0.16065	0.823709	UP	OsI_04768	Uncharacterized protein	thylakoid membrane organization [GO:0010027]; vesicle organization [GO:0016050];	nucleoid [GO:0009295]; chloroplast [GO:0009507]; plastid chromosome [GO:0009508]; chloroplast thylakoid [GO:0009534]; chloroplast thylakoid membrane [GO:0009535]; chloroplast stroma [GO:0009570]; chloroplast envelope [GO:0009941]; membrane [GO:0016020];	NA	NA
TCONS_00009397	XLOC_009050	BGIOSGA000320-TA	BGIOSGA000320	1	42754557	42756724	1.48984	8.25091	2.4694	0.1885	0.839869	UP	OsI_04798	Uncharacterized protein	protein phosphorylation [GO:0006468]; phosphorylation [GO:0016310];	plasma membrane [GO:0005886];	nucleotide binding [GO:0000166]; protein kinase activity [GO:0004672]; protein tyrosine kinase activity [GO:0004713]; ATP binding [GO:0005524]; kinase activity [GO:0016301]; transferase activity [GO:0016740]; transferase activity, transferring phosphorus-containing groups [GO:0016772];	NA
TCONS_00009400	XLOC_009053	BGIOSGA000318-TA	BGIOSGA000318	1	42792306	42795563	0.642183	4.30563	2.74517	0.13245	0.799857	UP	OsI_04801	Uncharacterized protein	biological_process [GO:0008150]; oxidation-reduction process [GO:0055114];	NA	molecular_function [GO:0003674]; FMN binding [GO:0010181]; oxidoreductase activity [GO:0016491];	NA
TCONS_00009414	XLOC_009067	BGIOSGA000311-TA	BGIOSGA000311	1	42943295	42947447	11.7217	43.5819	1.89455	0.1651	0.824319	UP	OsI_04816	Uncharacterized protein	transcription from plastid promoter [GO:0042793]; positive regulation of transcription, DNA-templated [GO:0045893];	cytosol [GO:0005829]; nucleoid [GO:0009295]; chloroplast [GO:0009507]; plastid chromosome [GO:0009508]; chloroplast stroma [GO:0009570];	nucleic acid binding [GO:0003676]; RNA binding [GO:0003723];	NA
TCONS_00009415	XLOC_009068	BGIOSGA000310-TA	BGIOSGA000310	1	42948686	42953790	0.197984	2.08415	3.396	0.09435	0.766766	UP	OsI_04817	Uncharacterized protein	obsolete ATP catabolic process [GO:0006200]; transport [GO:0006810]; transmembrane transport [GO:0055085];	integral component of membrane [GO:0016021];	nucleotide binding [GO:0000166]; ATP binding [GO:0005524]; ATPase activity [GO:0016887]; nucleoside-triphosphatase activity [GO:0017111]; ATPase activity, coupled to transmembrane movement of substances [GO:0042626];	NA
TCONS_00009439	XLOC_009090	BGIOSGA000295-TA	BGIOSGA000295	1	43165316	43165808	1.6148	3.74125	1.21216	0.5811	0.950016	UP	NA	NA	NA	NA	NA	NA
TCONS_00009442	XLOC_009093	BGIOSGA000293-TA	BGIOSGA000293	1	43231572	43234309	3.23887	7.46246	1.20416	0.3554	0.900457	UP	NA	NA	NA	NA	NA	NA
TCONS_00009444	XLOC_009095	BGIOSGA000292-TA	BGIOSGA000292	1	43241605	43242989	67.0186	181.037	1.43365	0.5081	0.936261	UP	OsI_04854	Uncharacterized protein	biological_process [GO:0008150];	mitochondrion [GO:0005739]; mitochondrial respiratory chain complex I [GO:0005747]; respiratory chain complex I [GO:0045271];	molecular_function [GO:0003674];	NA
TCONS_00009452	XLOC_009102	BGIOSGA000285-TA	BGIOSGA000285	1	43310814	43318893	9.45087	30.643	1.69704	0.1466	0.815826	UP	NA	NA	NA	NA	NA	NA
TCONS_00009479	XLOC_009128	BGIOSGA000264-TA	BGIOSGA000264	1	43594585	43595467	4.6707	11.293	1.27372	0.3321	0.896662	UP	NA	NA	NA	NA	NA	NA
TCONS_00009501	XLOC_009150	BGIOSGA000249-TA	BGIOSGA000249	1	43812048	43816140	4.00848	8.46378	1.07825	0.4224	0.91281	UP	OsI_04935	Uncharacterized protein	NA	NA	metal ion binding [GO:0046872];	NA
TCONS_00009504	XLOC_009153	BGIOSGA000247-TA	BGIOSGA000247	1	43851090	43852045	6.81366	14.7994	1.11904	0.4003	0.908978	UP	OsI_04939	Uncharacterized protein	NA	NA	protein binding [GO:0005515]; zinc ion binding [GO:0008270]; metal ion binding [GO:0046872];	NA
TCONS_00009507	XLOC_009156	BGIOSGA000245-TA	BGIOSGA000245	1	43865664	43868446	5.4311	11.612	1.0963	0.39965	0.908875	UP	NA	NA	NA	NA	NA	NA
TCONS_00009520	XLOC_009168	BGIOSGA000237-TA	SSI2	1	43951357	43954889	16.5029	57.1742	1.79265	0.12595	0.788883	UP	SSI2 OsI_04956	Stearoyl-[acyl-carrier-protein] 9-desaturase 2, chloroplastic (Stearoyl-ACP desaturase 2) (EC 1.14.19.2) (Acyl-[acyl-carrier-protein] desaturase 2) (SSI2 homolog) (OsSSI2)	fatty acid metabolic process [GO:0006631]; fatty acid biosynthetic process [GO:0006633]; defense response [GO:0006952]; oxidation-reduction process [GO:0055114];	chloroplast [GO:0009507];	oxidoreductase activity [GO:0016491]; acyl-[acyl-carrier-protein] desaturase activity [GO:0045300]; metal ion binding [GO:0046872];	NA
TCONS_00009540	XLOC_009187	BGIOSGA000228-TA	BGIOSGA000228	1	44201358	44205720	4.11181	9.88519	1.2655	0.2658	0.866722	UP	HK3 OHK2 OsI_04985	Probable histidine kinase 3 (OsHK3) (EC 2.7.13.3)	phosphorelay signal transduction system [GO:0000160]; response to superoxide [GO:0000303]; regulation of transcription, DNA-templated [GO:0006355]; fatty acid beta-oxidation [GO:0006635]; response to osmotic stress [GO:0006970]; signal transduction [GO:0007165]; circadian rhythm [GO:0007623]; cell death [GO:0008219]; response to cold [GO:0009409]; response to water deprivation [GO:0009414]; respo…	intracellular [GO:0005622]; plasma membrane [GO:0005886]; membrane [GO:0016020];	phosphorelay sensor kinase activity [GO:0000155]; phosphorelay response regulator activity [GO:0000156]; protein histidine kinase activity [GO:0004673]; signal transducer activity [GO:0004871]; osmosensor activity [GO:0005034]; ATP binding [GO:0005524]; cytokinin receptor activity [GO:0009884]; kinase activity [GO:0016301]; transferase activity, transferring phosphorus-containing groups [GO:00167…	NA
TCONS_00009546	XLOC_009192	BGIOSGA000226-TA	BGIOSGA000226	1	44259611	44263927	4.97661	11.8867	1.25612	0.27235	0.873935	UP	OsI_04990	Uncharacterized protein	NA	NA	protein binding [GO:0005515];	NA
TCONS_00009554	XLOC_009200	BGIOSGA000222-TA	BGIOSGA000222	1	44329880	44334516	2.18203	6.40356	1.5532	0.23315	0.855944	UP	OsI_04998	Uncharacterized protein	biological_process [GO:0008150];	NA	molecular_function [GO:0003674];	NA
TCONS_00009577	XLOC_009222	BGIOSGA000209-TA	BGIOSGA000209	1	44524875	44527799	4.23404	29.3595	2.79372	0.1338	0.803293	UP	OsI_05024	Uncharacterized protein	metal ion transport [GO:0030001];	NA	metal ion binding [GO:0046872];	NA
TCONS_00009579	XLOC_009224	BGIOSGA000208-TA	BGIOSGA000208	1	44531185	44532403	0.442955	2.34874	2.40665	0.20175	0.844875	UP	NA	NA	NA	NA	NA	NA
TCONS_00009580	XLOC_009225	BGIOSGA000207-TA	BGIOSGA000207	1	44565167	44569148	3.03656	7.43552	1.292	0.34385	0.896662	UP	OsI_05030	Uncharacterized protein	metabolic process [GO:0008152]; cellular amino acid biosynthetic process [GO:0008652]; phosphorylation [GO:0016310];	NA	aspartate kinase activity [GO:0004072]; kinase activity [GO:0016301]; amino acid binding [GO:0016597]; transferase activity [GO:0016740];	NA
TCONS_00009581	XLOC_009226	BGIOSGA000206-TA	BGIOSGA000206	1	44570756	44573340	2.26735	7.32804	1.69242	0.20615	0.847281	UP	OsI_05031	Uncharacterized protein	NA	NA	protein dimerization activity [GO:0046983];	NA
TCONS_00009587	XLOC_009231	BGIOSGA000205-TA	BGIOSGA000205	1	44585324	44591880	5.84897	13.2375	1.17837	0.29955	0.895792	UP	NA	NA	NA	NA	NA	NA
TCONS_00009608	XLOC_009251	BGIOSGA000191-TA	BGIOSGA000191	1	44744767	44747447	2.30377	11.0327	2.25972	0.0873	0.752643	UP	OsI_05056	Thiamine pyrophosphokinase (EC 2.7.6.2)	thiamine metabolic process [GO:0006772]; thiamine diphosphate biosynthetic process [GO:0009229];	NA	thiamine diphosphokinase activity [GO:0004788]; ATP binding [GO:0005524]; thiamine binding [GO:0030975];	NA
TCONS_00009616	XLOC_009259	BGIOSGA000185-TA	BGIOSGA000185	1	44827636	44835278	6.89769	16.4856	1.25703	0.27815	0.878995	UP	NA	NA	NA	NA	NA	NA
TCONS_00009629	XLOC_009271	BGIOSGA000175-TA	BGIOSGA000175	1	44948829	44949602	2.11711	30.2191	3.83529	0.11355	0.78263	UP	NA	NA	NA	NA	NA	NA
TCONS_00009632	XLOC_009274	BGIOSGA000172-TA	PIR7A	1	44956455	44957431	3.28074	7.17937	1.12983	0.44005	0.919133	UP	PIR7A OsI_004971	Probable esterase PIR7A (EC 3.1.-.-)	NA	NA	carboxylic ester hydrolase activity [GO:0052689];	serine protease(PC00190);serine protease(PC00203)
TCONS_00009644	XLOC_009284	BGIOSGA000167-TA	BGIOSGA000167	1	45011188	45017090	0.0502557	3.97632	6.306	0.21955	0.851678	UP	OsI_05096	Uncharacterized protein	metabolic process [GO:0008152];	chloroplast [GO:0009507];	catalytic activity [GO:0003824];	NA
TCONS_00009647	XLOC_009287	BGIOSGA000164-TA	BGIOSGA000164	1	45044426	45048449	8.74687	26.1734	1.58126	0.1658	0.825571	UP	OsI_05102	Uncharacterized protein	lipid metabolic process [GO:0006629];	NA	triglyceride lipase activity [GO:0004806]; hydrolase activity [GO:0016787];	NA
TCONS_00009667	XLOC_009306	BGIOSGA000148-TA	BGIOSGA000148	1	45170438	45170948	17.8138	38.5902	1.11524	0.31355	0.895792	UP	NA	NA	NA	NA	NA	NA
TCONS_00009676	XLOC_009315	BGIOSGA000142-TA	BGIOSGA000142	1	45278567	45286941	7.23828	15.8604	1.13171	0.3248	0.896662	UP	OsI_05139	Phosphotransferase (EC 2.7.1.-)	cellular glucose homeostasis [GO:0001678]; carbohydrate metabolic process [GO:0005975]; glycolytic process [GO:0006096]; phosphorylation [GO:0016310]; carbohydrate phosphorylation [GO:0046835];	NA	nucleotide binding [GO:0000166]; hexokinase activity [GO:0004396]; ATP binding [GO:0005524]; glucose binding [GO:0005536]; kinase activity [GO:0016301]; transferase activity [GO:0016740]; phosphotransferase activity, alcohol group as acceptor [GO:0016773];	NA
TCONS_00009692	XLOC_009329	BGIOSGA000135-TA	BGIOSGA000135	1	45430102	45431068	7.25531	134.285	4.21011	0.0067	0.45305	UP	OsI_05151	Uncharacterized protein	carbohydrate metabolic process [GO:0005975]; metabolic process [GO:0008152]; response to cold [GO:0009409]; response to salt stress [GO:0009651]; defense response to fungus, incompatible interaction [GO:0009817];	cell wall [GO:0005618]; vacuole [GO:0005773]; plasma membrane [GO:0005886]; apoplast [GO:0048046];	catalytic activity [GO:0003824]; hydrolase activity, hydrolyzing O-glycosyl compounds [GO:0004553]; hydrolase activity [GO:0016787]; hydrolase activity, acting on glycosyl bonds [GO:0016798];	NA
TCONS_00009694	XLOC_009331	BGIOSGA000133-TA	BGIOSGA000133	1	45440071	45441827	1.97016	9.4776	2.26621	0.0872	0.752643	UP	OsI_05153	Uncharacterized protein	carbohydrate metabolic process [GO:0005975]; metabolic process [GO:0008152]; response to cold [GO:0009409]; response to bacterium [GO:0009617]; response to salt stress [GO:0009651]; defense response to fungus, incompatible interaction [GO:0009817];	cell wall [GO:0005618]; vacuole [GO:0005773]; plasma membrane [GO:0005886]; apoplast [GO:0048046];	catalytic activity [GO:0003824]; hydrolase activity, hydrolyzing O-glycosyl compounds [GO:0004553]; hydrolase activity [GO:0016787]; hydrolase activity, acting on glycosyl bonds [GO:0016798];	NA
TCONS_00009730	XLOC_009366	BGIOSGA000110-TA	BGIOSGA000110	1	45824789	45827299	1.77087	9.59611	2.43799	0.18095	0.832464	UP	OsI_05195	Uncharacterized protein	chloroplast-nucleus signaling pathway [GO:0010019]; phytochromobilin biosynthetic process [GO:0010024]; oxidation-reduction process [GO:0055114];	chloroplast [GO:0009507];	oxidoreductase activity, acting on the CH-CH group of donors, iron-sulfur protein as acceptor [GO:0016636]; phytochromobilin:ferredoxin oxidoreductase activity [GO:0050619]; cobalt ion binding [GO:0050897];	NA
TCONS_00009736	XLOC_009372	BGIOSGA000104-TA	BGIOSGA000104	1	45881467	45883612	0.214279	15.2715	6.15521	0.21955	0.851678	UP	OsI_05211	Pyridoxal phosphate homeostasis protein (PLP homeostasis protein)	ubiquinone biosynthetic process [GO:0006744]; biological_process [GO:0008150]; myo-inositol hexakisphosphate biosynthetic process [GO:0010264];	NA	NA	NA
TCONS_00009738	XLOC_009374	BGIOSGA000102-TA	BGIOSGA000102	1	45910672	45912307	1.71909	4.21212	1.2929	0.3106	0.895792	UP	OsI_05217	Uncharacterized protein	oxidation-reduction process [GO:0055114];	NA	monooxygenase activity [GO:0004497]; iron ion binding [GO:0005506]; electron carrier activity [GO:0009055]; oxidoreductase activity [GO:0016491]; oxidoreductase activity, acting on paired donors, with incorporation or reduction of molecular oxygen [GO:0016705]; heme binding [GO:0020037]; metal ion binding [GO:0046872];	NA
TCONS_00009743	XLOC_009379	BGIOSGA000099-TA	BGIOSGA000099	1	45936813	45941155	0.540711	1.80646	1.74024	0.31505	0.895792	UP	OsI_05221	Uncharacterized protein	histidine catabolic process to glutamate and formamide [GO:0019556];	cytoplasm [GO:0005737];	hydrolase activity, acting on carbon-nitrogen (but not peptide) bonds, in cyclic amides [GO:0016812];	NA
TCONS_00009783	XLOC_009419	BGIOSGA000079-TA	BGIOSGA000079	1	46289508	46292130	15.0786	63.1224	2.06565	0.06995	0.706241	UP	OsI_05275	Uncharacterized protein	obsolete GTP catabolic process [GO:0006184]; rRNA processing [GO:0006364]; protein targeting [GO:0006605]; SRP-dependent cotranslational protein targeting to membrane [GO:0006614]; photosynthetic electron transport in photosystem II [GO:0009772]; chloroplast relocation [GO:0009902]; thylakoid membrane organization [GO:0010027]; photosystem II assembly [GO:0010207]; production of ta-siRNAs involve…	signal recognition particle, endoplasmic reticulum targeting [GO:0005786]; chloroplast [GO:0009507]; chloroplast thylakoid [GO:0009534];	nucleotide binding [GO:0000166]; GTP binding [GO:0005525]; nucleoside-triphosphatase activity [GO:0017111];	NA
TCONS_00009786	XLOC_009422	BGIOSGA000077-TA	BGIOSGA000077	1	46319913	46322970	2.88913	5.96049	1.04479	0.48705	0.930417	UP	OsI_05281	Uncharacterized protein	RNA splicing, via endonucleolytic cleavage and ligation [GO:0000394]; biological_process [GO:0008150]; methionine biosynthetic process [GO:0009086]; cellular cation homeostasis [GO:0030003];	NA	molecular_function [GO:0003674];	NA
TCONS_00009796	XLOC_009432	BGIOSGA000074-TA	BGIOSGA000074	1	46398475	46404424	0.457505	2.59962	2.50644	0.15845	0.823709	UP	OsI_05293	Uncharacterized protein	tRNA wobble uridine modification [GO:0002098]; tRNA processing [GO:0008033]; hydrogen peroxide catabolic process [GO:0042744]; oxidation-reduction process [GO:0055114];	NA	electron carrier activity [GO:0009055]; oxidoreductase activity [GO:0016491]; flavin adenine dinucleotide binding [GO:0050660];	NA
TCONS_00009799	XLOC_009435	BGIOSGA000071-TA	BGIOSGA000071	1	46413723	46424806	0.796162	1.70159	1.09575	0.3906	0.905602	UP	OsI_05296	Uncharacterized protein	protein phosphorylation [GO:0006468];	membrane [GO:0016020]; integral component of membrane [GO:0016021];	protein kinase activity [GO:0004672]; protein serine/threonine kinase activity [GO:0004674]; protein binding [GO:0005515]; ATP binding [GO:0005524]; transferase activity, transferring phosphorus-containing groups [GO:0016772];	NA
TCONS_00009801	XLOC_009437	BGIOSGA000070-TA	BGIOSGA000070	1	46428445	46431367	1.873	3.92591	1.06767	0.4595	0.920954	UP	OsI_05297	Uncharacterized protein	biological_process [GO:0008150]; response to wounding [GO:0009611]; cytokinin metabolic process [GO:0009690]; jasmonic acid mediated signaling pathway [GO:0009867]; protein ubiquitination [GO:0016567]; defense response to bacterium [GO:0042742];	NA	ubiquitin-protein transferase activity [GO:0004842]; protein binding [GO:0005515]; zinc ion binding [GO:0008270]; metal ion binding [GO:0046872];	NA
TCONS_00009818	XLOC_009454	BGIOSGA000058-TA	BGIOSGA000058	1	46527415	46530164	10.9194	26.7575	1.29305	0.2545	0.857785	UP	OsI_05319	Uncharacterized protein	vesicle-mediated transport [GO:0016192]; Golgi vesicle transport [GO:0048193];	membrane [GO:0016020];	protein binding [GO:0005515];	NA
TCONS_00009837	XLOC_009472	BGIOSGA000047-TA	BGIOSGA000047	1	46645516	46650857	3.21523	7.23852	1.17077	0.3127	0.895792	UP	OsI_05339	Uncharacterized protein	glutathione catabolic process [GO:0006751];	cytosol [GO:0005829]; plasmodesma [GO:0009506];	catalytic activity [GO:0003824]; hydrolase activity [GO:0016787]; 5-oxoprolinase (ATP-hydrolyzing) activity [GO:0017168];	NA
TCONS_00009841	XLOC_009475	BGIOSGA000046-TA	BGIOSGA000046	1	46665775	46666463	27.1061	149.064	2.45924	0.02995	0.589121	UP	OsI_05341	Uncharacterized protein	maltose metabolic process [GO:0000023]; pentose-phosphate shunt [GO:0006098]; leaf morphogenesis [GO:0009965]; thylakoid membrane organization [GO:0010027]; cytochrome b6f complex assembly [GO:0010190]; starch biosynthetic process [GO:0019252]; cell differentiation [GO:0030154]; positive regulation of catalytic activity [GO:0043085]; positive regulation of transcription, DNA-templated [GO:0045893…	chloroplast [GO:0009507]; chloroplast thylakoid membrane [GO:0009535]; membrane [GO:0016020];	molecular_function [GO:0003674];	NA
TCONS_00009862	XLOC_009494	BGIOSGA000036-TA	BGIOSGA000036	1	46771770	46773321	24.3505	55.9614	1.20048	0.43265	0.915225	UP	NA	NA	NA	NA	NA	NA
TCONS_00009874	XLOC_009506	BGIOSGA000030-TA	BGIOSGA000030	1	46856323	46859727	1.88497	6.02477	1.67637	0.18795	0.839141	UP	OsI_05378	Uncharacterized protein	NA	NA	nucleic acid binding [GO:0003676]; helicase activity [GO:0004386]; ATP binding [GO:0005524]; ATP-dependent helicase activity [GO:0008026]; hydrolase activity [GO:0016787];	NA
TCONS_00009899	XLOC_009531	BGIOSGA000016-TA	BGIOSGA000016	1	47035744	47038074	10.8457	28.913	1.4146	0.2133	0.851476	UP	OsI_05406	Uncharacterized protein	rRNA processing [GO:0006364]; tRNA metabolic process [GO:0006399]; chloroplast organization [GO:0009658]; tRNA methylation [GO:0030488]; protein targeting to chloroplast [GO:0045036]; rRNA base methylation [GO:0070475];	cytoplasm [GO:0005737];	catalytic activity [GO:0003824]; RNA methyltransferase activity [GO:0008173]; iron-sulfur cluster binding [GO:0051536];	NA
TCONS_00009908	XLOC_009540	BGIOSGA000012-TA	BGIOSGA000012	1	47096123	47097936	2.03285	5.62945	1.46949	0.4042	0.909283	UP	OsI_05422	Uncharacterized protein	phosphate-containing compound metabolic process [GO:0006796];	cytoplasm [GO:0005737];	magnesium ion binding [GO:0000287]; inorganic diphosphatase activity [GO:0004427];	NA
TCONS_00009921	XLOC_009551	BGIOSGA000006-TA	BGIOSGA000006	1	47206322	47208329	5.30216	12.3393	1.2186	0.2747	0.874649	UP	OsI_05432	Uncharacterized protein	protein dephosphorylation [GO:0006470];	NA	catalytic activity [GO:0003824]; phosphoprotein phosphatase activity [GO:0004721]; protein serine/threonine phosphatase activity [GO:0004722]; hydrolase activity [GO:0016787]; cation binding [GO:0043169]; metal ion binding [GO:0046872];	NA
TCONS_00009927	XLOC_009557	BGIOSGA000001-TA	BGIOSGA000001	1	47275569	47278635	25.1457	305.686	3.60367	0.01525	0.589121	UP	OsI_05444	Uncharacterized protein	cysteine biosynthetic process [GO:0019344]; response to cadmium ion [GO:0046686]; pollen tube development [GO:0048868];	mitochondrion [GO:0005739]; chloroplast [GO:0009507]; chloroplast stroma [GO:0009570]; chloroplast envelope [GO:0009941]; apoplast [GO:0048046];	ATP binding [GO:0005524]; zinc ion binding [GO:0008270];	NA
TCONS_00009929	XLOC_009559	BGIOSGA032412-TA	BGIOSGA032412	10	4412	9939	0.257954	0.944092	1.87181	0.29615	0.895792	UP	OsI_32495	Uncharacterized protein	protein phosphorylation [GO:0006468]; response to stress [GO:0006950]; protein ubiquitination [GO:0016567];	ubiquitin ligase complex [GO:0000151];	protein kinase activity [GO:0004672]; protein serine/threonine kinase activity [GO:0004674]; ubiquitin-protein transferase activity [GO:0004842]; ATP binding [GO:0005524]; transferase activity, transferring phosphorus-containing groups [GO:0016772]; ligase activity [GO:0016874];	NA
TCONS_00009997	XLOC_009625	BGIOSGA032435-TA	BGIOSGA032435	10	862829	867876	0.881331	13.3878	3.92509	0.07555	0.72729	UP	OsI_32555	Uncharacterized protein	oxidation-reduction process [GO:0055114];	NA	oxidoreductase activity [GO:0016491];	NA
TCONS_00009998	XLOC_009626	BGIOSGA032436-TA	BGIOSGA032436	10	875099	877419	0.136559	1.07011	2.97016	0.3332	0.896662	UP	OsI_32556	Uncharacterized protein	oxidation-reduction process [GO:0055114];	NA	oxidoreductase activity [GO:0016491];	NA
TCONS_00010023	XLOC_009648	BGIOSGA032443-TA	BGIOSGA032443	10	1169577	1179103	1.49383	3.76439	1.3334	0.3188	0.895792	UP	OsI_32580	Formin-like protein	actin nucleation [GO:0045010];	actin filament [GO:0005884];	protein binding [GO:0005515];	NA
TCONS_00010146	XLOC_009767	BGIOSGA032512-TA	BGIOSGA032512	10	2308300	2320425	30.8734	84.8404	1.45839	0.29345	0.894485	UP	OsI_32713	Alpha-mannosidase (EC 3.2.1.-)	carbohydrate metabolic process [GO:0005975]; mannose metabolic process [GO:0006013];	NA	catalytic activity [GO:0003824]; hydrolase activity, hydrolyzing O-glycosyl compounds [GO:0004553]; alpha-mannosidase activity [GO:0004559]; zinc ion binding [GO:0008270]; mannosidase activity [GO:0015923]; carbohydrate binding [GO:0030246];	NA
TCONS_00010152	XLOC_009773	BGIOSGA032518-TA	BGIOSGA032518	10	2356002	2362387	2.99347	6.68859	1.15988	0.3607	0.903814	UP	NA	NA	NA	NA	NA	NA
TCONS_00010214	XLOC_009834	BGIOSGA032548-TA	BGIOSGA032548	10	3076229	3076775	0.337631	2.58643	2.93745	0.33675	0.896662	UP	OsI_32776	Peptidyl-prolyl cis-trans isomerase (PPIase) (EC 5.2.1.8)	protein peptidyl-prolyl isomerization [GO:0000413]; protein folding [GO:0006457]; response to cadmium ion [GO:0046686];	plasma membrane [GO:0005886]; chloroplast [GO:0009507]; apoplast [GO:0048046];	peptidyl-prolyl cis-trans isomerase activity [GO:0003755]; isomerase activity [GO:0016853];	NA
TCONS_00010220	XLOC_009840	BGIOSGA032554-TA	BGIOSGA032554	10	3103738	3104382	0.645829	2.16881	1.74768	0.44365	0.919816	UP	OsI_32783	Uncharacterized protein	NA	NA	carbon-nitrogen ligase activity, with glutamine as amido-N-donor [GO:0016884];	NA
TCONS_00010251	XLOC_009871	BGIOSGA032568-TA	BGIOSGA032568	10	3562169	3564914	0.744788	1.96309	1.39822	0.26955	0.870669	UP	OsI_32813	Uncharacterized protein	defense response [GO:0006952];	NA	ADP binding [GO:0043531];	NA
TCONS_00010271	XLOC_009891	BGIOSGA032578-TA	BGIOSGA032578	10	3750991	3753745	0.261933	0.744316	1.50672	0.3816	0.905602	UP	OsI_32830	Uncharacterized protein	defense response [GO:0006952];	NA	ADP binding [GO:0043531];	NA
TCONS_00010282	XLOC_009902	BGIOSGA032583-TA	BGIOSGA032583	10	3912904	3915694	0.262184	4.34118	4.04944	0.09775	0.767721	UP	OsI_32839	Uncharacterized protein	oxidation-reduction process [GO:0055114];	NA	monooxygenase activity [GO:0004497]; iron ion binding [GO:0005506]; electron carrier activity [GO:0009055]; oxidoreductase activity [GO:0016491]; oxidoreductase activity, acting on paired donors, with incorporation or reduction of molecular oxygen [GO:0016705]; heme binding [GO:0020037]; metal ion binding [GO:0046872];	NA
TCONS_00010385	XLOC_010004	BGIOSGA032626-TA	BGIOSGA032626	10	5032408	5040500	8.94852	18.9514	1.08259	0.3349	0.896662	UP	OsI_32928	V-type proton ATPase subunit a	ATP hydrolysis coupled proton transport [GO:0015991]; cellular response to nutrient levels [GO:0031669];	vacuolar proton-transporting V-type ATPase, V0 domain [GO:0000220]; plant-type vacuole [GO:0000325]; mitochondrion [GO:0005739]; vacuole [GO:0005773]; vacuolar membrane [GO:0005774]; plasma membrane [GO:0005886]; chloroplast [GO:0009507]; plant-type vacuole membrane [GO:0009705]; membrane [GO:0016020]; integral component of membrane [GO:0016021]; proton-transporting V-type ATPase, V0 domain [GO:0…	hydrogen-translocating pyrophosphatase activity [GO:0009678]; hydrogen ion transmembrane transporter activity [GO:0015078];	NA
TCONS_00010406	XLOC_010025	BGIOSGA032635-TA	BGIOSGA032635	10	5231769	5239096	2.59289	10.2001	1.97595	0.09695	0.767721	UP	OsI_32942	Uncharacterized protein	protein phosphorylation [GO:0006468];	NA	protein kinase activity [GO:0004672]; protein serine/threonine kinase activity [GO:0004674]; ATP binding [GO:0005524]; transferase activity, transferring phosphorus-containing groups [GO:0016772];	NA
TCONS_00010419	XLOC_010038	BGIOSGA032642-TA	BGIOSGA032642	10	5465895	5469019	0.751345	1.75125	1.22084	0.50415	0.936261	UP	OsI_32957	Uncharacterized protein	metabolic process [GO:0008152]; oxidation-reduction process [GO:0055114];	chloroplast [GO:0009507];	oxidoreductase activity [GO:0016491]; oxidoreductase activity, acting on NAD(P)H, nitrogenous group as acceptor [GO:0016657];	NA
TCONS_00010432	XLOC_010051	BGIOSGA032648-TA	BGIOSGA032648	10	5683820	5687838	0.470398	7.54414	4.0034	0.07515	0.725584	UP	OsI_32968	Protein DETOXIFICATION (Multidrug and toxic compound extrusion protein)	drug transmembrane transport [GO:0006855]; response to nematode [GO:0009624]; transmembrane transport [GO:0055085];	vacuole [GO:0005773]; plasma membrane [GO:0005886]; membrane [GO:0016020]; integral component of membrane [GO:0016021];	drug transmembrane transporter activity [GO:0015238]; antiporter activity [GO:0015297];	NA
TCONS_00010452	XLOC_010069	BGIOSGA032657-TA	BGIOSGA032657	10	5866670	5875853	1.12448	8.73367	2.95733	0.0359	0.598088	UP	OsI_32986	Uncharacterized protein	biological_process [GO:0008150];	NA	DNA binding [GO:0003677]; endonuclease activity [GO:0004519];	NA
TCONS_00010493	XLOC_010108	BGIOSGA032672-TA	BGIOSGA032672	10	6452476	6453970	1.47514	3.71073	1.33086	0.36535	0.905475	UP	OsI_33025	Uncharacterized protein	pollen development [GO:0009555]; oxidation-reduction process [GO:0055114];	plasmodesma [GO:0009506];	oxidoreductase activity [GO:0016491]; oxidoreductase activity, acting on paired donors, with incorporation or reduction of molecular oxygen, 2-oxoglutarate as one donor, and incorporation of one atom each of oxygen into both donors [GO:0016706];	NA
TCONS_00010548	XLOC_010161	BGIOSGA032693-TA	BGIOSGA032693	10	7379066	7383989	0.931766	5.37135	2.52725	0.0569	0.687656	UP	OsI_33072	Uncharacterized protein	oxidation-reduction process [GO:0055114];	NA	oxidoreductase activity [GO:0016491];	NA
TCONS_00010723	XLOC_010324	BGIOSGA032772-TA	BGIOSGA032772	10	9498329	9499142	35.4967	140.16	1.98132	0.15315	0.821875	UP	OsI_33226	Uncharacterized protein	response to cytokinin [GO:0009735]; embryo development ending in seed dormancy [GO:0009793]; meristem structural organization [GO:0009933]; primary shoot apical meristem specification [GO:0010072]; fatty acid elongation [GO:0030497]; root development [GO:0048364]; shoot system development [GO:0048367];	plasma membrane [GO:0005886];	ligase activity [GO:0016874];	NA
TCONS_00010725	XLOC_010326	BGIOSGA032774-TA	PCA3_1	10	9517061	9518489	7.87011	19.6956	1.32342	0.2407	0.855944	UP	OsI_33229	Uncharacterized protein	NA	NA	protein binding [GO:0005515];	NA
TCONS_00010728	XLOC_010329	BGIOSGA032776-TA	BGIOSGA032776	10	9572280	9576738	51.4971	158.43	1.62128	0.16075	0.823709	UP	OsI_33233	Uncharacterized protein	NA	chloroplast [GO:0009507]; chloroplast envelope [GO:0009941]; membrane [GO:0016020]; integral component of membrane [GO:0016021];	NA	NA
TCONS_00010730	XLOC_010331	BGIOSGA032777-TA	BGIOSGA032777	10	9579276	9579943	4.52455	11.4596	1.34071	0.4272	0.913045	UP	NA	NA	NA	NA	NA	NA
TCONS_00010748	XLOC_010349	BGIOSGA032786-TA	BGIOSGA032786	10	9758694	9772401	0.495452	1.78694	1.85067	0.34835	0.89807	UP	OsI_33249	Uncharacterized protein	NA	NA	protein binding [GO:0005515];	NA
TCONS_00010808	XLOC_010406	BGIOSGA032812-TA	BGIOSGA032812	10	10368045	10368570	9.73656	32.6574	1.74592	0.1903	0.840556	UP	OsI_33306	Uncharacterized protein	NA	NA	protein binding [GO:0005515];	NA
TCONS_00010809	XLOC_010407	BGIOSGA032813-TA	BGIOSGA032813	10	10370726	10371731	0.140726	1.04661	2.89476	0.33575	0.896662	UP	NA	NA	NA	NA	NA	NA
TCONS_00010861	XLOC_010456	BGIOSGA032833-TA	BGIOSGA032833	10	10758559	10767473	2.0398	4.26925	1.06555	0.43215	0.914959	UP	OsI_33343	Uncharacterized protein	protein glycosylation [GO:0006486]; protein targeting to vacuole [GO:0006623]; biological_process [GO:0008150]; vesicle-mediated transport [GO:0016192];	NA	molecular_function [GO:0003674];	NA
TCONS_00010941	XLOC_010524	BGIOSGA032847-TA	BGIOSGA032847	10	11323197	11323692	3.86397	11.7185	1.60064	0.453	0.920448	UP	NA	NA	NA	NA	NA	NA
TCONS_00010964	XLOC_010547	BGIOSGA032860-TA	BGIOSGA032860	10	11533381	11536553	0.841044	2.44633	1.54036	0.30575	0.895792	UP	OsI_33444	Uncharacterized protein	NA	NA	ADP binding [GO:0043531];	NA
TCONS_00010987	XLOC_010570	BGIOSGA032870-TA	BGIOSGA032870	10	11874584	11878131	2.56043	8.68043	1.76138	0.20765	0.847281	UP	OsI_33478	Uncharacterized protein	tRNA aminoacylation for protein translation [GO:0006418]; methionyl-tRNA aminoacylation [GO:0006431];	cytoplasm [GO:0005737];	nucleotide binding [GO:0000166]; aminoacyl-tRNA ligase activity [GO:0004812]; methionine-tRNA ligase activity [GO:0004825]; ATP binding [GO:0005524];	NA
TCONS_00011006	XLOC_010589	BGIOSGA032877-TA	BGIOSGA032877	10	12135500	12140513	6.22553	13.5296	1.11985	0.3343	0.896662	UP	OsI_33501	Uncharacterized protein	metabolic process [GO:0008152]; oxidation-reduction process [GO:0055114];	NA	oxidoreductase activity [GO:0016491];	NA
TCONS_00011103	XLOC_010683	BGIOSGA032923-TA	BGIOSGA032923	10	12951121	12952761	19.8831	46.4943	1.22551	0.2716	0.873587	UP	OsI_032456	GDP-mannose 3,5-epimerase 1 (GDP-Man 3,5-epimerase 1) (EC 5.1.3.18) (OsGME-1)	L-ascorbic acid biosynthetic process [GO:0019853]; cellular metabolic process [GO:0044237];	NA	catalytic activity [GO:0003824]; GDP-mannose 3,5-epimerase activity [GO:0047918]; coenzyme binding [GO:0050662];	NA
TCONS_00011127	XLOC_010706	BGIOSGA032931-TA	BGIOSGA032931	10	13150846	13154744	2.64365	6.46597	1.29033	0.25905	0.859483	UP	OsI_33612	Uncharacterized protein	sulfate transport [GO:0008272]; transmembrane transport [GO:0055085];	chloroplast [GO:0009507]; membrane [GO:0016020]; integral component of membrane [GO:0016021];	secondary active sulfate transmembrane transporter activity [GO:0008271]; sulfate transmembrane transporter activity [GO:0015116];	NA
TCONS_00011174	XLOC_010752	BGIOSGA032965-TA	BGIOSGA032965	10	13518248	13521402	0.45903	1.17384	1.35458	0.46465	0.921286	UP	OsI_33666	Uncharacterized protein	defense response [GO:0006952];	NA	ADP binding [GO:0043531];	NA
TCONS_00011177	XLOC_010755	BGIOSGA032967-TA	BGIOSGA032967	10	13530133	13541167	0.334218	0.960016	1.52227	0.40335	0.909283	UP	OsI_33669	Uncharacterized protein	defense response [GO:0006952];	NA	ADP binding [GO:0043531];	NA
TCONS_00011210	XLOC_010787	BGIOSGA032991-TA	BGIOSGA032991	10	13733694	13742871	0.309287	1.4614	2.24033	0.2329	0.855944	UP	NA	NA	NA	NA	NA	NA
TCONS_00011212	XLOC_010789	BGIOSGA032993-TA	BGIOSGA032993	10	13752605	13754940	3.62876	8.30877	1.19516	0.4238	0.912986	UP	NA	NA	NA	NA	NA	NA
TCONS_00011214	XLOC_010791	BGIOSGA032995-TA	BGIOSGA032995	10	13775577	13783418	8.97536	18.7109	1.05984	0.33125	0.896662	UP	OsI_33708	Uncharacterized protein	NA	nucleus [GO:0005634];	zinc ion binding [GO:0008270];	NA
TCONS_00011242	XLOC_010818	BGIOSGA033012-TA	BGIOSGA033012	10	14128750	14130453	4.44071	10.2884	1.21216	0.5039	0.936261	UP	NA	NA	NA	NA	NA	NA
TCONS_00011365	XLOC_010938	BGIOSGA033073-TA	BGIOSGA033073	10	15246733	15253030	6.87179	27.8807	2.02051	0.1458	0.814855	UP	OsI_33879	Uncharacterized protein	respiratory burst involved in defense response [GO:0002679]; glutamine biosynthetic process [GO:0006542]; tryptophan catabolic process [GO:0006569]; nitrogen compound metabolic process [GO:0006807]; metabolic process [GO:0008152]; nitrogen fixation [GO:0009399]; indoleacetic acid biosynthetic process [GO:0009684]; response to abscisic acid [GO:0009737]; response to chitin [GO:0010200]; lateral ro…	cytosol [GO:0005829];	catalytic activity [GO:0003824]; glutamate-ammonia ligase activity [GO:0004356]; microtubule binding [GO:0008017]; hydrolase activity [GO:0016787]; gamma-tubulin binding [GO:0043015]; protein self-association [GO:0043621];	NA
TCONS_00011398	XLOC_010970	BGIOSGA033084-TA	BGIOSGA033084	10	15621084	15628025	7.43555	28.8295	1.95503	0.0895	0.75757	UP	OsI_33922	Uncharacterized protein	mRNA modification [GO:0016556]; transcription from plastid promoter [GO:0042793]; protein targeting to chloroplast [GO:0045036]; positive regulation of transcription, DNA-templated [GO:0045893];	nucleus [GO:0005634]; nucleoid [GO:0009295]; chloroplast [GO:0009507]; plastid chromosome [GO:0009508]; membrane [GO:0016020];	nucleic acid binding [GO:0003676]; DNA binding [GO:0003677];	NA
TCONS_00011402	XLOC_010974	BGIOSGA033087-TA	BGIOSGA033087	10	15643863	15645171	7.66873	36.9118	2.26702	0.05535	0.674766	UP	OsI_33925	Uncharacterized protein	lipid metabolic process [GO:0006629];	NA	hydrolase activity [GO:0016787]; hydrolase activity, acting on ester bonds [GO:0016788];	NA
TCONS_00011419	XLOC_010991	BGIOSGA033096-TA	BGIOSGA033096	10	15838526	15840901	0.320667	0.783472	1.2888	0.5593	0.944162	UP	OsI_33955	Uncharacterized protein	NA	NA	protein binding [GO:0005515];	NA
TCONS_00011422	XLOC_010994	BGIOSGA033098-TA	BGIOSGA033098	10	15858481	15858751	1.7112	26.4069	3.94783	0.2939	0.894485	UP	NA	NA	NA	NA	NA	NA
TCONS_00011456	XLOC_011027	BGIOSGA033116-TA	CYN	10	16222979	16225559	65.0967	131.58	1.01528	0.36845	0.905602	UP	CYN OsI_33997	Cyanate hydratase (Cyanase) (EC 4.2.1.104) (Cyanate hydrolase) (Cyanate lyase)	cyanate metabolic process [GO:0009439]; cyanate catabolic process [GO:0009440];	cytosol [GO:0005829];	DNA binding [GO:0003677]; cyanate hydratase activity [GO:0008824]; identical protein binding [GO:0042802];	NA
TCONS_00011588	XLOC_011155	BGIOSGA033188-TA	BGIOSGA033188	10	17590320	17593841	1.29771	5.46345	2.07385	0.2378	0.855944	UP	OsI_34149	Alpha-galactosidase (EC 3.2.1.22) (Melibiase)	carbohydrate metabolic process [GO:0005975]; metabolic process [GO:0008152];	cell wall [GO:0005618]; plant-type cell wall [GO:0009505]; apoplast [GO:0048046];	catalytic activity [GO:0003824]; hydrolase activity, hydrolyzing O-glycosyl compounds [GO:0004553]; hydrolase activity [GO:0016787]; hydrolase activity, acting on glycosyl bonds [GO:0016798]; raffinose alpha-galactosidase activity [GO:0052692];	NA
TCONS_00011616	XLOC_011180	BGIOSGA033202-TA	BGIOSGA033202	10	17822363	17823883	61.3323	168.661	1.45941	0.20375	0.844875	UP	NA	NA	NA	NA	NA	NA
TCONS_00011618	XLOC_011182	BGIOSGA033204-TA	BGIOSGA033204	10	17836521	17838693	5.01557	15.3121	1.61018	0.24625	0.855944	UP	OsI_34182	1-acyl-sn-glycerol-3-phosphate acyltransferase (EC 2.3.1.51)	unsaturated fatty acid biosynthetic process [GO:0006636]; phosphatidylglycerol biosynthetic process [GO:0006655]; metabolic process [GO:0008152]; phospholipid biosynthetic process [GO:0008654]; embryo development ending in seed dormancy [GO:0009793]; thylakoid membrane organization [GO:0010027]; vegetative to reproductive phase transition of meristem [GO:0010228]; chlorophyll biosynthetic process…	chloroplast [GO:0009507]; plastid [GO:0009536]; chloroplast envelope [GO:0009941]; membrane [GO:0016020];	1-acylglycerol-3-phosphate O-acyltransferase activity [GO:0003841]; transferase activity, transferring acyl groups [GO:0016746];	NA
TCONS_00011632	XLOC_011196	BGIOSGA033212-TA	BGIOSGA033212	10	17936252	17937983	1.64192	9.59482	2.54687	0.1711	0.829472	UP	OsI_34192	Uncharacterized protein	metabolic process [GO:0008152];	NA	catalytic activity [GO:0003824];	NA
TCONS_00011641	XLOC_011205	BGIOSGA033218-TA	BGIOSGA033218	10	18017195	18019931	1.76318	8.95036	2.34377	0.19115	0.840556	UP	OsI_34201	Uncharacterized protein	biological_process [GO:0008150]; chlorophyll biosynthetic process [GO:0015995];	NA	molecular_function [GO:0003674];	NA
TCONS_00011643	XLOC_011207	BGIOSGA033219-TA	BGIOSGA033219	10	18035332	18037694	9.75584	24.4528	1.32566	0.24605	0.855944	UP	OsI_34203	Uncharacterized protein	NA	NA	protein binding [GO:0005515]; zinc ion binding [GO:0008270]; metal ion binding [GO:0046872];	NA
TCONS_00011659	XLOC_011221	EPlOINT00000037151	PLANT_SRP	10	18110189	18111958	0.0923827	263.426	11.4775	0.12565	0.788014	UP	NA	NA	NA	NA	NA	NA
TCONS_00011699	XLOC_011261	BGIOSGA033253-TA	BGIOSGA033253	10	18492744	18501162	1.28977	9.21516	2.8369	0.04875	0.642395	UP	OsI_34270	Uncharacterized protein	mismatch repair [GO:0006298]; DNA-dependent DNA replication maintenance of fidelity [GO:0045005]; negative regulation of DNA recombination [GO:0045910];	NA	damaged DNA binding [GO:0003684]; endonuclease activity [GO:0004519]; ATP binding [GO:0005524]; ATPase activity [GO:0016887]; mismatched DNA binding [GO:0030983];	NA
TCONS_00011702	XLOC_011264	BGIOSGA033256-TA	BGIOSGA033256	10	18515508	18518663	3.25777	7.539	1.21049	0.41955	0.912394	UP	OsI_34274	Uncharacterized protein	biological_process [GO:0008150];	chloroplast [GO:0009507]; plastoglobule [GO:0010287];	structural molecule activity [GO:0005198];	NA
TCONS_00011718	XLOC_011280	BGIOSGA033267-TA	BGIOSGA033267	10	18663068	18672171	2.54513	6.01225	1.24016	0.2728	0.874231	UP	OsI_34293	Uncharacterized protein	DNA-templated transcription, initiation [GO:0006352]; histone modification [GO:0016570];	nucleus [GO:0005634];	DNA binding [GO:0003677]; protein binding [GO:0005515]; zinc ion binding [GO:0008270]; metal ion binding [GO:0046872];	NA
TCONS_00011722	XLOC_011284	BGIOSGA033268-TA	BGIOSGA033268	10	18763283	18764790	4.55063	9.525	1.06565	0.35975	0.903281	UP	NA	NA	NA	NA	NA	NA
TCONS_00011732	XLOC_011293	BGIOSGA033275-TA	BGIOSGA033275	10	18801094	18802663	1.55722	4.82136	1.63047	0.20125	0.844875	UP	OsI_34311	Uncharacterized protein	oxidation-reduction process [GO:0055114];	NA	monooxygenase activity [GO:0004497]; iron ion binding [GO:0005506]; electron carrier activity [GO:0009055]; oxidoreductase activity [GO:0016491]; oxidoreductase activity, acting on paired donors, with incorporation or reduction of molecular oxygen [GO:0016705]; heme binding [GO:0020037]; metal ion binding [GO:0046872];	NA
TCONS_00011736	XLOC_011297	BGIOSGA033278-TA	GDCSH	10	18825972	18827687	156.952	931.566	2.56933	0.0445	0.63568	UP	GDCSH OsI_033161	Glycine cleavage system H protein, mitochondrial	glycine decarboxylation via glycine cleavage system [GO:0019464];	mitochondrion [GO:0005739]; glycine cleavage complex [GO:0005960];	NA	NA
TCONS_00011739	XLOC_011300	BGIOSGA033279-TA	BGIOSGA033279	10	18854860	18859985	2.31425	9.75114	2.07502	0.13465	0.805674	UP	OsI_34318	Uncharacterized protein	leucine catabolic process [GO:0006552]; thiamine biosynthetic process [GO:0009228]; response to absence of light [GO:0009646]; methylglyoxal catabolic process to D-lactate via S-lactoyl-glutathione [GO:0019243]; oxidation-reduction process [GO:0055114];	mitochondrion [GO:0005739]; mitochondrial envelope [GO:0005740];	catalytic activity [GO:0003824]; electron-transferring-flavoprotein dehydrogenase activity [GO:0004174]; electron carrier activity [GO:0009055]; oxidoreductase activity [GO:0016491];	NA
TCONS_00011748	XLOC_011309	BGIOSGA033282-TA	BGIOSGA033282	10	18956684	18960655	0.851872	7.43077	3.1248	0.11825	0.78263	UP	OsI_34328	Uncharacterized protein	maltose metabolic process [GO:0000023]; pentose-phosphate shunt [GO:0006098]; pyridoxal 5'-phosphate salvage [GO:0009443]; starch biosynthetic process [GO:0019252]; glucosinolate biosynthetic process [GO:0019761]; pyridoxal biosynthetic process [GO:0042821]; positive regulation of catalytic activity [GO:0043085]; oxidation-reduction process [GO:0055114];	chloroplast [GO:0009507];	aldo-keto reductase (NADP) activity [GO:0004033]; oxidoreductase activity [GO:0016491]; pyridoxine:NADP 4-dehydrogenase activity [GO:0050236]; NADPH binding [GO:0070402];	NA
TCONS_00011775	XLOC_011336	BGIOSGA033299-TA	BGIOSGA033299	10	19225076	19228063	6.60052	35.4989	2.42712	0.09405	0.766616	UP	OsI_34366	Uncharacterized protein	cytochrome b6f complex assembly [GO:0010190]; photosystem II assembly [GO:0010207];	chloroplast [GO:0009507];	molecular_function [GO:0003674];	NA
TCONS_00011821	XLOC_011382	BGIOSGA033321-TA	BGIOSGA033321	10	19520579	19521366	6.72141	31.0019	2.20552	0.11495	0.78263	UP	OsI_34413	Uncharacterized protein	de-etiolation [GO:0009704]; response to cadmium ion [GO:0046686]; lateral root development [GO:0048527]; response to growth hormone [GO:0060416]; response to karrikin [GO:0080167];	chloroplast [GO:0009507];	protein binding [GO:0005515];	NA
TCONS_00011822	XLOC_011383	BGIOSGA033322-TA	BGIOSGA033322	10	19523858	19524675	54.5291	144.765	1.40862	0.2876	0.889425	UP	OsI_34414	Uncharacterized protein	de-etiolation [GO:0009704]; response to cadmium ion [GO:0046686]; lateral root development [GO:0048527]; response to growth hormone [GO:0060416]; response to karrikin [GO:0080167];	chloroplast [GO:0009507];	protein binding [GO:0005515];	NA
TCONS_00011875	XLOC_011433	BGIOSGA033358-TA	BGIOSGA033358	10	19881897	19883155	20.9622	92.495	2.14158	0.0666	0.706241	UP	OsI_34473	Uncharacterized protein	pentose-phosphate shunt [GO:0006098]; rRNA processing [GO:0006364]; plastid organization [GO:0009657]; response to abscisic acid [GO:0009737]; photosynthetic electron transport in photosystem I [GO:0009773]; thylakoid membrane organization [GO:0010027]; photosystem II assembly [GO:0010207]; photosynthesis [GO:0015979]; photosynthesis, light reaction [GO:0019684]; regulation of protein dephosphory…	nucleoid [GO:0009295]; plastid chromosome [GO:0009508]; chloroplast thylakoid [GO:0009534]; chloroplast thylakoid membrane [GO:0009535]; thylakoid [GO:0009579]; chloroplast envelope [GO:0009941]; chloroplast photosystem I [GO:0030093];	DNA binding [GO:0003677];	NA
TCONS_00011902	XLOC_011460	BGIOSGA033376-TA	BGIOSGA033376	10	20054812	20055525	0.379017	2.43362	2.68277	0.34585	0.897318	UP	NA	NA	NA	NA	NA	NA
TCONS_00011911	XLOC_011469	BGIOSGA033381-TA	BGIOSGA033381	10	20141735	20143683	0.207176	0.758208	1.87173	0.4256	0.913044	UP	NA	NA	NA	NA	NA	NA
TCONS_00011916	XLOC_011474	BGIOSGA033384-TA	BGIOSGA033384	10	20192814	20194156	24.763	68.9231	1.4768	0.19515	0.843509	UP	OsI_34514	Uncharacterized protein	NA	extracellular region [GO:0005576]; cell wall [GO:0005618]; plant-type cell wall [GO:0009505]; membrane [GO:0016020];	NA	NA
TCONS_00011917	XLOC_011475	BGIOSGA033385-TA	BGIOSGA033385	10	20205149	20206085	3.23941	6.98816	1.10918	0.371	0.905602	UP	NA	NA	NA	NA	NA	NA
TCONS_00011920	XLOC_011478	BGIOSGA033386-TA	BGIOSGA033386	10	20214794	20219251	3.6062	8.18971	1.18333	0.28305	0.88304	UP	OsI_34516	Uncharacterized protein	protein phosphorylation [GO:0006468];	NA	protein kinase activity [GO:0004672]; protein binding [GO:0005515]; ATP binding [GO:0005524]; transferase activity, transferring phosphorus-containing groups [GO:0016772];	NA
TCONS_00011938	XLOC_011495	BGIOSGA033394-TA	BGIOSGA033394	10	20301109	20302778	6.40713	20.4103	1.67155	0.19815	0.844547	UP	OsI_34530	Uncharacterized protein	pollen development [GO:0009555];	NA	molecular_function [GO:0003674];	NA
TCONS_00011953	XLOC_011507	BGIOSGA033404-TA	BGIOSGA033404	10	20369072	20373596	3.27001	17.6969	2.43613	0.08965	0.757854	UP	OsI_34547	Uncharacterized protein	unsaturated fatty acid biosynthetic process [GO:0006636]; leaf morphogenesis [GO:0009965]; stomatal complex morphogenesis [GO:0010103]; chlorophyll biosynthetic process [GO:0015995]; carotenoid biosynthetic process [GO:0016117]; mRNA modification [GO:0016556]; isopentenyl diphosphate biosynthetic process, methylerythritol 4-phosphate pathway [GO:0019288]; cell differentiation [GO:0030154]; oxidat…	chloroplast [GO:0009507]; chloroplast envelope [GO:0009941];	monooxygenase activity [GO:0004497]; iron ion binding [GO:0005506]; electron carrier activity [GO:0009055]; zeinoxanthin epsilon hydroxylase activity [GO:0009974]; oxidoreductase activity [GO:0016491]; oxidoreductase activity, acting on paired donors, with incorporation or reduction of molecular oxygen [GO:0016705]; oxygen binding [GO:0019825]; heme binding [GO:0020037]; metal ion binding [GO:004…	NA
TCONS_00011992	XLOC_011544	BGIOSGA033422-TA	BGIOSGA033422	10	20741713	20746695	1.24041	4.59946	1.89065	0.143	0.810472	UP	NA	NA	NA	NA	NA	NA
TCONS_00012000	XLOC_011552	BGIOSGA033425-TA	BGIOSGA033425	10	20804722	20807894	0.439053	0.922178	1.07065	0.6196	0.954758	UP	OsI_34602	Uncharacterized protein	NA	NA	transferase activity [GO:0016740]; transferase activity, transferring glycosyl groups [GO:0016757];	NA
TCONS_00012034	XLOC_011586	BGIOSGA033440-TA	BGIOSGA033440	10	21151603	21154719	2.6462	15.1315	2.51557	0.07575	0.728856	UP	OsI_34645	Uncharacterized protein	transport [GO:0006810]; transmembrane transport [GO:0055085];	membrane [GO:0016020]; integral component of membrane [GO:0016021];	transporter activity [GO:0005215]; transmembrane transporter activity [GO:0022857]; substrate-specific transmembrane transporter activity [GO:0022891];	NA
TCONS_00012056	XLOC_011607	BGIOSGA033456-TA	BGIOSGA033456	10	21346061	21354459	4.44207	25.6204	2.52799	0.0634	0.706241	UP	OsI_34679	Uncharacterized protein	response to stress [GO:0006950]; response to cold [GO:0009409]; response to water deprivation [GO:0009414]; response to salt stress [GO:0009651]; potassium ion import [GO:0010107]; stomatal movement [GO:0010118];	cytoplasm [GO:0005737]; plasma membrane [GO:0005886];	calcium ion binding [GO:0005509]; metal ion binding [GO:0046872];	NA
TCONS_00012064	XLOC_011615	BGIOSGA033459-TA	BRE1B	10	21451952	21458321	2.53248	5.5038	1.11988	0.32365	0.896662	UP	BRE1B OsI_34687	E3 ubiquitin-protein ligase BRE1-like 2 (EC 2.3.2.27) (RING-type E3 ubiquitin transferase BRE1-like 2)	regulation of mitotic cell cycle [GO:0007346]; leaf morphogenesis [GO:0009965]; seed dormancy process [GO:0010162]; vegetative to reproductive phase transition of meristem [GO:0010228]; histone monoubiquitination [GO:0010390]; histone H2B ubiquitination [GO:0033523]; post-translational protein modification [GO:0043687]; innate immune response [GO:0045087]; positive regulation of transcription, DN…	nucleus [GO:0005634];	protein binding [GO:0005515]; zinc ion binding [GO:0008270]; ligase activity [GO:0016874]; protein homodimerization activity [GO:0042803];	NA
TCONS_00012068	XLOC_011619	BGIOSGA033463-TA	BGIOSGA033463	10	21492154	21492361	21.9913	95.46	2.11796	0.35595	0.901033	UP	NA	NA	NA	NA	NA	NA
TCONS_00012073	XLOC_011623	BGIOSGA033465-TA	BGIOSGA033465	10	21515805	21518898	43.4794	235.729	2.43872	0.04025	0.625034	UP	OsI_34694	Uncharacterized protein	protein folding [GO:0006457];	cytoplasm [GO:0005737]; chloroplast [GO:0009507]; chloroplast stroma [GO:0009570];	NA	NA
TCONS_00012085	XLOC_011635	BGIOSGA033473-TA	BGIOSGA033473	10	21625527	21628862	5.17273	10.5836	1.03283	0.4126	0.912156	UP	NA	NA	NA	NA	NA	NA
TCONS_00012113	XLOC_011661	BGIOSGA033488-TA	BGIOSGA033488	10	21810780	21813204	3.72611	13.5512	1.86268	0.179	0.832464	UP	OsI_34745	Uncharacterized protein	chloroplast relocation [GO:0009902]; thylakoid membrane organization [GO:0010027]; photosynthesis [GO:0015979]; phosphorylation [GO:0016310]; isopentenyl diphosphate biosynthetic process, methylerythritol 4-phosphate pathway [GO:0019288]; ncRNA metabolic process [GO:0034660]; transcription from plastid promoter [GO:0042793];	chloroplast [GO:0009507];	kinase activity [GO:0016301]; phosphotransferase activity, alcohol group as acceptor [GO:0016773];	NA
TCONS_00012118	XLOC_011666	BGIOSGA033492-TA	BGIOSGA033492	10	21875316	21875664	1.65086	15.4077	3.22236	0.16155	0.824069	UP	OsI_34757	Uncharacterized protein	NA	NA	protein binding [GO:0005515]; zinc ion binding [GO:0008270]; metal ion binding [GO:0046872];	NA
TCONS_00012124	XLOC_011672	BGIOSGA033494-TA	BGIOSGA033494	10	21973867	21975818	0.607554	11.3489	4.2234	0.0971	0.767721	UP	OsI_34766	Uncharacterized protein	biological_process [GO:0008150];	chloroplast [GO:0009507]; chloroplast thylakoid [GO:0009534]; chloroplast thylakoid membrane [GO:0009535]; plastid [GO:0009536]; thylakoid [GO:0009579]; plastoglobule [GO:0010287];	structural molecule activity [GO:0005198];	NA
TCONS_00012129	XLOC_011677	BGIOSGA033497-TA	BGIOSGA033497	10	22041616	22043592	0.268907	3.40983	3.66452	0.3074	0.895792	UP	NA	NA	NA	NA	NA	NA
TCONS_00012130	XLOC_011678	BGIOSGA033498-TA	BGIOSGA033498	10	22049682	22050167	7.76275	37.8649	2.28622	0.26055	0.860952	UP	NA	NA	NA	NA	NA	NA
TCONS_00012135	XLOC_011683	BGIOSGA033501-TA	BGIOSGA033501	10	22103773	22106208	12.5347	58.4986	2.22248	0.053	0.665866	UP	OsI_34782	Uncharacterized protein	sulfur amino acid metabolic process [GO:0000096]; glycine catabolic process [GO:0006546]; unsaturated fatty acid biosynthetic process [GO:0006636]; oxidoreduction coenzyme metabolic process [GO:0006733]; vitamin metabolic process [GO:0006766]; cellular amino acid biosynthetic process [GO:0008652]; serine family amino acid metabolic process [GO:0009069]; aromatic amino acid family metabolic proces…	chloroplast [GO:0009507];	shikimate kinase activity [GO:0004765]; ATP binding [GO:0005524];	NA
TCONS_00012184	XLOC_011732	BGIOSGA032391-TA	BGIOSGA032391	10	659922	663425	2.01587	16.2248	3.00873	0.03855	0.621223	UP	OsI_32535	Uncharacterized protein	transport [GO:0006810];	membrane [GO:0016020];	transporter activity [GO:0005215];	NA
TCONS_00012190	XLOC_011738	BGIOSGA032388-TA	BGIOSGA032388	10	718732	721734	1.02453	4.08344	1.99482	0.1244	0.784202	UP	OsI_32539	Uncharacterized protein	transport [GO:0006810];	membrane [GO:0016020];	transporter activity [GO:0005215];	NA
TCONS_00012209	XLOC_011757	BGIOSGA032377-TA	BGIOSGA032377	10	940430	945204	17.7703	72.6171	2.03084	0.12815	0.79399	UP	OsI_32563	Uncharacterized protein	mRNA splicing, via spliceosome [GO:0000398]; regulation of transcription, DNA-templated [GO:0006355]; production of siRNA involved in RNA interference [GO:0030422]; production of miRNAs involved in gene silencing by miRNA [GO:0035196]; post-translational protein modification [GO:0043687]; positive regulation of transcription, DNA-templated [GO:0045893];	NA	nucleotide binding [GO:0000166]; nucleic acid binding [GO:0003676]; RNA binding [GO:0003723];	NA
TCONS_00012224	XLOC_011772	BGIOSGA032368-TA	BGIOSGA032368	10	1132087	1133947	0.240846	0.832049	1.78856	0.46805	0.92297	UP	OsI_32577	Uncharacterized protein	oxidation-reduction process [GO:0055114];	integral component of membrane [GO:0016021];	NA	NA
TCONS_00012331	XLOC_011876	BGIOSGA032317-TA	BGIOSGA032317	10	2063571	2064829	0.353431	2.94009	3.05636	0.14915	0.820315	UP	OsI_32684	Uncharacterized protein	NA	NA	protein binding [GO:0005515];	NA
TCONS_00012384	XLOC_011927	BGIOSGA032287-TA	BGIOSGA032287	10	2685861	2686968	90.7498	284.105	1.64646	0.1768	0.831156	UP	NA	NA	NA	NA	NA	NA
TCONS_00012386	XLOC_011929	BGIOSGA032285-TA	BGIOSGA032285	10	2701488	2709523	2.87325	7.16953	1.3192	0.25535	0.857987	UP	OsI_32751	Uncharacterized protein	NA	NA	protein binding [GO:0005515];	NA
TCONS_00012392	XLOC_011934	BGIOSGA032282-TA	BGIOSGA032282	10	2772612	2773401	842.922	1887.51	1.16301	0.57015	0.946311	UP	NA	NA	NA	NA	NA	NA
TCONS_00012566	XLOC_012103	BGIOSGA032222-TA	BGIOSGA032222	10	4813252	4822015	3.11954	13.9229	2.15806	0.0671	0.706241	UP	OsI_32907	Uncharacterized protein	chloroplast relocation [GO:0009902]; thylakoid membrane organization [GO:0010027]; stomatal complex morphogenesis [GO:0010103]; mRNA modification [GO:0016556]; isopentenyl diphosphate biosynthetic process, methylerythritol 4-phosphate pathway [GO:0019288]; ncRNA metabolic process [GO:0034660]; transcription from plastid promoter [GO:0042793]; mRNA stabilization [GO:0048255];	chloroplast [GO:0009507];	NA	NA
TCONS_00012576	XLOC_012113	BGIOSGA032217-TA	BGIOSGA032217	10	4947301	4949986	0.583398	2.61703	2.16538	0.2213	0.851678	UP	OsI_32919	Uncharacterized protein	defense response [GO:0006952];	NA	ADP binding [GO:0043531];	NA
TCONS_00012602	XLOC_012139	BGIOSGA032205-TA	BGIOSGA032205	10	5267630	5274797	11.8664	27.9877	1.23792	0.27565	0.875468	UP	OsI_32946	Uncharacterized protein	transcription initiation from RNA polymerase II promoter [GO:0006367]; photosynthesis [GO:0015979]; positive regulation of transcription elongation from RNA polymerase II promoter [GO:0032968]; positive regulation of transcription, DNA-templated [GO:0045893];	nucleus [GO:0005634]; chloroplast [GO:0009507]; photosystem I [GO:0009522]; thylakoid [GO:0009579]; integral component of membrane [GO:0016021];	DNA binding [GO:0003677]; catalytic activity [GO:0003824];	NA
TCONS_00012605	XLOC_012141	BGIOSGA032204-TA	BGIOSGA032204	10	5370338	5377397	6.37405	13.4462	1.07691	0.35445	0.900268	UP	OsI_32951	Uncharacterized protein	maltose metabolic process [GO:0000023]; polysaccharide catabolic process [GO:0000272]; carbohydrate metabolic process [GO:0005975]; starch metabolic process [GO:0005982]; pentose-phosphate shunt [GO:0006098]; response to cold [GO:0009409]; detection of gravity [GO:0009590]; plant-type cell wall organization [GO:0009664]; starch biosynthetic process [GO:0019252]; isopentenyl diphosphate biosynthet…	chloroplast [GO:0009507]; chloroplast stroma [GO:0009570]; chloroplast envelope [GO:0009941]; stromule [GO:0010319]; apoplast [GO:0048046];	magnesium ion binding [GO:0000287]; phosphoglucomutase activity [GO:0004614]; intramolecular transferase activity, phosphotransferases [GO:0016868]; metal ion binding [GO:0046872];	NA
TCONS_00012691	XLOC_012226	BGIOSGA032169-TA	BGIOSGA032169	10	6455965	6461999	3.24094	9.64223	1.57295	0.41855	0.912156	UP	NA	NA	NA	NA	NA	NA
TCONS_00012864	XLOC_012393	BGIOSGA032089-TA	BGIOSGA032089	10	8836794	8839468	3.45441	7.00793	1.02055	0.36705	0.905602	UP	OsI_33182	Uncharacterized protein	anther dehiscence [GO:0009901]; pollen exine formation [GO:0010584];	NA	hydrolase activity [GO:0016787];	NA
TCONS_00012894	XLOC_012422	BGIOSGA032080-TA	BGIOSGA032080	10	9167191	9170392	0.883259	2.56651	1.5389	0.3921	0.905602	UP	OsI_33207	Uncharacterized protein	transcription, DNA-templated [GO:0006351]; regulation of transcription, DNA-templated [GO:0006355];	nucleus [GO:0005634];	DNA binding [GO:0003677];	NA
TCONS_00012948	XLOC_012474	BGIOSGA032059-TA	BGIOSGA032059	10	9855287	9858149	3.04459	10.3742	1.76869	0.43845	0.918348	UP	NA	NA	NA	NA	NA	NA
TCONS_00012967	XLOC_012493	BGIOSGA032053-TA	BGIOSGA032053	10	9952861	9955389	8.77788	38.5757	2.13575	0.05895	0.69204	UP	OsI_33271	Uncharacterized protein	transport [GO:0006810]; oligopeptide transport [GO:0006857];	membrane [GO:0016020]; integral component of membrane [GO:0016021];	transporter activity [GO:0005215];	NA
TCONS_00013042	XLOC_012567	BGIOSGA032022-TA	BGIOSGA032022	10	11051386	11053882	13.0836	36.3952	1.47599	0.20815	0.847281	UP	OsI_33354	Uncharacterized protein	biosynthetic process [GO:0009058];	NA	catalytic activity [GO:0003824];	NA
TCONS_00013108	XLOC_012617	BGIOSGA032012-TA	BGIOSGA032012	10	11217719	11219254	0.572961	5.16273	3.17163	0.14055	0.808526	UP	NA	NA	NA	NA	NA	NA
TCONS_00013116	XLOC_012624	BGIOSGA032008-TA	BGIOSGA032008	10	11278680	11280182	0.598803	1.45957	1.28539	0.56465	0.94529	UP	NA	NA	NA	NA	NA	NA
TCONS_00013140	XLOC_012647	BGIOSGA031994-TA	BGIOSGA031994	10	11504291	11507402	0.241797	1.58487	2.7125	0.31075	0.895792	UP	OsI_33441	Uncharacterized protein	myo-inositol hexakisphosphate biosynthetic process [GO:0010264];	peroxisome [GO:0005777];	protein serine/threonine phosphatase activity [GO:0004722]; hydrolase activity [GO:0016787];	NA
TCONS_00013268	XLOC_012769	BGIOSGA031924-TA	BGIOSGA031924	10	12805534	12806020	0.412646	2.49485	2.59597	0.34625	0.897879	UP	NA	NA	NA	NA	NA	NA
TCONS_00013271	XLOC_012772	BGIOSGA031923-TA	BGIOSGA031923	10	12834696	12840730	0.866147	1.99843	1.20618	0.5208	0.936879	UP	OsI_33575	Uncharacterized protein	mitotic G2 phase [GO:0000085]; regulation of transcription, DNA-templated [GO:0006355]; response to xenobiotic stimulus [GO:0009410]; response to light stimulus [GO:0009416]; photomorphogenesis [GO:0009640]; flower development [GO:0009908]; root morphogenesis [GO:0010015]; cullin deneddylation [GO:0010388]; protein ubiquitination [GO:0016567]; histone methylation [GO:0016571]; histone acetylation…	histone acetyltransferase complex [GO:0000123];	DNA binding [GO:0003677]; histone acetyltransferase activity [GO:0004402]; protein binding [GO:0005515]; N-acetyltransferase activity [GO:0008080]; H3 histone acetyltransferase activity [GO:0010484];	NA
TCONS_00013298	XLOC_012799	BGIOSGA031911-TA	BGIOSGA031911	10	13071730	13074840	0.365146	1.36629	1.90372	0.29405	0.894485	UP	OsI_33602	Uncharacterized protein	NA	NA	nucleic acid binding [GO:0003676]; metal ion binding [GO:0046872];	NA
TCONS_00013301	XLOC_012802	BGIOSGA031910-TA	BGIOSGA031910	10	13078949	13081439	0.902474	3.28587	1.86432	0.3307	0.896662	UP	OsI_33603	Uncharacterized protein	regulation of transcription, DNA-templated [GO:0006355]; response to stress [GO:0006950]; response to heat [GO:0009408];	nucleus [GO:0005634];	DNA binding [GO:0003677]; transcription factor activity, sequence-specific DNA binding [GO:0003700]; identical protein binding [GO:0042802]; sequence-specific DNA binding [GO:0043565];	NA
TCONS_00013304	XLOC_012805	BGIOSGA031907-TA	BGIOSGA031907	10	13100497	13101715	0.139134	1.26384	3.18327	0.3205	0.896662	UP	OsI_33606	Uncharacterized protein	chlorophyll catabolic process [GO:0015996];	intracellular membrane-bounded organelle [GO:0043231];	chlorophyllase activity [GO:0047746];	NA
TCONS_00013326	XLOC_012826	BGIOSGA031897-TA	BGIOSGA031897	10	13262375	13272815	0.692262	1.85281	1.42032	0.2728	0.874231	UP	OsI_33625	Uncharacterized protein	maltose metabolic process [GO:0000023]; polysaccharide catabolic process [GO:0000272]; starch metabolic process [GO:0005982]; pentose-phosphate shunt [GO:0006098]; phosphatidylglycerol biosynthetic process [GO:0006655]; biological_process [GO:0008150]; plant-type cell wall organization [GO:0009664]; chloroplast relocation [GO:0009902]; thylakoid membrane organization [GO:0010027]; regulation of m…	NA	nucleic acid binding [GO:0003676]; protein binding [GO:0005515];	NA
TCONS_00013352	XLOC_012852	BGIOSGA031884-TA	BGIOSGA031884	10	13530133	13541167	2.03636	8.04395	1.98191	0.23175	0.855944	UP	OsI_33668	Uncharacterized protein	RNA processing [GO:0006396];	NA	RNA binding [GO:0003723]; ribonuclease III activity [GO:0004525];	NA
TCONS_00013371	XLOC_012870	BGIOSGA031873-TA	BGIOSGA031873	10	13724840	13729252	3.71556	23.877	2.68397	0.06365	0.706241	UP	OsI_33701	Uncharacterized protein	response to bacterium [GO:0009617]; plant-type hypersensitive response [GO:0009626]; oxidation-reduction process [GO:0055114];	apoplast [GO:0048046];	zinc ion binding [GO:0008270]; oxidoreductase activity [GO:0016491]; aryl-alcohol dehydrogenase (NAD) activity [GO:0018456]; metal ion binding [GO:0046872];	NA
TCONS_00013385	XLOC_012884	BGIOSGA031868-TA	BGIOSGA031868	10	13833664	13835644	0.717855	6.40213	3.15679	0.14705	0.816842	UP	OsI_33717	Uncharacterized protein	DNA-templated transcription, initiation [GO:0006352];	NA	DNA binding [GO:0003677];	NA
TCONS_00013440	XLOC_012939	BGIOSGA031841-TA	BGIOSGA031841	10	14264141	14268847	2.15307	4.93524	1.19672	0.41285	0.912156	UP	NA	NA	regulation of transcription, DNA-templated [GO:0006355]; cell cycle [GO:0007049];	transcription factor complex [GO:0005667];	transcription factor activity, sequence-specific DNA binding [GO:0003700];	NA
TCONS_00013445	XLOC_012944	BGIOSGA031838-TA	BGIOSGA031838	10	14353655	14361974	0.404708	5.74191	3.82658	0.08525	0.7474	UP	OsI_33779	Phosphoglycerate kinase (EC 2.7.2.3)	glycolytic process [GO:0006096]; tRNA modification [GO:0006400]; phosphorylation [GO:0016310]; RNA (guanine-N7)-methylation [GO:0036265];	NA	phosphoglycerate kinase activity [GO:0004618]; tRNA (guanine-N7-)-methyltransferase activity [GO:0008176]; kinase activity [GO:0016301]; transferase activity [GO:0016740];	NA
TCONS_00013493	XLOC_012987	BGIOSGA031820-TA	BGIOSGA031820	10	14599452	14600250	4.6917	10.993	1.2284	0.5041	0.936261	UP	NA	NA	NA	NA	NA	NA
TCONS_00013496	XLOC_012990	BGIOSGA031819-TA	BGIOSGA031819	10	14610871	14614752	39.2969	170.201	2.11475	0.10285	0.767721	UP	OsI_33814	Uncharacterized protein	NA	chloroplast [GO:0009507]; chloroplast stroma [GO:0009570];	NA	NA
TCONS_00013565	XLOC_013058	BGIOSGA031781-TA	BGIOSGA031781	10	15221170	15228201	1.40951	6.36353	2.17463	0.1043	0.767721	UP	OsI_33876	Uncharacterized protein	NA	NA	protein binding [GO:0005515];	NA
TCONS_00013567	XLOC_013060	BGIOSGA031780-TA	BGIOSGA031780	10	15253571	15257083	5.65004	16.6906	1.5627	0.23095	0.855944	UP	OsI_33880	Uncharacterized protein	intracellular protein transport [GO:0006886]; nucleocytoplasmic transport [GO:0006913]; signal transduction [GO:0007165]; small GTPase mediated signal transduction [GO:0007264]; protein transport [GO:0015031];	intracellular [GO:0005622]; peroxisome [GO:0005777]; membrane [GO:0016020];	nucleotide binding [GO:0000166]; GTPase activity [GO:0003924]; GTP binding [GO:0005525]; GTP-dependent protein binding [GO:0030742]; myosin XI tail binding [GO:0080115];	NA
TCONS_00013568	XLOC_013061	BGIOSGA031779-TA	BGIOSGA031779	10	15275772	15278816	14.8203	43.8789	1.56595	0.1701	0.828612	UP	OsI_33881	Uncharacterized protein	NA	NA	protein binding [GO:0005515]; zinc ion binding [GO:0008270]; metal ion binding [GO:0046872];	NA
TCONS_00013594	XLOC_013087	BGIOSGA031760-TA	BGIOSGA031760	10	15528745	15533869	15.8233	76.9396	2.28168	0.0485	0.641263	UP	OsI_33911	Uncharacterized protein	NA	NA	protein binding [GO:0005515];	NA
TCONS_00013598	XLOC_013091	BGIOSGA031757-TA	BGIOSGA031757	10	15552430	15554301	8.7535	17.5428	1.00295	0.4286	0.913045	UP	OsI_33914	Uncharacterized protein	photosynthesis [GO:0015979];	chloroplast [GO:0009507]; photosystem II [GO:0009523]; chloroplast thylakoid lumen [GO:0009543]; thylakoid [GO:0009579]; photosystem II oxygen evolving complex [GO:0009654]; extrinsic component of membrane [GO:0019898]; thylakoid lumen [GO:0031977];	calcium ion binding [GO:0005509];	NA
TCONS_00013618	XLOC_013110	BGIOSGA031748-TA	BGIOSGA031748	10	15697940	15701033	4.92482	28.2066	2.51789	0.08305	0.740819	UP	OsI_33929	Uncharacterized protein	biological_process [GO:0008150];	NA	NA	NA
TCONS_00013627	XLOC_013119	BGIOSGA031740-TA	BGIOSGA031740	10	15733774	15736759	5.34371	14.4722	1.43737	0.2903	0.891707	UP	OsI_33938	Uncharacterized protein	metabolic process [GO:0008152]; riboflavin biosynthetic process [GO:0009231];	NA	riboflavin kinase activity [GO:0008531]; hydrolase activity [GO:0016787];	NA
TCONS_00013631	XLOC_013123	BGIOSGA031736-TA	BGIOSGA031736	10	15757383	15761768	2.64014	7.98778	1.59718	0.23025	0.855938	UP	OsI_33942	Uncharacterized protein	NA	NA	nucleotide binding [GO:0000166]; protein binding [GO:0005515];	NA
TCONS_00013677	XLOC_013169	BGIOSGA031707-TA	BGIOSGA031707	10	16237237	16240814	4.31427	14.7101	1.76962	0.12285	0.78263	UP	OsI_33999	Uncharacterized protein	NA	NA	protein binding [GO:0005515];	NA
TCONS_00013685	XLOC_013177	BGIOSGA031704-TA	BGIOSGA031704	10	16311681	16311981	2.45275	6.39402	1.38232	0.53175	0.936879	UP	NA	NA	NA	NA	NA	NA
TCONS_00013694	XLOC_013186	BGIOSGA031698-TA	BGIOSGA031698	10	16449691	16452084	9.59503	87.4581	3.18823	0.02055	0.589121	UP	OsI_34012	Uncharacterized protein	oxidation-reduction process [GO:0055114];	NA	oxidoreductase activity [GO:0016491]; oxidoreductase activity, acting on CH-OH group of donors [GO:0016614]; long-chain-alcohol oxidase activity [GO:0046577]; flavin adenine dinucleotide binding [GO:0050660];	NA
TCONS_00013695	XLOC_013187	BGIOSGA031697-TA	BGIOSGA031697	10	16453726	16454456	5.71281	11.9084	1.0597	0.47135	0.923513	UP	NA	NA	NA	NA	NA	NA
TCONS_00013702	XLOC_013194	BGIOSGA031695-TA	BGIOSGA031695	10	16537442	16540406	2.36844	10.9036	2.20279	0.2587	0.859483	UP	OsI_34021	Uncharacterized protein	vacuolar transport [GO:0007034]; protein transport [GO:0015031]; vesicle-mediated transport [GO:0016192];	ESCRT III complex [GO:0000815];	NA	NA
TCONS_00013725	XLOC_013216	BGIOSGA031689-TA	BGIOSGA031689	10	16702509	16706789	2.30395	12.2764	2.41371	0.18825	0.83933	UP	NA	NA	NA	NA	NA	NA
TCONS_00013769	XLOC_013255	BGIOSGA031675-TA	BGIOSGA031675	10	17041506	17043884	0.257235	0.798146	1.63357	0.34665	0.897963	UP	NA	NA	NA	NA	NA	NA
TCONS_00013771	XLOC_013256	BGIOSGA031674-TA	BGIOSGA031674	10	17074410	17076897	0.341555	0.717369	1.0706	0.51955	0.936879	UP	NA	NA	NA	NA	NA	NA
TCONS_00013781	XLOC_013266	BGIOSGA031665-TA	BGIOSGA031665	10	17160135	17162311	3.03688	10.2976	1.76164	0.1976	0.844547	UP	OsI_34080	Uncharacterized protein	biosynthetic process [GO:0009058];	NA	catalytic activity [GO:0003824]; pyridoxal phosphate binding [GO:0030170];	NA
TCONS_00013811	XLOC_013295	BGIOSGA031654-TA	BGIOSGA031654	10	17426826	17427795	0.259463	2.14655	3.04842	0.3269	0.896662	UP	NA	NA	NA	NA	NA	NA
TCONS_00013812	XLOC_013296	BGIOSGA031653-TA	BGIOSGA031653	10	17434973	17440381	4.12044	8.30026	1.01036	0.38215	0.905602	UP	OsI_34114	DNA ligase (EC 6.5.1.1)	DNA replication [GO:0006260]; DNA repair [GO:0006281]; DNA recombination [GO:0006310]; cellular response to DNA damage stimulus [GO:0006974]; DNA ligation involved in DNA repair [GO:0051103]; DNA biosynthetic process [GO:0071897];	nucleus [GO:0005634]; mitochondrion [GO:0005739];	nucleotide binding [GO:0000166]; DNA binding [GO:0003677]; DNA ligase activity [GO:0003909]; DNA ligase (ATP) activity [GO:0003910]; ATP binding [GO:0005524]; ligase activity [GO:0016874];	NA
TCONS_00013837	XLOC_013320	BGIOSGA031636-TA	BGIOSGA031636	10	17552652	17561945	6.53332	30.3205	2.21441	0.05805	0.69204	UP	OsI_34142	Uncharacterized protein	NA	chloroplast [GO:0009507];	NA	NA
TCONS_00013840	XLOC_013323	BGIOSGA031634-TA	BGIOSGA031634	10	17570842	17575867	1.27505	7.59986	2.57542	0.1716	0.829472	UP	OsI_34144	Uncharacterized protein	NA	chloroplast [GO:0009507];	NA	NA
TCONS_00013841	XLOC_013324	BGIOSGA031633-TA	BGIOSGA031633	10	17585961	17588337	3.72338	25.4227	2.77144	0.0513	0.660394	UP	NA	NA	NA	NA	NA	NA
TCONS_00013846	XLOC_013329	BGIOSGA031630-TA	BGIOSGA031630	10	17645138	17648427	2.84756	11.7501	2.04487	0.1188	0.78263	UP	NA	NA	NA	NA	NA	NA
TCONS_00013881	XLOC_013361	BGIOSGA031615-TA	BGIOSGA031615	10	17925093	17925886	3.00167	20.6782	2.78428	0.1471	0.816888	UP	OsI_34189	Uncharacterized protein	metabolic process [GO:0008152];	NA	catalytic activity [GO:0003824];	NA
TCONS_00013897	XLOC_013376	BGIOSGA031608-TA	BGIOSGA031608	10	18106228	18108575	21.3481	57.7119	1.43476	0.2038	0.844875	UP	OsI_34214	Uncharacterized protein	rRNA processing [GO:0006364]; unsaturated fatty acid biosynthetic process [GO:0006636]; biological_process [GO:0008150]; thylakoid membrane organization [GO:0010027]; photosynthesis [GO:0015979]; chlorophyll biosynthetic process [GO:0015995]; carotenoid biosynthetic process [GO:0016117]; isopentenyl diphosphate biosynthetic process, methylerythritol 4-phosphate pathway [GO:0019288]; cellular cati…	chloroplast [GO:0009507]; chloroplast thylakoid [GO:0009534]; chloroplast thylakoid membrane [GO:0009535]; chloroplast thylakoid lumen [GO:0009543]; chloroplast stroma [GO:0009570]; thylakoid [GO:0009579]; thylakoid lumen [GO:0031977];	molecular_function [GO:0003674];	NA
TCONS_00013899	XLOC_013378	BGIOSGA031606-TA	BGIOSGA031606	10	18117240	18119943	21.4615	64.0193	1.57675	0.22785	0.854002	UP	OsI_033071	Glutamyl-tRNA reductase, chloroplastic (GluTR) (EC 1.2.1.70)	protoporphyrinogen IX biosynthetic process [GO:0006782]; heme biosynthetic process [GO:0006783]; response to oxidative stress [GO:0006979]; response to light stimulus [GO:0009416]; chlorophyll biosynthetic process [GO:0015995]; tetrapyrrole biosynthetic process [GO:0033014]; oxidation-reduction process [GO:0055114];	chloroplast [GO:0009507];	glutamyl-tRNA reductase activity [GO:0008883]; NADP binding [GO:0050661];	NA
TCONS_00013926	XLOC_013404	BGIOSGA031588-TA	BGIOSGA031588	10	18304259	18305110	3.46656	20.5953	2.57074	0.19625	0.843509	UP	OsI_34245	Uncharacterized protein	metal ion transport [GO:0030001];	NA	metal ion binding [GO:0046872];	NA
TCONS_00013931	XLOC_013409	BGIOSGA031585-TA	BGIOSGA031585	10	18343349	18344106	0.944041	3.36949	1.83561	0.424	0.912986	UP	OsI_34252	Uncharacterized protein	oxidation-reduction process [GO:0055114];	NA	catalytic activity [GO:0003824]; UDP-N-acetylmuramate dehydrogenase activity [GO:0008762]; oxidoreductase activity [GO:0016491]; oxidoreductase activity, acting on CH-OH group of donors [GO:0016614]; flavin adenine dinucleotide binding [GO:0050660];	NA
TCONS_00013968	XLOC_013445	BGIOSGA031566-TA	BGIOSGA031566	10	18687456	18688041	2.7166	13.5254	2.31579	0.25025	0.855944	UP	OsI_34295	Uncharacterized protein	response to UV-B [GO:0010224]; oxidation-reduction process [GO:0055114];	endoplasmic reticulum [GO:0005783];	monooxygenase activity [GO:0004497]; iron ion binding [GO:0005506]; electron carrier activity [GO:0009055]; oxidoreductase activity [GO:0016491]; oxidoreductase activity, acting on paired donors, with incorporation or reduction of molecular oxygen [GO:0016705]; heme binding [GO:0020037]; ferulate 5-hydroxylase activity [GO:0046424]; metal ion binding [GO:0046872];	NA
TCONS_00013970	XLOC_013447	BGIOSGA031564-TA	BGIOSGA031564	10	18705731	18707871	11.9427	50.5151	2.08058	0.07055	0.706572	UP	OsI_34297	Uncharacterized protein	NA	NA	RNA binding [GO:0003723];	NA
TCONS_00013972	XLOC_013449	BGIOSGA031562-TA	BGIOSGA031562	10	18714891	18726345	6.68705	15.8071	1.24113	0.27645	0.876442	UP	OsI_34299	Uncharacterized protein	microtubule-based movement [GO:0007018];	kinesin complex [GO:0005871]; microtubule [GO:0005874];	nucleotide binding [GO:0000166]; microtubule motor activity [GO:0003777]; ATP binding [GO:0005524]; microtubule binding [GO:0008017]; zinc ion binding [GO:0008270]; metal ion binding [GO:0046872];	NA
TCONS_00013988	XLOC_013465	BGIOSGA031551-TA	BGIOSGA031551	10	18928328	18928743	1.09652	6.20869	2.50136	0.37225	0.905602	UP	NA	NA	NA	NA	NA	NA
TCONS_00014006	XLOC_013483	BGIOSGA031540-TA	BGIOSGA031540	10	19061834	19062307	7.24134	15.7645	1.12235	0.59045	0.950016	UP	OsI_34346	Uncharacterized protein	N-terminal protein myristoylation [GO:0006499]; biological_process [GO:0008150];	plasma membrane [GO:0005886];	protein binding [GO:0005515];	NA
TCONS_00014037	XLOC_013513	BGIOSGA031524-TA	BGIOSGA031524	10	19372479	19378340	1.62695	3.50204	1.10603	0.4047	0.909779	UP	OsI_34382	Uncharacterized protein	metabolic process [GO:0008152]; defense response to bacterium, incompatible interaction [GO:0009816]; response to cadmium ion [GO:0046686];	NA	catalytic activity [GO:0003824]; protein binding [GO:0005515]; phosphatidylinositol-4,5-bisphosphate binding [GO:0005546];	NA
TCONS_00014045	XLOC_013521	BGIOSGA031519-TA	BGIOSGA031519	10	19432407	19433233	8.9997	18.8379	1.06569	0.4258	0.913044	UP	OsI_34389	Uncharacterized protein	de-etiolation [GO:0009704]; response to cadmium ion [GO:0046686]; lateral root development [GO:0048527]; response to growth hormone [GO:0060416]; response to karrikin [GO:0080167];	chloroplast [GO:0009507];	protein binding [GO:0005515];	NA
TCONS_00014060	XLOC_013535	BGIOSGA031510-TA	BGIOSGA031510	10	19582996	19583840	0.218078	8.29699	5.24967	0.22265	0.851713	UP	OsI_34428	Uncharacterized protein	glutathione metabolic process [GO:0006749]; de-etiolation [GO:0009704]; response to cadmium ion [GO:0046686]; lateral root development [GO:0048527]; response to growth hormone [GO:0060416]; response to karrikin [GO:0080167];	chloroplast [GO:0009507];	protein binding [GO:0005515];	NA
TCONS_00014061	XLOC_013536	BGIOSGA031509-TA	BGIOSGA031509	10	19586091	19586886	0.191981	7.95007	5.37193	0.2225	0.851713	UP	OsI_34429	Uncharacterized protein	NA	NA	protein binding [GO:0005515];	NA
TCONS_00014071	XLOC_013546	BGIOSGA031501-TA	BGIOSGA031501	10	19708537	19709203	20.5258	69.0794	1.75081	0.12775	0.792788	UP	OsI_34450	Uncharacterized protein	pentose-phosphate shunt [GO:0006098]; biological_process [GO:0008150]; regulation of proton transport [GO:0010155]; photosystem II assembly [GO:0010207]; protein autophosphorylation [GO:0046777];	chloroplast [GO:0009507]; chloroplast thylakoid membrane [GO:0009535];	molecular_function [GO:0003674];	NA
TCONS_00014072	XLOC_013547	BGIOSGA031500-TA	BGIOSGA031500	10	19710205	19712869	2.15004	12.0986	2.4924	0.0832	0.740819	UP	OsI_34451	Uncharacterized protein	protein phosphorylation [GO:0006468];	plasma membrane [GO:0005886];	nucleotide binding [GO:0000166]; protein kinase activity [GO:0004672]; protein serine/threonine kinase activity [GO:0004674]; ATP binding [GO:0005524]; transferase activity, transferring phosphorus-containing groups [GO:0016772];	NA
TCONS_00014098	XLOC_013572	BGIOSGA031488-TA	BGIOSGA031488	10	19916801	19921501	2.3777	4.95527	1.0594	0.3678	0.905602	UP	NA	NA	NA	NA	NA	NA
TCONS_00014117	XLOC_013591	BGIOSGA031480-TA	BGIOSGA031480	10	20103160	20107611	3.20092	7.00756	1.13043	0.32745	0.896662	UP	MLO OsI_34504	MLO-like protein	defense response [GO:0006952]; response to biotic stimulus [GO:0009607]; pollen tube reception [GO:0010483];	cytoplasm [GO:0005737]; endomembrane system [GO:0012505]; membrane [GO:0016020]; integral component of membrane [GO:0016021];	calmodulin binding [GO:0005516];	NA
TCONS_00014133	XLOC_013606	BGIOSGA031474-TA	BGIOSGA031474	10	20250156	20252196	6.46497	16.1277	1.31882	0.25045	0.855944	UP	OsI_34524	Uncharacterized protein	NA	NA	protein dimerization activity [GO:0046983];	NA
TCONS_00014150	XLOC_013623	BGIOSGA031463-TA	BGIOSGA031463	10	20441010	20444339	6.45072	25.0925	1.95973	0.08915	0.757136	UP	OsI_34554	Uncharacterized protein	metabolic process [GO:0008152]; oxidation-reduction process [GO:0055114];	chloroplast [GO:0009507]; chloroplast inner membrane [GO:0009706]; chloroplast envelope [GO:0009941];	oxidoreductase activity [GO:0016491];	NA
TCONS_00014154	XLOC_013627	BGIOSGA031459-TA	BGIOSGA031459	10	20468757	20473554	1.56119	11.5361	2.88543	0.0455	0.63568	UP	OsI_34560	Uncharacterized protein	protein phosphorylation [GO:0006468]; protein ubiquitination [GO:0016567];	ubiquitin ligase complex [GO:0000151];	nucleotide binding [GO:0000166]; protein kinase activity [GO:0004672]; protein serine/threonine kinase activity [GO:0004674]; ubiquitin-protein transferase activity [GO:0004842]; ATP binding [GO:0005524]; transferase activity, transferring phosphorus-containing groups [GO:0016772]; ligase activity [GO:0016874];	NA
TCONS_00014158	XLOC_013631	BGIOSGA031456-TA	BGIOSGA031456	10	20483819	20485600	0.202518	6.79216	5.06775	0.22405	0.852323	UP	NA	NA	biosynthetic process [GO:0009058];	NA	ATP binding [GO:0005524]; ligase activity [GO:0016874];	NA
TCONS_00014174	XLOC_013647	BGIOSGA031449-TA	BGIOSGA031449	10	20610661	20615202	3.00636	22.7464	2.91955	0.04385	0.63568	UP	OsI_34575	Pectin acetylesterase (EC 3.1.1.-)	biological_process [GO:0008150]; metabolic process [GO:0008152]; cell wall organization [GO:0071555];	plant-type cell wall [GO:0009505];	hydrolase activity [GO:0016787]; pectin acetylesterase activity [GO:0052793];	NA
TCONS_00014179	XLOC_013652	BGIOSGA031445-TA	BGIOSGA031445	10	20673354	20673843	13.8763	386.493	4.79975	0.0091	0.586905	UP	NA	NA	NA	NA	NA	NA
TCONS_00014188	XLOC_013661	BGIOSGA031437-TA	BGIOSGA031437	10	20725311	20727580	0.427557	1.21873	1.5112	0.5024	0.936261	UP	OsI_34594	Trehalose 6-phosphate phosphatase (EC 3.1.3.12)	trehalose biosynthetic process [GO:0005992]; metabolic process [GO:0008152]; dephosphorylation [GO:0016311];	NA	catalytic activity [GO:0003824]; trehalose-phosphatase activity [GO:0004805];	NA
TCONS_00014191	XLOC_013664	BGIOSGA031435-TA	BGIOSGA031435	10	20752454	20753591	4.69964	16.2385	1.78879	0.1956	0.843509	UP	NA	NA	NA	NA	NAD ADP-ribosyltransferase activity [GO:0003950];	NA
TCONS_00014193	XLOC_013666	BGIOSGA031434-TA	BGIOSGA031434	10	20768420	20772191	11.2285	24.1912	1.10732	0.3288	0.896662	UP	OsI_34598	Uncharacterized protein	transport [GO:0006810];	membrane [GO:0016020];	transporter activity [GO:0005215];	NA
TCONS_00014241	XLOC_013713	BGIOSGA031399-TA	BGIOSGA031399	10	21193456	21194932	0.26406	1.74225	2.72201	0.17445	0.831156	UP	NA	NA	NA	NA	NA	NA
TCONS_00014262	XLOC_013734	BGIOSGA031385-TA	BGIOSGA031385	10	21369655	21371609	0.278268	5.97453	4.42428	0.1493	0.820315	UP	OsI_34681	Beta-amylase (EC 3.2.1.2)	maltose biosynthetic process [GO:0000024]; polysaccharide catabolic process [GO:0000272]; carbohydrate metabolic process [GO:0005975]; starch catabolic process [GO:0005983];	chloroplast stroma [GO:0009570];	catalytic activity [GO:0003824]; beta-amylase activity [GO:0016161]; cation binding [GO:0043169];	NA
TCONS_00014285	XLOC_013755	BGIOSGA031377-TA	BGIOSGA031377	10	21560805	21561684	1.50812	5.74409	1.92933	0.30815	0.895792	UP	NA	NA	NA	NA	NA	NA
TCONS_00014287	XLOC_013757	BGIOSGA031375-TA	BGIOSGA031375	10	21567321	21572566	2.6346	8.00804	1.60387	0.24135	0.855944	UP	OsI_34705	Uncharacterized protein	obsolete GTP catabolic process [GO:0006184]; response to cadmium ion [GO:0046686]; defense response to fungus [GO:0050832];	mitochondrion [GO:0005739]; vacuole [GO:0005773]; plasma membrane [GO:0005886];	nucleotide binding [GO:0000166]; GTPase activity [GO:0003924]; GTP binding [GO:0005525];	NA
TCONS_00014358	XLOC_013826	BGIOSGA031333-TA	BGIOSGA031333	10	22069164	22071993	1.46889	3.40779	1.21412	0.4985	0.933648	UP	OsI_34780	Xyloglucan endotransglucosylase/hydrolase (EC 2.4.1.207)	carbohydrate metabolic process [GO:0005975]; cellular glucan metabolic process [GO:0006073]; xyloglucan metabolic process [GO:0010411]; cell wall biogenesis [GO:0042546]; cell wall organization [GO:0071555];	cell wall [GO:0005618]; apoplast [GO:0048046];	hydrolase activity, hydrolyzing O-glycosyl compounds [GO:0004553]; xyloglucan:xyloglucosyl transferase activity [GO:0016762];	NA
TCONS_00014361	XLOC_013829	BGIOSGA031332-TA	BGIOSGA031332	10	22107143	22109980	12.2946	25.1968	1.03522	0.3543	0.900238	UP	OsI_34783	Uncharacterized protein	NA	NA	NAD ADP-ribosyltransferase activity [GO:0003950];	NA
TCONS_00014365	XLOC_013833	BGIOSGA031328-TA	BGIOSGA031328	10	22145749	22147800	5.60614	16.1373	1.52532	0.25515	0.857987	UP	OsI_34790	Uncharacterized protein	biosynthetic process [GO:0009058];	NA	catalytic activity [GO:0003824];	NA
TCONS_00014367	XLOC_013835	BGIOSGA031326-TA	BGIOSGA031326	10	22156099	22161077	3.04486	7.75882	1.34946	0.2498	0.855944	UP	OsI_34792	Uncharacterized protein	biological_process [GO:0008150];	Golgi apparatus [GO:0005794]; plasma membrane [GO:0005886]; plasmodesma [GO:0009506]; membrane [GO:0016020];	molecular_function [GO:0003674];	NA
TCONS_00014368	XLOC_013836	BGIOSGA031325-TA	BGIOSGA031325	10	22163384	22167324	3.94539	9.76114	1.30688	0.2424	0.855944	UP	OsI_34793	Uncharacterized protein	transport [GO:0006810]; response to nematode [GO:0009624]; seed germination [GO:0009845]; positive regulation of flower development [GO:0009911]; fructose transport [GO:0015755]; glucose transport [GO:0015758]; transmembrane transport [GO:0055085];	vacuolar membrane [GO:0005774]; plasma membrane [GO:0005886]; plant-type vacuole membrane [GO:0009705]; membrane [GO:0016020]; integral component of membrane [GO:0016021];	transporter activity [GO:0005215]; fructose transmembrane transporter activity [GO:0005353]; glucose transmembrane transporter activity [GO:0005355]; transmembrane transporter activity [GO:0022857]; substrate-specific transmembrane transporter activity [GO:0022891];	NA
TCONS_00014376	XLOC_013844	BGIOSGA034647-TA	BGIOSGA034647	11	6631	10323	0.230997	0.86687	1.90794	0.4242	0.912986	UP	NA	NA	NA	NA	NA	NA
TCONS_00014382	XLOC_013850	BGIOSGA034653-TA	BGIOSGA034653	11	48317	48788	2.18404	16.4118	2.90966	0.1478	0.818539	UP	OsI_34809	Uncharacterized protein	leaf morphogenesis [GO:0009965]; shoot system morphogenesis [GO:0010016];	NA	NA	NA
TCONS_00014389	XLOC_013857	BGIOSGA034658-TA	BGIOSGA034658	11	124545	127763	0.792583	2.26449	1.51455	0.4342	0.915346	UP	OsI_34818	Uncharacterized protein	NA	NA	protein binding [GO:0005515];	NA
TCONS_00014390	XLOC_013858	BGIOSGA034659-TA	BGIOSGA034659	11	129377	132046	4.02679	14.8382	1.88161	0.1091	0.774721	UP	OsI_34819	Uncharacterized protein	protein dephosphorylation [GO:0006470]; metabolic process [GO:0008152];	NA	catalytic activity [GO:0003824]; protein serine/threonine phosphatase activity [GO:0004722];	NA
TCONS_00014401	XLOC_013868	BGIOSGA034666-TA	BGIOSGA034666	11	223133	225645	4.86215	13.9167	1.51716	0.26305	0.864597	UP	OsI_34832	Uncharacterized protein	transcription from plastid promoter [GO:0042793]; positive regulation of transcription, DNA-templated [GO:0045893];	nucleoid [GO:0009295]; chloroplast [GO:0009507]; plastid chromosome [GO:0009508];	NA	NA
TCONS_00014412	XLOC_013878	BGIOSGA034671-TA	BGIOSGA034671	11	274865	276824	16.1912	39.7094	1.29427	0.25675	0.858871	UP	OsI_34843	Uncharacterized protein	lipid metabolic process [GO:0006629];	NA	NA	NA
TCONS_00014414	XLOC_013880	BGIOSGA034672-TA	BGIOSGA034672	11	278554	283668	1.03646	2.58008	1.31575	0.48475	0.929934	UP	OsI_34844	ADP,ATP carrier protein	transport [GO:0006810];	integral component of membrane [GO:0016021];	ATP:ADP antiporter activity [GO:0005471]; ATP binding [GO:0005524];	NA
TCONS_00014420	XLOC_013886	BGIOSGA034676-TA	BGIOSGA034676	11	330335	331604	2.10726	6.21714	1.56088	0.224	0.852299	UP	NA	NA	NA	NA	NA	NA
TCONS_00014428	XLOC_013894	BGIOSGA034682-TA	LTP2-B	11	377618	378064	5.43421	22.4767	2.04829	0.2662	0.866869	UP	LTP2-A OsI_033673; LTP2-B OsI_035993	Non-specific lipid-transfer protein 2 (LTP 2)	lipid transport [GO:0006869];	NA	lipid binding [GO:0008289];	NA
TCONS_00014438	XLOC_013904	BGIOSGA034688-TA	BGIOSGA034688	11	420147	420654	1.14877	3.69408	1.68513	0.44855	0.919816	UP	OsI_34871	Uncharacterized protein	NA	NA	protein binding [GO:0005515]; zinc ion binding [GO:0008270]; metal ion binding [GO:0046872];	NA
TCONS_00014439	XLOC_013905	BGIOSGA034689-TA	BGIOSGA034689	11	428235	430915	2.58193	15.7692	2.61059	0.1633	0.824319	UP	OsI_34873	Uncharacterized protein	translational elongation [GO:0006414]; peptide biosynthetic process [GO:0043043];	cytoplasm [GO:0005737]; chloroplast [GO:0009507]; chloroplast stroma [GO:0009570];	translation elongation factor activity [GO:0003746];	NA
TCONS_00014450	XLOC_013916	BGIOSGA034693-TA	BGIOSGA034693	11	541667	546755	2.22369	5.57965	1.32722	0.3115	0.895792	UP	OsI_34894	Uncharacterized protein	metabolic process [GO:0008152];	NA	catalytic activity [GO:0003824];	NA
TCONS_00014490	XLOC_013956	BGIOSGA034717-TA	BGIOSGA034717	11	1012539	1013813	7.23036	20.2767	1.48769	0.2744	0.874649	UP	OsI_34939	Uncharacterized protein	NA	NA	protein binding [GO:0005515];	NA
TCONS_00014510	XLOC_013972	BGIOSGA034724-TA	BGIOSGA034724	11	1111345	1116098	0.271096	4.64211	4.09791	0.2887	0.89001	UP	NA	NA	NA	NA	NA	NA
TCONS_00014515	XLOC_013977	BGIOSGA034728-TA	BGIOSGA034728	11	1159189	1164468	7.93095	21.0081	1.40538	0.22775	0.854002	UP	OsI_34967	Uncharacterized protein	xylan catabolic process [GO:0045493]; L-arabinose metabolic process [GO:0046373];	vacuole [GO:0005773]; plant-type cell wall [GO:0009505]; apoplast [GO:0048046];	xylan 1,4-beta-xylosidase activity [GO:0009044]; alpha-L-arabinofuranosidase activity [GO:0046556];	NA
TCONS_00014531	XLOC_013992	BGIOSGA034739-TA	BGIOSGA034739	11	1272303	1276080	2.92202	7.65261	1.38898	0.29695	0.895792	UP	OsI_34988	Non-specific serine/threonine protein kinase (EC 2.7.11.1)	protein phosphorylation [GO:0006468]; signal transduction [GO:0007165]; response to abiotic stimulus [GO:0009628]; response to cytokinin [GO:0009735]; response to abscisic acid [GO:0009737]; phosphorylation [GO:0016310];	nucleus [GO:0005634]; cytoplasm [GO:0005737];	nucleotide binding [GO:0000166]; protein kinase activity [GO:0004672]; protein serine/threonine kinase activity [GO:0004674]; ATP binding [GO:0005524]; kinase activity [GO:0016301]; transferase activity [GO:0016740]; transferase activity, transferring phosphorus-containing groups [GO:0016772];	NA
TCONS_00014564	XLOC_014024	BGIOSGA034762-TA	BGIOSGA034762	11	1611750	1615823	0.727159	14.8708	4.35407	0.0634	0.706241	UP	OsI_35044	Uncharacterized protein	oxidation-reduction process [GO:0055114];	chloroplast [GO:0009507];	oxidoreductase activity [GO:0016491];	NA
TCONS_00014567	XLOC_014026	BGIOSGA034764-TA	BGIOSGA034764	11	1624590	1628425	0.75508	2.47987	1.71556	0.3444	0.896662	UP	OsI_35047	Uncharacterized protein	response to cold [GO:0009409]; regulation of signal transduction [GO:0009966];	NA	NA	NA
TCONS_00014578	XLOC_014035	BGIOSGA034768-TA	BGIOSGA034768	11	1701325	1708887	7.23036	20.4775	1.5019	0.25245	0.856787	UP	OsI_35057	Uncharacterized protein	oxidation-reduction process [GO:0055114];	NA	iron ion binding [GO:0005506]; electron carrier activity [GO:0009055]; oxidoreductase activity, acting on paired donors, with incorporation or reduction of molecular oxygen [GO:0016705]; heme binding [GO:0020037];	NA
TCONS_00014589	XLOC_014044	BGIOSGA034774-TA	BGIOSGA034774	11	1767312	1769038	4.93292	20.8361	2.07857	0.144	0.812044	UP	OsI_35066	Uncharacterized protein	biosynthetic process [GO:0009058];	NA	strictosidine synthase activity [GO:0016844];	NA
TCONS_00014598	XLOC_014053	BGIOSGA034782-TA	BGIOSGA034782	11	1815282	1819272	0.635624	6.4173	3.33572	0.3158	0.895792	UP	OsI_35080	Uncharacterized protein	NA	NA	protein binding [GO:0005515]; zinc ion binding [GO:0008270]; metal ion binding [GO:0046872];	NA
TCONS_00014615	XLOC_014070	BGIOSGA034794-TA	BGIOSGA034794	11	1965215	1968838	2.9207	7.63025	1.38541	0.28805	0.889633	UP	OsI_35103	Peptidylprolyl isomerase (EC 5.2.1.8)	protein folding [GO:0006457]; leaf development [GO:0048366];	plasma membrane [GO:0005886];	protein binding [GO:0005515]; calmodulin binding [GO:0005516];	NA
TCONS_00014658	XLOC_014113	BGIOSGA034816-TA	BGIOSGA034816	11	2282804	2286855	6.67266	14.6198	1.13159	0.3195	0.895792	UP	OsI_35149	Uncharacterized protein	signal transduction [GO:0007165];	intracellular [GO:0005622];	NA	NA
TCONS_00014659	XLOC_014114	BGIOSGA034817-TA	BGIOSGA034817	11	2292166	2296639	11.7283	47.0982	2.00568	0.0837	0.742118	UP	OsI_35150	Uncharacterized protein	obsolete GTP catabolic process [GO:0006184]; SRP-dependent cotranslational protein targeting to membrane [GO:0006614];	signal recognition particle [GO:0048500];	nucleotide binding [GO:0000166]; GTPase activity [GO:0003924]; GTP binding [GO:0005525]; 7S RNA binding [GO:0008312]; nucleoside-triphosphatase activity [GO:0017111];	NA
TCONS_00014662	XLOC_014116	BGIOSGA034818-TA	BGIOSGA034818	11	2297196	2301337	7.60468	33.0097	2.11793	0.06	0.695445	UP	OsI_35151	Uncharacterized protein	obsolete GTP catabolic process [GO:0006184]; SRP-dependent cotranslational protein targeting to membrane [GO:0006614]; protein import into chloroplast thylakoid membrane [GO:0045038];	chloroplast [GO:0009507]; chloroplast stroma [GO:0009570]; signal recognition particle [GO:0048500]; signal recognition particle, chloroplast targeting [GO:0080085];	nucleotide binding [GO:0000166]; GTPase activity [GO:0003924]; signal sequence binding [GO:0005048]; GTP binding [GO:0005525]; 7S RNA binding [GO:0008312]; nucleoside-triphosphatase activity [GO:0017111];	NA
TCONS_00014707	XLOC_014161	BGIOSGA034845-TA	BGIOSGA034845	11	2671522	2675808	2.77699	8.19546	1.5613	0.16865	0.828612	UP	OsI_35196	Uncharacterized protein	biosynthetic process [GO:0009058];	NA	NA	NA
TCONS_00014723	XLOC_014177	BGIOSGA034855-TA	BGIOSGA034855	11	2810602	2811844	0.108142	1.89458	4.13088	0.22715	0.854002	UP	OsI_35212	Uncharacterized protein	transcription, DNA-templated [GO:0006351]; regulation of transcription, DNA-templated [GO:0006355];	NA	NA	NA
TCONS_00014732	XLOC_014186	BGIOSGA034861-TA	BGIOSGA034861	11	2880242	2881550	2.33661	5.61349	1.26448	0.31695	0.895792	UP	OsI_35222	Uncharacterized protein	NA	NA	chromatin binding [GO:0003682];	NA
TCONS_00014761	XLOC_014214	BGIOSGA034876-TA	BGIOSGA034876	11	3064299	3067096	0.886978	2.02949	1.19415	0.48715	0.930417	UP	OsI_35251	Uncharacterized protein	biological_process [GO:0008150];	cellular_component [GO:0005575];	molecular_function [GO:0003674];	NA
TCONS_00014763	XLOC_014216	BGIOSGA034877-TA	BGIOSGA034877	11	3074335	3078597	0.321298	1.07937	1.74821	0.32345	0.896662	UP	NA	NA	NA	NA	NA	NA
TCONS_00014857	XLOC_014307	BGIOSGA034927-TA	BGIOSGA034927	11	3892705	3894609	8.74024	22.8032	1.38349	0.31025	0.895792	UP	OsI_35353	Uncharacterized protein	chloroplast organization [GO:0009658]; iron-sulfur cluster assembly [GO:0016226];	chloroplast [GO:0009507];	iron ion binding [GO:0005506]; iron-sulfur cluster binding [GO:0051536];	NA
TCONS_00014860	XLOC_014309	BGIOSGA034928-TA	BGIOSGA034928	11	3895842	3898147	4.53785	29.0751	2.67971	0.06075	0.699489	UP	OsI_35355	Uncharacterized protein	metabolic process [GO:0008152]; oxidation-reduction process [GO:0055114];	NA	oxidoreductase activity [GO:0016491];	NA
TCONS_00014861	XLOC_014310	BGIOSGA034929-TA	BGIOSGA034929	11	3898893	3906613	0.58778	1.50439	1.35583	0.4502	0.919816	UP	OsI_35356	Uncharacterized protein	metabolic process [GO:0008152]; oxidation-reduction process [GO:0055114];	NA	oxidoreductase activity [GO:0016491];	NA
TCONS_00014979	XLOC_014425	BGIOSGA034993-TA	BGIOSGA034993	11	4945993	4950175	6.28507	13.2492	1.0759	0.33765	0.896662	UP	OsI_35471	Uncharacterized protein	protein phosphorylation [GO:0006468];	NA	nucleotide binding [GO:0000166]; protein kinase activity [GO:0004672]; ATP binding [GO:0005524]; transferase activity, transferring phosphorus-containing groups [GO:0016772];	NA
TCONS_00014990	XLOC_014435	BGIOSGA034997-TA	BGIOSGA034997	11	5114191	5117909	8.22018	29.4767	1.84233	0.1039	0.767721	UP	OsI_35492	Uncharacterized protein	maltose metabolic process [GO:0000023]; protein folding [GO:0006457]; phosphatidylglycerol biosynthetic process [GO:0006655]; mRNA modification [GO:0016556]; starch biosynthetic process [GO:0019252]; isopentenyl diphosphate biosynthetic process, methylerythritol 4-phosphate pathway [GO:0019288]; protein refolding [GO:0042026]; positive regulation of catalytic activity [GO:0043085]; cellular prote…	cytoplasm [GO:0005737]; chloroplast [GO:0009507]; chloroplast stroma [GO:0009570]; chloroplast envelope [GO:0009941];	nucleotide binding [GO:0000166]; ATP binding [GO:0005524];	NA
TCONS_00015033	XLOC_014477	BGIOSGA035014-TA	BGIOSGA035014	11	5622123	5624930	2.09948	10.0968	2.2658	0.08995	0.758982	UP	OsI_35552	Uncharacterized protein	metabolic process [GO:0008152]; phosphorylation [GO:0016310];	cytoplasm [GO:0005737];	nucleotide binding [GO:0000166]; ATP binding [GO:0005524]; poly(U) RNA binding [GO:0008266]; kinase activity [GO:0016301]; transferase activity [GO:0016740]; phosphotransferase activity, alcohol group as acceptor [GO:0016773]; glucuronokinase activity [GO:0047940];	NA
TCONS_00015058	XLOC_014501	BGIOSGA035025-TA	BGIOSGA035025	11	5852918	5860420	4.10839	12.584	1.61495	0.14955	0.820315	UP	OsI_35579	Uncharacterized protein	NA	NA	binding [GO:0005488];	NA
TCONS_00015169	XLOC_014607	BGIOSGA035070-TA	BGIOSGA035070	11	6934906	6942283	2.26792	4.72135	1.05783	0.41755	0.912156	UP	OsI_35686	Uncharacterized protein	proteolysis [GO:0006508];	NA	catalytic activity [GO:0003824]; serine-type endopeptidase activity [GO:0004252]; protein binding [GO:0005515]; serine-type peptidase activity [GO:0008236];	NA
TCONS_00015217	XLOC_014650	BGIOSGA035089-TA	BGIOSGA035089	11	7533926	7542573	2.81848	5.77198	1.03415	0.4422	0.919403	UP	OsI_35734	Uridine kinase (EC 2.7.1.48)	metabolic process [GO:0008152]; phosphorylation [GO:0016310]; UMP salvage [GO:0044206]; CTP salvage [GO:0044211];	NA	nucleotide binding [GO:0000166]; uridine kinase activity [GO:0004849]; ATP binding [GO:0005524]; kinase activity [GO:0016301]; transferase activity [GO:0016740]; phosphotransferase activity, alcohol group as acceptor [GO:0016773];	NA
TCONS_00015220	XLOC_014652	BGIOSGA035090-TA	BGIOSGA035090	11	7594874	7599627	10.8016	25.386	1.23278	0.29005	0.89164	UP	OsI_35737	Uncharacterized protein	fatty acid beta-oxidation [GO:0006635]; metabolic process [GO:0008152]; protein import into peroxisome matrix [GO:0016558];	endoplasmic reticulum [GO:0005783]; plasma membrane [GO:0005886];	nucleotide binding [GO:0000166]; oxidoreductase activity [GO:0016491];	NA
TCONS_00015222	XLOC_014654	BGIOSGA035091-TA	BGIOSGA035091	11	7610582	7615231	1.10078	4.08461	1.89167	0.3328	0.896662	UP	OsI_35739	Uncharacterized protein	amino acid transport [GO:0006865]; proline transport [GO:0015824]; peptidyl-diphthamide biosynthetic process from peptidyl-histidine [GO:0017183];	cytoplasm [GO:0005737];	molecular_function [GO:0003674];	NA
TCONS_00015233	XLOC_014665	BGIOSGA035097-TA	BGIOSGA035097	11	7714495	7715317	12.2873	37.9055	1.62523	0.15835	0.823709	UP	OsI_35751	Uncharacterized protein	pentose-phosphate shunt [GO:0006098]; rRNA processing [GO:0006364]; aromatic amino acid family biosynthetic process [GO:0009073]; leaf morphogenesis [GO:0009965]; chloroplast-nucleus signaling pathway [GO:0010019]; photosystem II assembly [GO:0010207]; chlorophyll biosynthetic process [GO:0015995]; carotenoid biosynthetic process [GO:0016117]; cysteine biosynthetic process [GO:0019344]; cell diff…	chloroplast [GO:0009507];	enzyme binding [GO:0019899]; tetrapyrrole binding [GO:0046906];	NA
TCONS_00015291	XLOC_014722	BGIOSGA035125-TA	BGIOSGA035125	11	8677113	8681138	3.70339	10.5083	1.5046	0.18965	0.840556	UP	OsI_35809	Uncharacterized protein	transport [GO:0006810];	membrane [GO:0016020];	transporter activity [GO:0005215];	NA
TCONS_00015292	XLOC_014723	BGIOSGA035126-TA	BGIOSGA035126	11	8706222	8712360	5.41342	25.4003	2.23024	0.0531	0.665866	UP	OsI_35810	Uncharacterized protein	transport [GO:0006810];	membrane [GO:0016020];	transporter activity [GO:0005215];	NA
TCONS_00015318	XLOC_014749	BGIOSGA035137-TA	BGIOSGA035137	11	9080727	9083249	0.805633	3.94393	2.29144	0.19015	0.840556	UP	OsI_35831	Uncharacterized protein	oxidation-reduction process [GO:0055114];	NA	monooxygenase activity [GO:0004497]; iron ion binding [GO:0005506]; electron carrier activity [GO:0009055]; oxidoreductase activity [GO:0016491]; oxidoreductase activity, acting on paired donors, with incorporation or reduction of molecular oxygen [GO:0016705]; heme binding [GO:0020037]; metal ion binding [GO:0046872];	NA
TCONS_00015367	XLOC_014794	BGIOSGA035154-TA	SNR44	11	9598164	9599403	1.51844	5.08249	1.74294	0.1672	0.827196	UP	OsI_35863	Uncharacterized protein	NA	NA	nucleic acid binding [GO:0003676]; zinc ion binding [GO:0008270]; metal ion binding [GO:0046872];	NA
TCONS_00015396	XLOC_014823	BGIOSGA035165-TA	BGIOSGA035165	11	9956036	9960087	3.70837	12.8593	1.79396	0.162	0.824319	UP	OsI_35881	Uncharacterized protein	metabolic process [GO:0008152];	chloroplast [GO:0009507];	hydrolase activity [GO:0016787];	NA
TCONS_00015426	XLOC_014853	BGIOSGA035174-TA	BGIOSGA035174	11	10404198	10407571	0.672836	3.99256	2.56899	0.199	0.844875	UP	OsI_35903	Uncharacterized protein	methylation [GO:0032259];	NA	methyltransferase activity [GO:0008168]; O-methyltransferase activity [GO:0008171]; protein dimerization activity [GO:0046983];	NA
TCONS_00015440	XLOC_014867	BGIOSGA035178-TA	BGIOSGA035178	11	10603893	10607391	4.84311	12.189	1.33157	0.23865	0.855944	UP	OsI_35914	Uncharacterized protein	protein phosphorylation [GO:0006468];	NA	protein kinase activity [GO:0004672]; protein binding [GO:0005515]; ATP binding [GO:0005524]; transferase activity, transferring phosphorus-containing groups [GO:0016772];	NA
TCONS_00015450	XLOC_014877	BGIOSGA035180-TA	BGIOSGA035180	11	10780834	10790671	10.9868	22.2546	1.01834	0.3745	0.905602	UP	OsI_35919	Protein KTI12 homolog (OsKTI12)	tRNA wobble uridine modification [GO:0002098]; transcription, DNA-templated [GO:0006351]; regulation of transcription from RNA polymerase II promoter [GO:0006357]; tRNA modification [GO:0006400]; meristem structural organization [GO:0009933]; root meristem growth [GO:0010449]; leaf development [GO:0048366]; 5-carbamoylmethyluridine metabolic process [GO:0080178];	cellular_component [GO:0005575]; nucleus [GO:0005634]; cytoplasm [GO:0005737]; Elongator holoenzyme complex [GO:0033588];	calmodulin binding [GO:0005516]; ATP binding [GO:0005524]; purine nucleotide binding [GO:0017076];	NA
TCONS_00015489	XLOC_014916	BGIOSGA035198-TA	BGIOSGA035198	11	11302978	11306480	5.28899	28.4631	2.42803	0.0867	0.752449	UP	OsI_35959	Uncharacterized protein	transport [GO:0006810]; transmembrane transport [GO:0055085];	cell wall [GO:0005618]; mitochondrion [GO:0005739]; plasma membrane [GO:0005886]; chloroplast [GO:0009507]; chloroplast envelope [GO:0009941]; membrane [GO:0016020]; integral component of membrane [GO:0016021];	NA	NA
TCONS_00015501	XLOC_014928	BGIOSGA035205-TA	BGIOSGA035205	11	11389149	11392350	3.24689	6.84684	1.07638	0.3468	0.897991	UP	OsI_35969	Uncharacterized protein	NA	NA	protein binding [GO:0005515];	NA
TCONS_00015561	XLOC_014986	BGIOSGA035232-TA	BGIOSGA035232	11	12226155	12230364	1.28616	4.078	1.6648	0.3689	0.905602	UP	OsI_36034	Uncharacterized protein	NA	NA	protein binding [GO:0005515];	NA
TCONS_00015572	XLOC_014997	BGIOSGA035235-TA	BGIOSGA035235	11	12454667	12457731	2.4587	5.28479	1.10395	0.3956	0.906236	UP	OsI_36043	Uncharacterized protein	NA	NA	nucleic acid binding [GO:0003676]; zinc ion binding [GO:0008270]; metal ion binding [GO:0046872];	NA
TCONS_00015597	XLOC_015021	BGIOSGA035247-TA	BGIOSGA035247	11	12720232	12720971	0.807402	2.24475	1.47519	0.5123	0.936879	UP	NA	NA	NA	NA	NA	NA
TCONS_00015726	XLOC_015142	BGIOSGA035286-TA	BGIOSGA035286	11	13975098	13978824	1.52473	3.31868	1.12206	0.53155	0.936879	UP	OsI_36151	Uncharacterized protein	obsolete ATP catabolic process [GO:0006200]; transport [GO:0006810];	chloroplast [GO:0009507]; chloroplast envelope [GO:0009941]; membrane [GO:0016020];	nucleotide binding [GO:0000166]; transporter activity [GO:0005215]; ATP binding [GO:0005524]; ATPase activity [GO:0016887]; nucleoside-triphosphatase activity [GO:0017111];	NA
TCONS_00015770	XLOC_015184	BGIOSGA035310-TA	BGIOSGA035310	11	14507058	14513983	32.9496	201.395	2.6117	0.0447	0.63568	UP	OsI_36200	Uncharacterized protein	metabolic process [GO:0008152]; oxidation-reduction process [GO:0055114];	NA	oxidoreductase activity [GO:0016491];	NA
TCONS_00015895	XLOC_015304	BGIOSGA035365-TA	BGIOSGA035365	11	15879513	15880581	24.875	110.484	2.15108	0.06655	0.706241	UP	OsI_36316	Uncharacterized protein	rRNA processing [GO:0006364]; plastid organization [GO:0009657]; thylakoid membrane organization [GO:0010027]; cytochrome b6f complex assembly [GO:0010190]; photosystem II assembly [GO:0010207]; isopentenyl diphosphate biosynthetic process, methylerythritol 4-phosphate pathway [GO:0019288];	chloroplast [GO:0009507];	molecular_function [GO:0003674];	NA
TCONS_00015996	XLOC_015400	BGIOSGA035407-TA	BGIOSGA035407	11	16797259	16799858	8.49626	34.8147	2.0348	0.07825	0.73944	UP	OsI_36404	Uncharacterized protein	oxidation-reduction process [GO:0055114];	NA	FMN binding [GO:0010181]; oxidoreductase activity [GO:0016491];	NA
TCONS_00015999	XLOC_015403	BGIOSGA035409-TA	BGIOSGA035409	11	16828535	16834947	11.184	34.0781	1.60741	0.155	0.821875	UP	NA	NA	NA	NA	NA	NA
TCONS_00016002	XLOC_015406	BGIOSGA035411-TA	BGIOSGA035411	11	16877241	16877883	8.10024	22.2044	1.45481	0.2693	0.870581	UP	OsI_36417	Uncharacterized protein	DNA catabolic process, endonucleolytic [GO:0000737]; DNA metabolic process [GO:0006259];	chromosome [GO:0005694];	DNA binding [GO:0003677]; catalytic activity [GO:0003824]; ATP binding [GO:0005524];	NA
TCONS_00016024	XLOC_015428	BGIOSGA035426-TA	BGIOSGA035426	11	17147322	17153105	4.69694	16.4086	1.80466	0.122	0.78263	UP	OsI_36450	S-acyltransferase (EC 2.3.1.225) (Palmitoyltransferase)	biological_process [GO:0008150];	Golgi apparatus [GO:0005794]; membrane [GO:0016020]; integral component of membrane [GO:0016021];	protein binding [GO:0005515]; zinc ion binding [GO:0008270]; protein-cysteine S-palmitoyltransferase activity [GO:0019706]; metal ion binding [GO:0046872];	NA
TCONS_00016113	XLOC_015516	BGIOSGA035466-TA	BGIOSGA035466	11	17991530	17995806	3.21697	16.8899	2.39238	0.09365	0.765824	UP	NA	NA	NA	NA	NA	NA
TCONS_00016136	XLOC_015537	BGIOSGA035476-TA	BGIOSGA035476	11	18229740	18233398	0.807687	1.77888	1.1391	0.53675	0.937789	UP	OsI_36549	Uncharacterized protein	etioplast organization [GO:0009662]; carotenoid biosynthetic process [GO:0016117]; oxidation-reduction process [GO:0055114];	NA	electron carrier activity [GO:0009055]; oxidoreductase activity [GO:0016491]; isomerase activity [GO:0016853]; carotenoid isomerase activity [GO:0046608];	NA
TCONS_00016152	XLOC_015552	BGIOSGA035486-TA	BGIOSGA035486	11	18379175	18380552	2.38853	5.96253	1.3198	0.3096	0.895792	UP	OsI_36568	Uncharacterized protein	NA	NA	protein binding [GO:0005515];	NA
TCONS_00016200	XLOC_015599	BGIOSGA035516-TA	BGIOSGA035516	11	18739029	18740517	0.610316	1.54914	1.34384	0.4406	0.919133	UP	OsI_36614	Uncharacterized protein	NA	NA	protein binding [GO:0005515];	NA
TCONS_00016372	XLOC_015766	BGIOSGA035600-TA	BGIOSGA035600	11	20379395	20385313	6.35116	26.6103	2.06689	0.07135	0.709218	UP	OsI_36791	Uncharacterized protein	rRNA processing [GO:0006364]; tRNA metabolic process [GO:0006399]; chloroplast organization [GO:0009658]; embryo development ending in seed dormancy [GO:0009793];	chloroplast [GO:0009507];	nucleotide binding [GO:0000166]; GTP binding [GO:0005525];	NA
TCONS_00016432	XLOC_015821	BGIOSGA035631-TA	BGIOSGA035631	11	20868971	20872382	3.65076	7.39687	1.01872	0.36725	0.905602	UP	OsI_36866	Uncharacterized protein	transport [GO:0006810]; transmembrane transport [GO:0055085];	membrane [GO:0016020]; integral component of membrane [GO:0016021];	transporter activity [GO:0005215]; transmembrane transporter activity [GO:0022857]; substrate-specific transmembrane transporter activity [GO:0022891];	NA
TCONS_00016436	XLOC_015825	BGIOSGA035633-TA	BGIOSGA035633	11	20906289	20906643	8.71271	18.0058	1.04727	0.54625	0.94043	UP	NA	NA	NA	NA	NA	NA
TCONS_00016458	XLOC_015847	BGIOSGA035647-TA	BGIOSGA035647	11	21170005	21173985	3.85919	15.6734	2.02195	0.15285	0.821875	UP	OsI_36894	Uncharacterized protein	translational termination [GO:0006415]; heme biosynthetic process [GO:0006783]; chloroplast organization [GO:0009658]; chloroplast relocation [GO:0009902]; thylakoid membrane organization [GO:0010027]; carotenoid biosynthetic process [GO:0016117]; plastid translation [GO:0032544]; ncRNA metabolic process [GO:0034660]; transcription from plastid promoter [GO:0042793]; positive regulation of transc…	cytoplasm [GO:0005737]; chloroplast [GO:0009507];	translation release factor activity [GO:0003747]; translation release factor activity, codon specific [GO:0016149];	NA
TCONS_00016464	XLOC_015853	BGIOSGA035652-TA	BGIOSGA035652	11	21240925	21243377	13.0134	26.9358	1.04953	0.35285	0.899712	UP	OsI_36902	Uncharacterized protein	transcription from plastid promoter [GO:0042793]; positive regulation of transcription, DNA-templated [GO:0045893];	nucleoid [GO:0009295]; chloroplast [GO:0009507]; plastid chromosome [GO:0009508];	NA	NA
TCONS_00016618	XLOC_016002	BGIOSGA035728-TA	BGIOSGA035728	11	22807763	22809859	6.91068	24.9696	1.85327	0.1763	0.831156	UP	OsI_37055	Uncharacterized protein	biological_process [GO:0008150];	NA	molecular_function [GO:0003674];	NA
TCONS_00016680	XLOC_016047	BGIOSGA034644-TA	BGIOSGA034644	11	38817	41266	25.3268	71.2639	1.49251	0.1862	0.837001	UP	OsI_34807	Ferritin (EC 1.16.3.1)	iron ion transport [GO:0006826]; cellular iron ion homeostasis [GO:0006879]; oxidation-reduction process [GO:0055114];	NA	ferroxidase activity [GO:0004322]; ferric iron binding [GO:0008199]; oxidoreductase activity [GO:0016491]; metal ion binding [GO:0046872]; transition metal ion binding [GO:0046914];	NA
TCONS_00016689	XLOC_016056	BGIOSGA034640-TA	BGIOSGA034640	11	104556	111540	3.09961	7.20781	1.21747	0.29365	0.894485	UP	OsI_34817	Uncharacterized protein	protein phosphorylation [GO:0006468];	plasma membrane [GO:0005886];	nucleotide binding [GO:0000166]; protein kinase activity [GO:0004672]; protein serine/threonine kinase activity [GO:0004674]; ATP binding [GO:0005524]; transferase activity, transferring phosphorus-containing groups [GO:0016772];	NA
TCONS_00016715	XLOC_016080	BGIOSGA034624-TA	BGIOSGA034624	11	313639	314944	15.4846	115.077	2.8937	0.0404	0.625314	UP	OsI_34852	Non-specific serine/threonine protein kinase (EC 2.7.11.1)	protein phosphorylation [GO:0006468]; signal transduction [GO:0007165]; negative regulation of abscisic acid-activated signaling pathway [GO:0009788]; phosphorylation [GO:0016310];	NA	nucleotide binding [GO:0000166]; protein kinase activity [GO:0004672]; protein serine/threonine kinase activity [GO:0004674]; ATP binding [GO:0005524]; kinase activity [GO:0016301]; transferase activity [GO:0016740]; transferase activity, transferring phosphorus-containing groups [GO:0016772];	NA
TCONS_00016747	XLOC_016107	BGIOSGA034610-TA	BGIOSGA034610	11	492280	494971	2.69802	6.98031	1.37139	0.2265	0.854002	UP	NA	NA	NA	NA	NA	NA
TCONS_00016754	XLOC_016114	BGIOSGA034604-TA	BGIOSGA034604	11	533712	536421	1.10621	2.3182	1.06738	0.5337	0.936879	UP	NA	NA	NA	NA	NA	NA
TCONS_00016757	XLOC_016117	BGIOSGA034603-TA	BGIOSGA034603	11	575668	576376	3.39141	8.14772	1.26451	0.3829	0.905602	UP	NA	NA	NA	NA	NA	NA
TCONS_00016801	XLOC_016160	BGIOSGA034582-TA	BGIOSGA034582	11	1053755	1054785	0.781085	30.1513	5.2706	0.0633	0.706241	UP	OsI_34944	Uncharacterized protein	response to water deprivation [GO:0009414]; response to light stimulus [GO:0009416]; response to bacterium [GO:0009617]; plant-type hypersensitive response [GO:0009626]; response to salt stress [GO:0009651]; response to ethylene [GO:0009723]; response to auxin [GO:0009733]; response to abscisic acid [GO:0009737]; response to gibberellin [GO:0009739]; response to salicylic acid [GO:0009751]; respo…	NA	DNA binding [GO:0003677]; chromatin binding [GO:0003682];	NA
TCONS_00016805	XLOC_016164	BGIOSGA034579-TA	BGIOSGA034579	11	1074936	1077946	0.926238	2.81864	1.60555	0.39275	0.905602	UP	NA	NA	NA	NA	NA	NA
TCONS_00016815	XLOC_016174	BGIOSGA034574-TA	BGIOSGA034574	11	1117039	1119508	0.52362	1.11402	1.08919	0.5234	0.936879	UP	NA	NA	NA	NA	NA	NA
TCONS_00016819	XLOC_016178	BGIOSGA034570-TA	BGIOSGA034570	11	1147609	1149287	2.81632	7.52471	1.41783	0.5598	0.944162	UP	OsI_34965	Uncharacterized protein	transport [GO:0006810]; protein transport [GO:0015031];	mitochondrion [GO:0005739]; mitochondrial intermembrane space [GO:0005758];	metal ion binding [GO:0046872];	NA
TCONS_00016823	XLOC_016182	BGIOSGA034567-TA	BGIOSGA034567	11	1178765	1179527	2.37619	10.4685	2.13933	0.3623	0.903817	UP	NA	NA	NA	NA	NA	NA
TCONS_00016876	XLOC_016233	BGIOSGA034532-TA	BGIOSGA034532	11	1567458	1568125	10.2108	37.1873	1.86471	0.17355	0.831156	UP	OsI_35038	Uncharacterized protein	biological_process [GO:0008150];	cellular_component [GO:0005575];	molecular_function [GO:0003674];	NA
TCONS_00016884	XLOC_016241	BGIOSGA034527-TA	BGIOSGA034527	11	1616647	1619742	1.27148	5.01383	1.97941	0.31685	0.895792	UP	OsI_35045	Uncharacterized protein	cytochrome complex assembly [GO:0017004]; cell redox homeostasis [GO:0045454]; oxidation-reduction process [GO:0055114];	chloroplast thylakoid [GO:0009534]; membrane [GO:0016020];	NA	NA
TCONS_00016904	XLOC_016261	BGIOSGA034515-TA	BGIOSGA034515	11	1796068	1798257	0.950976	2.56312	1.43042	0.51845	0.936879	UP	OsI_35073	Uncharacterized protein	transcription, DNA-templated [GO:0006351];	nucleus [GO:0005634];	DNA binding [GO:0003677]; DNA-directed RNA polymerase activity [GO:0003899];	NA
TCONS_00016955	XLOC_016310	BGIOSGA034483-TA	BGIOSGA034483	11	2190995	2194968	0.236424	0.729358	1.62525	0.4598	0.920954	UP	OsI_35134	Uncharacterized protein	RNA metabolic process [GO:0016070];	NA	DNA binding [GO:0003677]; RNA binding [GO:0003723]; binding [GO:0005488]; protein binding [GO:0005515];	NA
TCONS_00016963	XLOC_016317	BGIOSGA034478-TA	BGIOSGA034478	11	2272651	2273377	4.14348	10.8141	1.38399	0.26945	0.870669	UP	NA	NA	NA	NA	NA	NA
TCONS_00016971	XLOC_016325	BGIOSGA034474-TA	BGIOSGA034474	11	2374063	2375020	1.79846	6.03048	1.74551	0.3748	0.905602	UP	OsI_35167	Uncharacterized protein	NA	NA	protein binding [GO:0005515];	NA
TCONS_00017000	XLOC_016354	BGIOSGA034463-TA	BGIOSGA034463	11	2612402	2616973	1.93791	4.78003	1.30252	0.32115	0.896662	UP	OsI_35189	Uncharacterized protein	exocytosis [GO:0006887]; lateral root morphogenesis [GO:0010102]; mucilage biosynthetic process involved in seed coat development [GO:0048354]; root development [GO:0048364];	exocyst [GO:0000145]; nucleus [GO:0005634]; cytosol [GO:0005829]; plasma membrane [GO:0005886]; membrane [GO:0016020]; extracellular exosome [GO:0070062];	NA	NA
TCONS_00017013	XLOC_016367	BGIOSGA034458-TA	BGIOSGA034458	11	2715478	2722952	0.532587	1.93624	1.86217	0.1479	0.818539	UP	OsI_35199	Uncharacterized protein	nuclear-transcribed mRNA catabolic process [GO:0000956]; protein N-linked glycosylation [GO:0006487]; cell communication [GO:0007154]; signal transduction [GO:0007165]; intracellular signal transduction [GO:0035556];	Golgi apparatus [GO:0005794];	phosphatidylinositol binding [GO:0035091];	NA
TCONS_00017026	XLOC_016380	BGIOSGA034453-TA	BGIOSGA034453	11	2813787	2819231	0.209837	1.11412	2.40856	0.2148	0.851476	UP	OsI_35213	Uncharacterized protein	NA	NA	DNA binding [GO:0003677]; chromatin binding [GO:0003682];	NA
TCONS_00017041	XLOC_016394	BGIOSGA034446-TA	BGIOSGA034446	11	2963690	2968150	0.0886545	1.64781	4.21622	0.22015	0.851678	UP	NA	NA	NA	NA	NA	NA
TCONS_00017080	XLOC_016429	BGIOSGA034424-TA	BGIOSGA034424	11	3206116	3209703	5.33975	13.5022	1.33834	0.24135	0.855944	UP	NA	NA	NA	NA	NA	NA
TCONS_00017084	XLOC_016433	BGIOSGA034421-TA	BGIOSGA034421	11	3241934	3244455	140.731	406.891	1.5317	0.3931	0.905602	UP	OsI_35277	Fructose-bisphosphate aldolase (EC 4.1.2.13)	glycolytic process [GO:0006096]; response to abscisic acid [GO:0009737]; response to cadmium ion [GO:0046686];	chloroplast stroma [GO:0009570]; thylakoid [GO:0009579]; chloroplast envelope [GO:0009941]; plastoglobule [GO:0010287]; membrane [GO:0016020]; cytosolic ribosome [GO:0022626]; thylakoid lumen [GO:0031977]; apoplast [GO:0048046];	catalytic activity [GO:0003824]; fructose-bisphosphate aldolase activity [GO:0004332]; lyase activity [GO:0016829];	NA
TCONS_00017112	XLOC_016460	BGIOSGA034403-TA	BGIOSGA034403	11	3614861	3615221	12.9395	36.7089	1.50435	0.31505	0.895792	UP	NA	NA	NA	NA	NA	NA
TCONS_00017149	XLOC_016497	BGIOSGA034386-TA	BGIOSGA034386	11	3929810	3930107	17.6858	63.3122	1.83989	0.22165	0.851678	UP	OsI_35359	Uncharacterized protein	NA	NA	transferase activity, transferring acyl groups other than amino-acyl groups [GO:0016747];	NA
TCONS_00017151	XLOC_016499	BGIOSGA034384-TA	BGIOSGA034384	11	3935589	3941237	1.81367	5.07446	1.48434	0.24195	0.855944	UP	OsI_35361	Uncharacterized protein	NA	Cul4-RING E3 ubiquitin ligase complex [GO:0080008];	molecular_function [GO:0003674]; protein binding [GO:0005515];	NA
TCONS_00017156	XLOC_016504	BGIOSGA034382-TA	BGIOSGA034382	11	3974970	3980413	1.82904	14.6827	3.00496	0.03915	0.621223	UP	OsI_35363	Uncharacterized protein	NA	NA	protein binding [GO:0005515];	NA
TCONS_00017216	XLOC_016562	BGIOSGA034355-TA	BGIOSGA034355	11	4628065	4632363	1.40346	7.81027	2.47638	0.1835	0.836115	UP	OsI_35439	Probable magnesium transporter	magnesium ion transport [GO:0015693];	membrane [GO:0016020]; integral component of membrane [GO:0016021];	magnesium ion transmembrane transporter activity [GO:0015095];	NA
TCONS_00017237	XLOC_016582	BGIOSGA034341-TA	BGIOSGA034341	11	4837450	4840139	0.591631	1.48042	1.32324	0.4269	0.913044	UP	OsI_35461	Uncharacterized protein	NA	NA	protein binding [GO:0005515];	NA
TCONS_00017288	XLOC_016631	BGIOSGA034315-TA	BGIOSGA034315	11	5201516	5202753	45.6823	104.399	1.19239	0.36475	0.9052	UP	OsI_35498	Peroxidase (EC 1.11.1.7)	response to oxidative stress [GO:0006979]; oxidation-reduction process [GO:0055114];	NA	peroxidase activity [GO:0004601]; oxidoreductase activity [GO:0016491]; heme binding [GO:0020037]; metal ion binding [GO:0046872];	NA
TCONS_00017307	XLOC_016650	BGIOSGA034304-TA	BGIOSGA034304	11	5317623	5321383	1.92175	5.54492	1.52874	0.17165	0.829472	UP	NA	NA	NA	NA	NA	NA
TCONS_00017338	XLOC_016679	BGIOSGA034288-TA	BGIOSGA034288	11	5513643	5517017	0.613432	1.60299	1.38579	0.43015	0.913695	UP	OsI_35533	Uncharacterized protein	carbohydrate metabolic process [GO:0005975];	NA	phosphotransferase activity, alcohol group as acceptor [GO:0016773];	NA
TCONS_00017346	XLOC_016687	BGIOSGA034285-TA	BGIOSGA034285	11	5555449	5556663	1.34014	4.01965	1.58468	0.37595	0.905602	UP	OsI_35539	Uncharacterized protein	protein folding [GO:0006457];	chloroplast [GO:0009507]; chloroplast thylakoid membrane [GO:0009535]; NAD(P)H dehydrogenase complex (plastoquinone) [GO:0010598];	heat shock protein binding [GO:0031072];	NA
TCONS_00017348	XLOC_016689	BGIOSGA034284-TA	BGIOSGA034284	11	5558555	5563181	1.04231	3.92648	1.91345	0.1466	0.815826	UP	OsI_35541	Uncharacterized protein	protein phosphorylation [GO:0006468]; chlorophyll catabolic process [GO:0015996]; response to photooxidative stress [GO:0080183];	chloroplast [GO:0009507]; plastoglobule [GO:0010287];	protein kinase activity [GO:0004672]; ATP binding [GO:0005524]; transferase activity, transferring phosphorus-containing groups [GO:0016772];	NA
TCONS_00017370	XLOC_016710	BGIOSGA034275-TA	BGIOSGA034275	11	5704993	5705837	4.09084	28.5003	2.80051	0.1477	0.818539	UP	NA	NA	NA	NA	NA	NA
TCONS_00017448	XLOC_016786	BGIOSGA034238-TA	BGIOSGA034238	11	6468976	6470324	2.03679	20.6068	3.33875	0.02195	0.589121	UP	OsI_35642	Uncharacterized protein	NA	extracellular space [GO:0005615];	NA	NA
TCONS_00017468	XLOC_016806	BGIOSGA034226-TA	BGIOSGA034226	11	6657511	6660333	7.73217	29.4748	1.93054	0.16415	0.824319	UP	OsI_35659	Uncharacterized protein	nitrate assimilation [GO:0042128]; oxidation-reduction process [GO:0055114];	chloroplast [GO:0009507]; chloroplast thylakoid [GO:0009534]; chloroplast thylakoid membrane [GO:0009535]; chloroplast envelope [GO:0009941];	nitrite reductase [NAD(P)H] activity [GO:0008942]; oxidoreductase activity [GO:0016491]; 2 iron, 2 sulfur cluster binding [GO:0051537];	NA
TCONS_00017475	XLOC_016811	BGIOSGA034222-TA	BGIOSGA034222	11	6733952	6734264	3.28956	13.6591	2.0539	0.36865	0.905602	UP	NA	NA	NA	NA	NA	NA
TCONS_00017480	XLOC_016816	BGIOSGA034219-TA	BGIOSGA034219	11	6770560	6776353	1.73207	3.53131	1.02771	0.4408	0.919133	UP	OsI_35669	Uncharacterized protein	DNA replication [GO:0006260];	DNA polymerase III complex [GO:0009360];	DNA binding [GO:0003677]; DNA-directed DNA polymerase activity [GO:0003887]; ATP binding [GO:0005524];	NA
TCONS_00017496	XLOC_016832	BGIOSGA034213-TA	BGIOSGA034213	11	6837481	6843333	7.44676	20.1656	1.43721	0.28815	0.889633	UP	OsI_35677	Uncharacterized protein	biological_process [GO:0008150];	NA	molecular_function [GO:0003674]; lipid binding [GO:0008289];	NA
TCONS_00017501	XLOC_016837	BGIOSGA034210-TA	BGIOSGA034210	11	6903989	6905141	57.7424	186.865	1.69429	0.1728	0.83092	UP	OsI_35683	Uncharacterized protein	NA	NA	protein binding [GO:0005515];	NA
TCONS_00017508	XLOC_016844	BGIOSGA034207-TA	BGIOSGA034207	11	6962824	6963142	30.1782	62.3644	1.04722	0.42275	0.912961	UP	NA	NA	NA	NA	NA	NA
TCONS_00017510	XLOC_016846	BGIOSGA034206-TA	BGIOSGA034206	11	6985658	6990402	1.42404	10.4741	2.87877	0.13215	0.7995	UP	OsI_35690	Uncharacterized protein	hemolysis by symbiont of host erythrocytes [GO:0019836]; methylation [GO:0032259];	NA	nucleic acid binding [GO:0003676]; RNA binding [GO:0003723]; methyltransferase activity [GO:0008168];	NA
TCONS_00017514	XLOC_016850	BGIOSGA034204-TA	BGIOSGA034204	11	7033270	7041317	8.57887	25.9064	1.59445	0.1766	0.831156	UP	OsI_35696	Uncharacterized protein	RNA processing [GO:0006396];	nucleus [GO:0005634]; intracellular ribonucleoprotein complex [GO:0030529];	nucleotide binding [GO:0000166]; nucleic acid binding [GO:0003676]; RNA binding [GO:0003723];	NA
TCONS_00017519	XLOC_016854	BGIOSGA034202-TA	BGIOSGA034202	11	7117036	7118920	0.685333	9.9516	3.86005	0.0794	0.739766	UP	OsI_35700	Uncharacterized protein	carbohydrate metabolic process [GO:0005975]; metabolic process [GO:0008152]; cell wall organization [GO:0071555];	extracellular region [GO:0005576];	polygalacturonase activity [GO:0004650]; hydrolase activity [GO:0016787]; hydrolase activity, acting on glycosyl bonds [GO:0016798];	NA
TCONS_00017521	XLOC_016856	BGIOSGA034201-TA	BGIOSGA034201	11	7123770	7128006	27.1008	57.9477	1.09642	0.32225	0.896662	UP	OsI_35702	Uncharacterized protein	NA	NA	nucleotide binding [GO:0000166]; nucleic acid binding [GO:0003676];	NA
TCONS_00017525	XLOC_016859	BGIOSGA034199-TA	BGIOSGA034199	11	7134818	7137953	0.072038	1.32961	4.2061	0.22595	0.854002	UP	OsI_35705	Uncharacterized protein	NA	NA	protein binding [GO:0005515];	NA
TCONS_00017549	XLOC_016882	BGIOSGA034185-TA	BGIOSGA034185	11	7452958	7459773	1.05278	6.04053	2.52048	0.06975	0.706241	UP	OsI_35726	Uncharacterized protein	NA	NA	protein binding [GO:0005515];	NA
TCONS_00017631	XLOC_016962	BGIOSGA034152-TA	BGIOSGA034152	11	8431313	8435374	1.73231	5.32892	1.62115	0.2843	0.885103	UP	OsI_35794	ATP-dependent (S)-NAD(P)H-hydrate dehydratase (EC 4.2.1.93) (ATP-dependent NAD(P)HX dehydratase)	NADH metabolic process [GO:0006734]; NADP metabolic process [GO:0006739]; biological_process [GO:0008150]; nicotinamide nucleotide metabolic process [GO:0046496]; photoperiodism, flowering [GO:0048573];	mitochondrion [GO:0005739]; cytosol [GO:0005829]; chloroplast [GO:0009507];	nucleotide binding [GO:0000166]; ATP binding [GO:0005524]; lyase activity [GO:0016829]; ATP-dependent NAD(P)H-hydrate dehydratase activity [GO:0047453]; ADP-dependent NAD(P)H-hydrate dehydratase activity [GO:0052855]; NADHX epimerase activity [GO:0052856]; NADPHX epimerase activity [GO:0052857];	NA
TCONS_00017648	XLOC_016979	BGIOSGA034146-TA	BGIOSGA034146	11	8804410	8806722	4.18077	15.2584	1.86776	0.1459	0.814855	UP	OsI_35816	Glutathione peroxidase	response to oxidative stress [GO:0006979]; toxin catabolic process [GO:0009407]; abscisic acid-activated signaling pathway [GO:0009738]; response to hydrogen peroxide [GO:0042542]; cellular response to water deprivation [GO:0042631]; oxidation-reduction process [GO:0055114];	cytosol [GO:0005829]; plasma membrane [GO:0005886];	peroxidase activity [GO:0004601]; glutathione peroxidase activity [GO:0004602]; oxidoreductase activity [GO:0016491];	NA
TCONS_00017754	XLOC_017080	BGIOSGA034107-TA	BGIOSGA034107	11	10144340	10148388	4.05304	9.95919	1.29703	0.25625	0.858871	UP	OsI_35896	Uncharacterized protein	oxidation-reduction process [GO:0055114];	NA	nucleotide binding [GO:0000166]; oxidoreductase activity [GO:0016491];	NA
TCONS_00017882	XLOC_017206	BGIOSGA034044-TA	BGIOSGA034044	11	11782942	11785613	3.61747	19.1349	2.40315	0.08335	0.740819	UP	NA	NA	NA	NA	NA	NA
TCONS_00017946	XLOC_017267	BGIOSGA034024-TA	BGIOSGA034024	11	12499473	12504074	2.30462	6.65959	1.5309	0.2278	0.854002	UP	OsI_36048	Uncharacterized protein	gene silencing by RNA [GO:0031047];	NA	NA	NA
TCONS_00018058	XLOC_017374	BGIOSGA033982-TA	BGIOSGA033982	11	13714568	13716485	6.01353	29.8543	2.31165	0.0859	0.750406	UP	OsI_36131	Uncharacterized protein	biological_process [GO:0008150];	NA	molecular_function [GO:0003674];	NA
TCONS_00018111	XLOC_017422	BGIOSGA033963-TA	BGIOSGA033963	11	14208183	14212853	1.49901	4.97222	1.72988	0.2164	0.851678	UP	OsI_36172	Uncharacterized protein	defense response [GO:0006952];	NA	ADP binding [GO:0043531];	NA
TCONS_00018162	XLOC_017473	BGIOSGA033943-TA	BGIOSGA033943	11	14735650	14736730	1.92714	26.824	3.79899	0.01335	0.589121	UP	OsI_36211	Sulfotransferase (EC 2.8.2.-)	NA	NA	sulfotransferase activity [GO:0008146];	NA
TCONS_00018229	XLOC_017536	BGIOSGA033906-TA	BGIOSGA033906	11	15518699	15520369	70.3425	254.72	1.85645	0.11255	0.78263	UP	OsI_36284	Acyl carrier protein	rRNA processing [GO:0006364]; fatty acid biosynthetic process [GO:0006633]; response to light stimulus [GO:0009416]; systemic acquired resistance [GO:0009627]; response to blue light [GO:0009637]; response to high light intensity [GO:0009644]; plastid organization [GO:0009657]; response to sucrose [GO:0009744]; response to red light [GO:0010114]; regulation of proton transport [GO:0010155]; photo…	chloroplast [GO:0009507]; chloroplast stroma [GO:0009570]; chloroplast envelope [GO:0009941];	ACP phosphopantetheine attachment site binding involved in fatty acid biosynthetic process [GO:0000036]; phosphopantetheine binding [GO:0031177];	NA
TCONS_00018277	XLOC_017580	BGIOSGA033885-TA	BGIOSGA033885	11	15954462	15958646	0.770134	2.41716	1.65013	0.37115	0.905602	UP	OsI_36330	Uncharacterized protein	NA	plasma membrane [GO:0005886];	NA	NA
TCONS_00018278	XLOC_017581	BGIOSGA033884-TA	BGIOSGA033884	11	15960267	15961360	37.0607	110.751	1.57936	0.23485	0.855944	UP	OsI_36331	Uncharacterized protein	NA	NA	iron ion binding [GO:0005506]; metal ion binding [GO:0046872];	NA
TCONS_00018317	XLOC_017619	BGIOSGA033869-TA	BGIOSGA033869	11	16264753	16271528	1.88321	7.40377	1.97507	0.1531	0.821875	UP	OsI_36354	Uncharacterized protein	DNA repair [GO:0006281]; heme biosynthetic process [GO:0006783];	NA	nucleic acid binding [GO:0003676]; damaged DNA binding [GO:0003684]; helicase activity [GO:0004386]; ATP binding [GO:0005524]; ATP-dependent helicase activity [GO:0008026]; hydrolase activity [GO:0016787];	NA
TCONS_00018323	XLOC_017625	BGIOSGA033865-TA	BGIOSGA033865	11	16293946	16297245	1.51969	13.8701	3.19013	0.02425	0.589121	UP	NA	NA	NA	NA	NA	NA
TCONS_00018360	XLOC_017661	BGIOSGA033852-TA	BGIOSGA033852	11	16576487	16590125	0.110439	1.71605	3.95777	0.15335	0.821875	UP	OsI_36388	Uncharacterized protein	cellular process [GO:0009987];	NA	hydrolase activity [GO:0016787]; metal ion binding [GO:0046872];	NA
TCONS_00018385	XLOC_017685	BGIOSGA033846-TA	BGIOSGA033846	11	16813943	16815209	1.7963	10.2352	2.51044	0.0652	0.706241	UP	NA	NA	NA	NA	NA	NA
TCONS_00018387	XLOC_017687	BGIOSGA033845-TA	BGIOSGA033845	11	16820425	16823437	5.94153	44.6017	2.90819	0.0506	0.65572	UP	OsI_36409	Uncharacterized protein	NA	chloroplast [GO:0009507]; chloroplast inner membrane [GO:0009706]; chloroplast envelope [GO:0009941]; membrane [GO:0016020];	NA	NA
TCONS_00018389	XLOC_017689	BGIOSGA033844-TA	GATB	11	16840640	16844386	6.64194	59.2211	3.15644	0.0315	0.589121	UP	GATB OsI_36412	Glutamyl-tRNA(Gln) amidotransferase subunit B, chloroplastic/mitochondrial (Glu-AdT subunit B) (EC 6.3.5.-)	mRNA modification [GO:0016556]; mitochondrial translation [GO:0032543]; glutaminyl-tRNAGln biosynthesis via transamidation [GO:0070681];	mitochondrion [GO:0005739]; chloroplast [GO:0009507]; chloroplast stroma [GO:0009570]; glutamyl-tRNA(Gln) amidotransferase complex [GO:0030956];	ATP binding [GO:0005524]; ligase activity [GO:0016874]; carbon-nitrogen ligase activity, with glutamine as amido-N-donor [GO:0016884]; glutaminyl-tRNA synthase (glutamine-hydrolyzing) activity [GO:0050567];	ligase(PC00142)
TCONS_00018401	XLOC_017701	BGIOSGA033837-TA	BGIOSGA033837	11	16932009	16937711	0.52234	1.57237	1.58988	0.35515	0.900457	UP	OsI_36421	Uncharacterized protein	biological_process [GO:0008150];	NA	chromatin binding [GO:0003682]; Ran GTPase binding [GO:0008536];	NA
TCONS_00018407	XLOC_017706	BGIOSGA033835-TA	BGIOSGA033835	11	16954577	16955887	0.353737	1.28406	1.85996	0.45645	0.920911	UP	OsI_36426	Uncharacterized protein	biological_process [GO:0008150];	NA	binding [GO:0005488]; protein binding [GO:0005515];	NA
TCONS_00018408	XLOC_017707	BGIOSGA033834-TA	BGIOSGA033834	11	16957520	16960517	0.368737	2.97334	3.01142	0.14685	0.816428	UP	OsI_36427	Patatin (EC 3.1.1.-)	lipid metabolic process [GO:0006629]; metabolic process [GO:0008152]; lipid catabolic process [GO:0016042];	NA	hydrolase activity [GO:0016787];	NA
TCONS_00018423	XLOC_017722	BGIOSGA033828-TA	BGIOSGA033828	11	17114264	17118607	10.2496	22.876	1.15827	0.30635	0.895792	UP	OsI_36444	Purple acid phosphatase (EC 3.1.3.2)	dephosphorylation [GO:0016311]; cellular phosphate ion homeostasis [GO:0030643]; response to hydrogen peroxide [GO:0042542];	vacuole [GO:0005773];	acid phosphatase activity [GO:0003993]; hydrolase activity [GO:0016787]; phosphatase activity [GO:0016791];	NA
TCONS_00018425	XLOC_017724	BGIOSGA033827-TA	BGIOSGA033827	11	17122706	17123980	1.11431	4.24527	1.9297	0.41205	0.912156	UP	OsI_36445	CASP-like protein	NA	plasma membrane [GO:0005886]; membrane [GO:0016020]; integral component of membrane [GO:0016021];	NA	NA
TCONS_00018441	XLOC_017740	BGIOSGA033818-TA	BGIOSGA033818	11	17233656	17234589	13.1899	32.2202	1.28854	0.48385	0.929584	UP	NA	NA	NA	NA	NA	NA
TCONS_00018462	XLOC_017759	BGIOSGA033810-TA	BGIOSGA033810	11	17355657	17357661	0.495938	1.01553	1.034	0.5334	0.936879	UP	OsI_36474	Uncharacterized protein	protein phosphorylation [GO:0006468];	NA	protein kinase activity [GO:0004672]; protein serine/threonine kinase activity [GO:0004674]; ATP binding [GO:0005524]; transferase activity, transferring phosphorus-containing groups [GO:0016772];	NA
TCONS_00018475	XLOC_017772	BGIOSGA033804-TA	BGIOSGA033804	11	17460866	17462960	0.285812	3.36878	3.55909	0.15915	0.823709	UP	OsI_36486	Uncharacterized protein	NA	NA	DNA binding [GO:0003677]; chromatin binding [GO:0003682];	NA
TCONS_00018544	XLOC_017836	BGIOSGA033768-TA	BGIOSGA033768	11	18260541	18275592	2.60567	7.02804	1.43147	0.20985	0.848407	UP	OsI_36553	Uncharacterized protein	proteolysis [GO:0006508]; ubiquitin-dependent protein catabolic process [GO:0006511]; protein deubiquitination [GO:0016579];	NA	obsolete ubiquitin thiolesterase activity [GO:0004221]; protein binding [GO:0005515]; peptidase activity [GO:0008233]; ubiquitinyl hydrolase activity [GO:0036459];	NA
TCONS_00018559	XLOC_017851	BGIOSGA033761-TA	BGIOSGA033761	11	18392647	18394030	0.285147	1.15531	2.0185	0.3841	0.905602	UP	OsI_36572	Uncharacterized protein	NA	NA	protein binding [GO:0005515];	NA
TCONS_00018578	XLOC_017870	BGIOSGA033751-TA	BGIOSGA033751	11	18588354	18590916	11.1623	77.9787	2.80444	0.01515	0.589121	UP	OsI_36598	Uncharacterized protein	protein secretion [GO:0009306]; protein transport [GO:0015031];	plasma membrane [GO:0005886]; membrane [GO:0016020]; integral component of membrane [GO:0016021];	protein transporter activity [GO:0008565];	NA
TCONS_00018614	XLOC_017903	BGIOSGA033731-TA	BGIOSGA033731	11	18965285	18966375	3.15197	6.41443	1.02507	0.5911	0.950016	UP	OsI_36648	Uncharacterized protein	NA	cell wall [GO:0005618]; nucleolus [GO:0005730]; plasma membrane [GO:0005886]; chloroplast [GO:0009507]; membrane [GO:0016020]; cytosolic ribosome [GO:0022626];	RNA binding [GO:0003723];	NA
TCONS_00018708	XLOC_017994	BGIOSGA033683-TA	BGIOSGA033683	11	19717107	19720783	1.12417	2.70518	1.26687	0.34725	0.897991	UP	OsI_36724	Uncharacterized protein	defense response [GO:0006952];	NA	ADP binding [GO:0043531];	NA
TCONS_00018735	XLOC_018020	BGIOSGA033673-TA	BGIOSGA033673	11	19911932	19912741	5.77801	17.6088	1.60765	0.3566	0.901511	UP	NA	NA	NA	NA	NA	NA
TCONS_00018830	XLOC_018112	BGIOSGA033624-TA	BGIOSGA033624	11	20751603	20753838	0.329346	0.699736	1.08721	0.627	0.954942	UP	NA	NA	NA	NA	NA	NA
TCONS_00018850	XLOC_018128	BGIOSGA033615-TA	BGIOSGA033615	11	20850553	20854766	53.5682	109.232	1.02794	0.4086	0.911893	UP	OsI_36864	Uncharacterized protein	NA	NA	nucleotide binding [GO:0000166]; nucleic acid binding [GO:0003676];	NA
TCONS_00018858	XLOC_018135	BGIOSGA033612-TA	BGIOSGA033612	11	20900511	20901592	9.22709	24.3671	1.40099	0.3323	0.896662	UP	OsI_36871	Uncharacterized protein	pentose-phosphate shunt [GO:0006098]; rRNA processing [GO:0006364]; response to blue light [GO:0009637]; plastid organization [GO:0009657]; response to sucrose [GO:0009744]; photosynthetic electron transport in photosystem I [GO:0009773]; response to red light [GO:0010114]; regulation of proton transport [GO:0010155]; photosystem II assembly [GO:0010207]; response to far red light [GO:0010218]; c…	chloroplast thylakoid membrane [GO:0009535];	chlorophyll binding [GO:0016168];	NA
TCONS_00018891	XLOC_018166	BGIOSGA033600-TA	BGIOSGA033600	11	21233822	21240753	0.97674	2.45167	1.32772	0.3738	0.905602	UP	NA	NA	NA	NA	NA	NA
TCONS_00018967	XLOC_018240	BGIOSGA033559-TA	BGIOSGA033559	11	22045242	22048232	4.1153	17.9253	2.12293	0.07355	0.720532	UP	OsI_36982	Uncharacterized protein	metabolic process [GO:0008152];	NA	transferase activity, transferring acyl groups [GO:0016746];	NA
TCONS_00019032	XLOC_018301	BGIOSGA033522-TA	BGIOSGA033522	11	22819303	22821092	1.21214	9.0096	2.89391	0.1542	0.821875	UP	OsI_37061	Uncharacterized protein	vacuolar transport [GO:0007034]; protein transport [GO:0015031];	NA	NA	NA
TCONS_00019053	XLOC_018321	BGIOSGA033513-TA	BGIOSGA033513	11	22984792	22987575	30.608	143.416	2.22823	0.07845	0.739766	UP	OsI_37096	Uncharacterized protein	response to cold [GO:0009409]; response to light stimulus [GO:0009416]; defense response to bacterium [GO:0042742]; regulation of catalytic activity [GO:0050790];	cell wall [GO:0005618]; nucleus [GO:0005634]; chloroplast thylakoid membrane [GO:0009535]; chloroplast stroma [GO:0009570]; thylakoid [GO:0009579]; chloroplast envelope [GO:0009941]; plastoglobule [GO:0010287]; stromule [GO:0010319]; membrane [GO:0016020]; apoplast [GO:0048046];	ATP binding [GO:0005524]; enzyme regulator activity [GO:0030234]; ADP binding [GO:0043531]; ribulose-1,5-bisphosphate carboxylase/oxygenase activator activity [GO:0046863];	NA
TCONS_00019073	XLOC_018340	BGIOSGA036832-TA	BGIOSGA036832	12	97223	111330	2.3463	5.18523	1.14402	0.32645	0.896662	UP	OsI_37109	Uncharacterized protein	phosphorelay signal transduction system [GO:0000160]; protein phosphorylation [GO:0006468]; signal transduction [GO:0007165]; response to blue light [GO:0009637]; phototropism [GO:0009638]; blue light signaling pathway [GO:0009785]; chloroplast avoidance movement [GO:0009903]; chloroplast accumulation movement [GO:0009904]; regulation of stomatal movement [GO:0010119]; regulation of proton transp…	cytoplasm [GO:0005737]; vacuole [GO:0005773]; cytoplasmic side of plasma membrane [GO:0009898];	phosphorelay sensor kinase activity [GO:0000155]; nucleotide binding [GO:0000166]; protein kinase activity [GO:0004672]; protein serine/threonine kinase activity [GO:0004674]; signal transducer activity [GO:0004871]; ATP binding [GO:0005524]; blue light photoreceptor activity [GO:0009882]; transferase activity, transferring phosphorus-containing groups [GO:0016772];	NA
TCONS_00019077	XLOC_018344	BGIOSGA036834-TA	BGIOSGA036834	12	116242	118992	0.172262	1.87617	3.44512	0.31405	0.895792	UP	OsI_37111	Uncharacterized protein	NA	cytoplasm [GO:0005737]; plasma membrane [GO:0005886]; cell cortex [GO:0005938]; preprophase band [GO:0009574]; cortical cytoskeleton [GO:0030863];	protein binding [GO:0005515];	NA
TCONS_00019090	XLOC_018357	BGIOSGA036841-TA	BGIOSGA036841	12	224411	226505	2.83284	6.21752	1.13409	0.31465	0.895792	UP	OsI_37125	Uncharacterized protein	mRNA processing [GO:0006397];	chloroplast stroma [GO:0009570];	mRNA binding [GO:0003729];	NA
TCONS_00019123	XLOC_018389	BGIOSGA036856-TA	BGIOSGA036856	12	512510	514017	0.598803	1.59226	1.41092	0.5272	0.936879	UP	NA	NA	NA	NA	NA	NA
TCONS_00019125	XLOC_018391	BGIOSGA036857-TA	BGIOSGA036857	12	518850	519327	1.70727	11.3801	2.73674	0.16545	0.824592	UP	OsI_37170	Uncharacterized protein	leaf morphogenesis [GO:0009965]; shoot system morphogenesis [GO:0010016];	NA	NA	NA
TCONS_00019132	XLOC_018398	BGIOSGA036860-TA	BGIOSGA036860	12	593360	594832	11.556	26.8534	1.21646	0.39635	0.906614	UP	OsI_34803 OsI_37177	Uncharacterized protein	NA	peroxisome [GO:0005777]; chloroplast [GO:0009507];	NA	NA
TCONS_00019141	XLOC_018407	BGIOSGA036863-TA	BGIOSGA036863	12	649044	651754	0.781002	1.89194	1.27647	0.4664	0.922789	UP	NA	NA	NA	NA	NA	NA
TCONS_00019142	XLOC_018408	BGIOSGA036864-TA	BGIOSGA036864	12	653315	659357	0.321689	6.40409	4.31526	0.0688	0.706241	UP	OsI_37184	Uncharacterized protein	protein dephosphorylation [GO:0006470]; transport [GO:0006810]; cation transport [GO:0006812]; metabolic process [GO:0008152]; transmembrane transport [GO:0055085];	integral component of membrane [GO:0016021];	catalytic activity [GO:0003824]; protein serine/threonine phosphatase activity [GO:0004722]; solute:proton antiporter activity [GO:0015299];	NA
TCONS_00019169	XLOC_018435	BGIOSGA036881-TA	LTP2-B	12	912012	912471	0.776316	8.58203	3.4666	0.30865	0.895792	UP	LTP2-A OsI_033673; LTP2-B OsI_035993	Non-specific lipid-transfer protein 2 (LTP 2)	lipid transport [GO:0006869];	NA	lipid binding [GO:0008289];	NA
TCONS_00019178	XLOC_018444	BGIOSGA036887-TA	BGIOSGA036887	12	963407	963920	0.375189	11.6822	4.96055	0.22315	0.851885	UP	OsI_37229	Uncharacterized protein	NA	NA	protein binding [GO:0005515]; zinc ion binding [GO:0008270]; metal ion binding [GO:0046872];	NA
TCONS_00019196	XLOC_018462	BGIOSGA036896-TA	BGIOSGA036896	12	1133076	1133763	0.944891	4.17379	2.14314	0.23395	0.855944	UP	OsI_37259	Uncharacterized protein	NA	NA	protein binding [GO:0005515]; zinc ion binding [GO:0008270]; metal ion binding [GO:0046872];	NA
TCONS_00019198	XLOC_018464	BGIOSGA036898-TA	BGIOSGA036898	12	1138686	1146634	0.353233	0.782543	1.14755	0.51215	0.936879	UP	OsI_37261	Uncharacterized protein	oxidation-reduction process [GO:0055114];	NA	iron ion binding [GO:0005506]; electron carrier activity [GO:0009055]; oxidoreductase activity, acting on paired donors, with incorporation or reduction of molecular oxygen [GO:0016705]; heme binding [GO:0020037];	NA
TCONS_00019201	XLOC_018467	BGIOSGA036900-TA	BGIOSGA036900	12	1163515	1163974	4.2156	9.03368	1.09958	0.60825	0.952604	UP	NA	NA	NA	NA	NA	NA
TCONS_00019202	XLOC_018468	BGIOSGA036901-TA	BGIOSGA036901	12	1169497	1170223	3.9254	8.57667	1.12758	0.45805	0.920954	UP	NA	NA	NA	NA	NA	NA
TCONS_00019216	XLOC_018482	BGIOSGA036907-TA	BGIOSGA036907	12	1270027	1271347	13.5655	63.9035	2.23596	0.10815	0.772184	UP	OsI_37283	Non-specific serine/threonine protein kinase (EC 2.7.11.1)	protein phosphorylation [GO:0006468]; signal transduction [GO:0007165]; negative regulation of abscisic acid-activated signaling pathway [GO:0009788]; phosphorylation [GO:0016310];	NA	nucleotide binding [GO:0000166]; protein kinase activity [GO:0004672]; protein serine/threonine kinase activity [GO:0004674]; ATP binding [GO:0005524]; kinase activity [GO:0016301]; transferase activity [GO:0016740]; transferase activity, transferring phosphorus-containing groups [GO:0016772];	NA
TCONS_00019239	XLOC_018505	BGIOSGA036922-TA	BGIOSGA036922	12	1483526	1484984	3.70469	9.52077	1.36173	0.2811	0.880471	UP	OsI_37309	Uncharacterized protein	NA	NA	protein binding [GO:0005515];	NA
TCONS_00019259	XLOC_018525	BGIOSGA036932-TA	BGIOSGA036932	12	1701383	1707219	7.6923	20.7677	1.43286	0.20385	0.844875	UP	OsI_37345	Uncharacterized protein	xylan catabolic process [GO:0045493]; L-arabinose metabolic process [GO:0046373];	vacuole [GO:0005773]; plant-type cell wall [GO:0009505]; apoplast [GO:0048046];	xylan 1,4-beta-xylosidase activity [GO:0009044]; alpha-L-arabinofuranosidase activity [GO:0046556];	NA
TCONS_00019278	XLOC_018542	BGIOSGA036948-TA	BGIOSGA036948	12	1886986	1890696	4.63493	10.2308	1.14229	0.3218	0.896662	UP	OsI_37378	Non-specific serine/threonine protein kinase (EC 2.7.11.1)	protein phosphorylation [GO:0006468]; signal transduction [GO:0007165]; response to abiotic stimulus [GO:0009628]; response to cytokinin [GO:0009735]; response to abscisic acid [GO:0009737]; phosphorylation [GO:0016310];	nucleus [GO:0005634]; cytoplasm [GO:0005737];	nucleotide binding [GO:0000166]; protein kinase activity [GO:0004672]; protein serine/threonine kinase activity [GO:0004674]; ATP binding [GO:0005524]; kinase activity [GO:0016301]; transferase activity [GO:0016740]; transferase activity, transferring phosphorus-containing groups [GO:0016772];	NA
TCONS_00019280	XLOC_018544	BGIOSGA036949-TA	BGIOSGA036949	12	1952166	1954894	1.63888	3.30351	1.01129	0.48005	0.92754	UP	OsI_37387	Uncharacterized protein	metabolic process [GO:0008152];	mitochondrion [GO:0005739];	catalytic activity [GO:0003824]; hydroxymethylglutaryl-CoA lyase activity [GO:0004419];	NA
TCONS_00019290	XLOC_018554	BGIOSGA036957-TA	BGIOSGA036957	12	2028187	2033100	3.89107	8.54565	1.13502	0.3146	0.895792	UP	OsI_37401	Uncharacterized protein	regulation of transcription, DNA-templated [GO:0006355];	NA	nucleotide binding [GO:0000166]; nucleic acid binding [GO:0003676]; transcription factor activity, sequence-specific DNA binding [GO:0003700]; sequence-specific DNA binding [GO:0043565];	NA
TCONS_00019292	XLOC_018556	BGIOSGA036959-TA	BGIOSGA036959	12	2057260	2063254	1.12309	2.85971	1.3484	0.31205	0.895792	UP	OsI_37404	Calcium-transporting ATPase (EC 3.6.3.8)	cation transport [GO:0006812]; calcium ion transmembrane transport [GO:0070588];	membrane [GO:0016020]; integral component of membrane [GO:0016021];	nucleotide binding [GO:0000166]; calcium-transporting ATPase activity [GO:0005388]; calmodulin binding [GO:0005516]; ATP binding [GO:0005524]; hydrolase activity [GO:0016787]; cation-transporting ATPase activity [GO:0019829]; metal ion binding [GO:0046872];	NA
TCONS_00019296	XLOC_018559	BGIOSGA036961-TA	BGIOSGA036961	12	2097352	2097787	1.0679	9.02037	3.07841	0.33065	0.896662	UP	OsI_37408	Uncharacterized protein	biosynthetic process [GO:0009058];	NA	strictosidine synthase activity [GO:0016844];	NA
TCONS_00019297	XLOC_018560	BGIOSGA036962-TA	BGIOSGA036962	12	2099054	2100720	4.06966	32.7713	3.00945	0.04125	0.62586	UP	OsI_37409	Uncharacterized protein	biosynthetic process [GO:0009058];	NA	strictosidine synthase activity [GO:0016844];	NA
TCONS_00019298	XLOC_018561	BGIOSGA036963-TA	BGIOSGA036963	12	2101828	2107260	4.58602	9.75203	1.08846	0.34445	0.896662	UP	OsI_37410	Uncharacterized protein	leucine biosynthetic process [GO:0009098]; carboxylic acid metabolic process [GO:0019752]; glucosinolate biosynthetic process [GO:0019761];	chloroplast [GO:0009507]; chloroplast envelope [GO:0009941];	catalytic activity [GO:0003824]; 2-isopropylmalate synthase activity [GO:0003852]; 2-(2'-methylthio)ethylmalate synthase activity [GO:0010177]; transferase activity, transferring acyl groups, acyl groups converted into alkyl on transfer [GO:0046912];	NA
TCONS_00019364	XLOC_018623	BGIOSGA036996-TA	BGIOSGA036996	12	2624904	2625965	42.5921	89.2778	1.06772	0.34325	0.896662	UP	OsI_37476	Uncharacterized protein	NA	nucleus [GO:0005634];	NA	NA
TCONS_00019382	XLOC_018640	BGIOSGA037002-TA	BGIOSGA037002	12	2742921	2744957	4.89801	24.1237	2.30019	0.10665	0.767721	UP	OsI_37488	Uncharacterized protein	NA	NA	hydrolase activity [GO:0016787];	NA
TCONS_00019431	XLOC_018689	BGIOSGA037032-TA	BGIOSGA037032	12	3226525	3226936	1.13818	15.4496	3.76277	0.15525	0.821875	UP	NA	NA	NA	NA	NA	NA
TCONS_00019440	XLOC_018698	BGIOSGA037035-TA	BGIOSGA037035	12	3290374	3293593	0.940763	2.44038	1.3752	0.26725	0.867974	UP	OsI_37557	Uncharacterized protein	regulation of transcription, DNA-templated [GO:0006355];	NA	zinc ion binding [GO:0008270];	NA
TCONS_00019465	XLOC_018722	BGIOSGA037044-TA	BGIOSGA037044	12	3583353	3585526	1.0846	12.3748	3.51216	0.09915	0.767721	UP	OsI_37584	Uncharacterized protein	NA	NA	protein binding [GO:0005515];	NA
TCONS_00019483	XLOC_018740	BGIOSGA037057-TA	BGIOSGA037057	12	3726352	3729716	8.2232	17.3111	1.07393	0.3473	0.897991	UP	OsI_37607	Uncharacterized protein	maltose metabolic process [GO:0000023]; metabolic process [GO:0008152]; folic acid-containing compound biosynthetic process [GO:0009396]; carotenoid biosynthetic process [GO:0016117]; starch biosynthetic process [GO:0019252];	chloroplast [GO:0009507];	catalytic activity [GO:0003824]; ATP binding [GO:0005524]; 5-formyltetrahydrofolate cyclo-ligase activity [GO:0030272];	NA
TCONS_00019489	XLOC_018746	BGIOSGA037059-TA	BGIOSGA037059	12	3781191	3785129	4.18036	19.9898	2.25756	0.05055	0.655506	UP	OsI_37613	Uncharacterized protein	metabolic process [GO:0008152];	chloroplast [GO:0009507]; chloroplast envelope [GO:0009941]; membrane [GO:0016020];	catalytic activity [GO:0003824];	NA
TCONS_00019521	XLOC_018778	BGIOSGA037079-TA	BGIOSGA037079	12	4030801	4036160	1.68044	6.13023	1.8671	0.18415	0.836419	UP	OsI_37645	Uncharacterized protein	gene silencing by RNA [GO:0031047];	NA	NA	NA
TCONS_00019528	XLOC_018785	BGIOSGA037083-TA	BGIOSGA037083	12	4097864	4098419	17.0896	57.5328	1.75127	0.12605	0.789004	UP	OsI_37651	Dirigent protein	NA	cell wall [GO:0005618];	NA	NA
TCONS_00019574	XLOC_018826	BGIOSGA037103-TA	BGIOSGA037103	12	4504676	4505267	7.02622	15.2077	1.11398	0.38635	0.905602	UP	NA	NA	NA	NA	NA	NA
TCONS_00019579	XLOC_018830	BGIOSGA037107-TA	BGIOSGA037107	12	4525018	4528540	9.87692	43.3868	2.13512	0.0709	0.707624	UP	OsI_37710	Uncharacterized protein	metabolic process [GO:0008152];	mitochondrion [GO:0005739];	3-methyl-2-oxobutanoate dehydrogenase (2-methylpropanoyl-transferring) activity [GO:0003863]; oxidoreductase activity, acting on the aldehyde or oxo group of donors, disulfide as acceptor [GO:0016624];	NA
TCONS_00019592	XLOC_018843	BGIOSGA037113-TA	BGIOSGA037113	12	4665423	4666158	100.554	428.07	2.08987	0.1204	0.78263	UP	OsI_37722	Uncharacterized protein	pentose-phosphate shunt [GO:0006098]; photosynthetic electron transport in photosystem I [GO:0009773]; photosynthesis [GO:0015979]; cysteine biosynthetic process [GO:0019344]; photosynthesis, light reaction [GO:0019684]; regulation of protein dephosphorylation [GO:0035304];	photosystem I [GO:0009522]; chloroplast thylakoid [GO:0009534]; chloroplast thylakoid membrane [GO:0009535]; chloroplast thylakoid lumen [GO:0009543]; thylakoid [GO:0009579]; chloroplast photosystem I [GO:0030093]; thylakoid membrane [GO:0042651];	calmodulin binding [GO:0005516];	NA
TCONS_00019617	XLOC_018867	BGIOSGA037120-TA	BGIOSGA037120	12	4877922	4881989	4.02917	8.1642	1.01883	0.3663	0.905602	UP	OsI_37743	Uncharacterized protein	thiamine biosynthetic process [GO:0009228];	chloroplast [GO:0009507]; chloroplast stroma [GO:0009570];	catalytic activity [GO:0003824]; thiamine-phosphate diphosphorylase activity [GO:0004789]; hydroxymethylpyrimidine kinase activity [GO:0008902]; phosphomethylpyrimidine kinase activity [GO:0008972];	NA
TCONS_00019645	XLOC_018893	BGIOSGA037130-TA	BGIOSGA037130	12	5252333	5255367	1.86248	6.66874	1.84019	0.19035	0.840556	UP	OsI_37771	Uncharacterized protein	protein targeting to chloroplast [GO:0045036];	chloroplast outer membrane [GO:0009707];	GTP binding [GO:0005525];	NA
TCONS_00019648	XLOC_018896	BGIOSGA037131-TA	BGIOSGA037131	12	5281119	5288405	2.21067	5.87618	1.4104	0.28485	0.885968	UP	NA	NA	NA	NA	NA	NA
TCONS_00019654	XLOC_018901	BGIOSGA037134-TA	BGIOSGA037134	12	5391434	5397887	0.649294	4.17654	2.68537	0.0557	0.677529	UP	OsI_37782	Uncharacterized protein	protein phosphorylation [GO:0006468]; biological_process [GO:0008150];	plasma membrane [GO:0005886];	nucleotide binding [GO:0000166]; molecular_function [GO:0003674]; protein kinase activity [GO:0004672]; protein serine/threonine kinase activity [GO:0004674]; protein binding [GO:0005515]; ATP binding [GO:0005524]; transferase activity, transferring phosphorus-containing groups [GO:0016772];	NA
TCONS_00019666	XLOC_018913	BGIOSGA037141-TA	BGIOSGA037141	12	5523722	5525779	0.587177	1.87344	1.67383	0.33965	0.896662	UP	NA	NA	NA	NA	NA	NA
TCONS_00019669	XLOC_018916	BGIOSGA037144-TA	BGIOSGA037144	12	5564346	5564787	1.48347	4.75047	1.67909	0.4545	0.920871	UP	NA	NA	NA	NA	DNA binding [GO:0003677];	NA
TCONS_00019675	XLOC_018922	BGIOSGA037149-TA	BGIOSGA037149	12	5637442	5644533	2.9294	6.05956	1.04861	0.34985	0.89807	UP	OsI_37805	Uncharacterized protein	NA	NA	protein binding [GO:0005515]; zinc ion binding [GO:0008270]; metal ion binding [GO:0046872];	NA
TCONS_00019719	XLOC_018964	BGIOSGA037171-TA	BGIOSGA037171	12	6319656	6323434	5.03406	18.233	1.85676	0.18305	0.835462	UP	OsI_37850	Uncharacterized protein	cation transport [GO:0006812];	mitochondrion [GO:0005739]; chloroplast [GO:0009507]; plastid [GO:0009536]; chloroplast inner membrane [GO:0009706]; chloroplast envelope [GO:0009941]; membrane [GO:0016020];	ion channel activity [GO:0005216];	NA
TCONS_00019736	XLOC_018980	BGIOSGA037180-TA	BGIOSGA037180	12	6489049	6489637	0.894534	2.53124	1.50064	0.51	0.936879	UP	NA	NA	NA	NA	NA	NA
TCONS_00019755	XLOC_018999	BGIOSGA037187-TA	BGIOSGA037187	12	6739840	6741073	9.27315	30.1817	1.70254	0.21995	0.851678	UP	OsI_37886	Uncharacterized protein	NA	NA	protein binding [GO:0005515];	NA
TCONS_00019757	XLOC_019001	BGIOSGA037188-TA	BGIOSGA037188	12	6747207	6751654	1.66421	13.1232	2.97921	0.11745	0.78263	UP	OsI_37888	Uncharacterized protein	sulfur compound metabolic process [GO:0006790]; purine ribonucleotide metabolic process [GO:0009150];	peroxisome [GO:0005777];	catalytic activity [GO:0003824]; adenylylsulfatase activity [GO:0047627];	NA
TCONS_00019774	XLOC_019016	BGIOSGA037193-TA	BGIOSGA037193	12	6874282	6876483	0.266964	1.1663	2.12723	0.4118	0.912156	UP	OsI_37895	Uncharacterized protein	carbohydrate metabolic process [GO:0005975];	NA	catalytic activity [GO:0003824];	NA
TCONS_00019775	XLOC_019017	BGIOSGA037194-TA	BGIOSGA037194	12	6878478	6879591	7.23203	29.7448	2.04016	0.29515	0.895485	UP	NA	NA	NA	NA	NA	NA
TCONS_00019788	XLOC_019030	BGIOSGA037201-TA	BGIOSGA037201	12	7037566	7044238	0.925286	1.86598	1.01197	0.3787	0.905602	UP	OsI_37911	Uncharacterized protein	cellular protein metabolic process [GO:0044267]; phosphatidylinositol metabolic process [GO:0046488]; phosphatidylinositol phosphorylation [GO:0046854];	NA	ATP binding [GO:0005524]; phosphatidylinositol phosphate kinase activity [GO:0016307];	NA
TCONS_00019790	XLOC_019032	BGIOSGA037202-TA	BGIOSGA037202	12	7058653	7063034	5.79193	16.2549	1.48876	0.1974	0.844112	UP	OsI_37912	Uncharacterized protein	biological_process [GO:0008150];	chloroplast [GO:0009507]; chloroplast stroma [GO:0009570];	molecular_function [GO:0003674];	NA
TCONS_00019810	XLOC_019052	BGIOSGA037209-TA	BGIOSGA037209	12	7350175	7351117	0.622234	4.26946	2.77853	0.1656	0.824918	UP	NA	NA	NA	NA	NA	NA
TCONS_00019816	XLOC_019057	BGIOSGA037211-TA	BGIOSGA037211	12	7370242	7371013	1.60255	3.39841	1.08449	0.52825	0.936879	UP	OsI_37934	Uncharacterized protein	NA	integral component of membrane [GO:0016021];	NA	NA
TCONS_00019820	XLOC_019061	BGIOSGA037214-TA	BGIOSGA037214	12	7419416	7424749	11.9895	38.9583	1.70016	0.20595	0.847281	UP	OsI_37938	Uncharacterized protein	protein folding [GO:0006457];	NA	nucleotide binding [GO:0000166]; ATP binding [GO:0005524]; unfolded protein binding [GO:0051082];	NA
TCONS_00019829	XLOC_019068	BGIOSGA037217-TA	BGIOSGA037217	12	7467494	7470829	0.406367	1.56848	1.94851	0.28115	0.880486	UP	NA	NA	NA	NA	NA	NA
TCONS_00019850	XLOC_019087	BGIOSGA037225-TA	BGIOSGA037225	12	7798879	7802228	3.8864	8.3619	1.1054	0.3256	0.896662	UP	OsI_37956	Uncharacterized protein	RNA metabolic process [GO:0016070];	nucleus [GO:0005634]; cytosol [GO:0005829];	DNA binding [GO:0003677]; RNA binding [GO:0003723]; binding [GO:0005488]; protein binding [GO:0005515];	NA
TCONS_00019863	XLOC_019099	BGIOSGA037230-TA	BGIOSGA037230	12	8004646	8008616	62.9057	331.489	2.3977	0.19605	0.843509	UP	OsI_37967	Uncharacterized protein	protein folding [GO:0006457]; chloroplast organization [GO:0009658]; embryo development [GO:0009790]; protein refolding [GO:0042026]; cellular protein metabolic process [GO:0044267];	cytoplasm [GO:0005737]; mitochondrion [GO:0005739]; chloroplast stroma [GO:0009570]; thylakoid [GO:0009579]; chloroplast envelope [GO:0009941]; membrane [GO:0016020]; cytosolic ribosome [GO:0022626]; apoplast [GO:0048046];	nucleotide binding [GO:0000166]; ATP binding [GO:0005524];	NA
TCONS_00019900	XLOC_019135	BGIOSGA037243-TA	BGIOSGA037243	12	8562338	8564456	2.16246	4.9368	1.1909	0.36205	0.903817	UP	OsI_38004	Uncharacterized protein	NA	NA	protein binding [GO:0005515];	NA
TCONS_00019945	XLOC_019175	BGIOSGA037257-TA	BGIOSGA037257	12	9092887	9093525	456.428	3196.1	2.80785	0.10635	0.767721	UP	OsI_38042	Ribulose bisphosphate carboxylase small chain (EC 4.1.1.39)	response to cold [GO:0009409]; response to blue light [GO:0009637]; photorespiration [GO:0009853]; response to red light [GO:0010114]; response to far red light [GO:0010218]; carbon fixation [GO:0015977]; photosynthesis [GO:0015979]; oxidation-reduction process [GO:0055114];	cell wall [GO:0005618]; chloroplast [GO:0009507]; chloroplast thylakoid membrane [GO:0009535]; plastid [GO:0009536]; chloroplast stroma [GO:0009570]; thylakoid [GO:0009579]; chloroplast envelope [GO:0009941]; membrane [GO:0016020]; cytosolic ribosome [GO:0022626]; thylakoid lumen [GO:0031977]; apoplast [GO:0048046];	monooxygenase activity [GO:0004497]; copper ion binding [GO:0005507]; oxidoreductase activity [GO:0016491]; lyase activity [GO:0016829]; ribulose-bisphosphate carboxylase activity [GO:0016984];	NA
TCONS_00019949	XLOC_019179	BGIOSGA037260-TA	BGIOSGA037260	12	9130138	9130769	167.5	712.606	2.08894	0.0877	0.753996	UP	OsI_38046	Ribulose bisphosphate carboxylase small chain (EC 4.1.1.39)	response to cold [GO:0009409]; response to blue light [GO:0009637]; photorespiration [GO:0009853]; response to red light [GO:0010114]; response to far red light [GO:0010218]; carbon fixation [GO:0015977]; photosynthesis [GO:0015979]; oxidation-reduction process [GO:0055114];	cell wall [GO:0005618]; chloroplast [GO:0009507]; chloroplast thylakoid membrane [GO:0009535]; plastid [GO:0009536]; chloroplast stroma [GO:0009570]; thylakoid [GO:0009579]; chloroplast envelope [GO:0009941]; membrane [GO:0016020]; cytosolic ribosome [GO:0022626]; thylakoid lumen [GO:0031977]; apoplast [GO:0048046];	monooxygenase activity [GO:0004497]; copper ion binding [GO:0005507]; oxidoreductase activity [GO:0016491]; lyase activity [GO:0016829]; ribulose-bisphosphate carboxylase activity [GO:0016984];	NA
TCONS_00019959	XLOC_019188	BGIOSGA037264-TA	BGIOSGA037264	12	9227175	9235534	2.26524	5.52805	1.28711	0.39595	0.906261	UP	OsI_38053	Uncharacterized protein	mRNA splicing, via spliceosome [GO:0000398]; RNA methylation [GO:0001510]; biological_process [GO:0008150]; protein maturation [GO:0051604];	Cul4-RING E3 ubiquitin ligase complex [GO:0080008];	nucleotide binding [GO:0000166]; protein binding [GO:0005515];	NA
TCONS_00019972	XLOC_019200	BGIOSGA037269-TA	BGIOSGA037269	12	9554217	9557158	7.30302	26.8631	1.87906	0.105	0.767721	UP	OsI_38064	Uncharacterized protein	carotene biosynthetic process [GO:0016120];	chloroplast [GO:0009507];	9,15,9'-tri-cis-zeta-carotene isomerase activity [GO:0090471];	NA
TCONS_00020014	XLOC_019239	BGIOSGA037284-TA	BGIOSGA037284	12	10271825	10275371	0.953449	2.31625	1.28056	0.4422	0.919403	UP	OsI_38101	Uncharacterized protein	NA	BLOC-1 complex [GO:0031083];	NA	NA
TCONS_00020042	XLOC_019266	BGIOSGA037300-TA	BGIOSGA037300	12	10517439	10519711	5.8802	26.2648	2.1592	0.0614	0.702094	UP	OsI_38123	Uncharacterized protein	MAPK cascade [GO:0000165]; monosaccharide metabolic process [GO:0005996]; pentose-phosphate shunt [GO:0006098]; rRNA processing [GO:0006364]; protein targeting to membrane [GO:0006612]; unsaturated fatty acid biosynthetic process [GO:0006636]; circadian rhythm [GO:0007623]; response to cold [GO:0009409]; detection of biotic stimulus [GO:0009595]; response to blue light [GO:0009637]; plastid organ…	vacuole [GO:0005773]; peroxisome [GO:0005777]; ribosome [GO:0005840]; plasmodesma [GO:0009506]; chloroplast [GO:0009507]; chloroplast stroma [GO:0009570]; chloroplast envelope [GO:0009941]; plastoglobule [GO:0010287]; stromule [GO:0010319]; membrane [GO:0016020]; apoplast [GO:0048046];	RNA binding [GO:0003723]; catalytic activity [GO:0003824]; heteropolysaccharide binding [GO:0010297]; coenzyme binding [GO:0050662];	NA
TCONS_00020051	XLOC_019274	BGIOSGA037305-TA	BGIOSGA037305	12	10591282	10591795	4.12708	37.6237	3.18845	0.11375	0.78263	UP	OsI_38129	Uncharacterized protein	rRNA processing [GO:0006364]; plastid organization [GO:0009657]; photosystem II assembly [GO:0010207]; photosynthesis [GO:0015979]; photosynthesis, light reaction [GO:0019684]; cellular cation homeostasis [GO:0030003]; divalent metal ion transport [GO:0070838];	chloroplast [GO:0009507]; photosystem I [GO:0009522]; chloroplast thylakoid [GO:0009534]; chloroplast thylakoid membrane [GO:0009535]; photosystem I reaction center [GO:0009538]; thylakoid [GO:0009579]; chloroplast envelope [GO:0009941]; plastoglobule [GO:0010287]; membrane [GO:0016020];	molecular_function [GO:0003674];	NA
TCONS_00020068	XLOC_019291	BGIOSGA037315-TA	BGIOSGA037315	12	10820611	10821244	6.74495	38.8448	2.52584	0.20065	0.844875	UP	NA	NA	NA	NA	NA	NA
TCONS_00020082	XLOC_019304	BGIOSGA037318-TA	BGIOSGA037318	12	10947319	10952929	0.162833	1.77103	3.44313	0.1592	0.823709	UP	OsI_38152	Uncharacterized protein	biological_process [GO:0008150];	plastid [GO:0009536]; chloroplast envelope [GO:0009941];	molecular_function [GO:0003674];	NA
TCONS_00020092	XLOC_019314	BGIOSGA037321-TA	BGIOSGA037321	12	11110093	11111026	319.712	890.491	1.47783	0.37385	0.905602	UP	OsI_38160	Uncharacterized protein	NA	NA	acid phosphatase activity [GO:0003993];	NA
TCONS_00020176	XLOC_019394	BGIOSGA037344-TA	BGIOSGA037344	12	12706728	12709788	0.973861	2.55898	1.39378	0.28045	0.880471	UP	OsI_38233	Uncharacterized protein	protein phosphorylation [GO:0006468];	NA	protein kinase activity [GO:0004672]; protein serine/threonine kinase activity [GO:0004674]; ATP binding [GO:0005524]; transferase activity, transferring phosphorus-containing groups [GO:0016772];	NA
TCONS_00020187	XLOC_019405	BGIOSGA037348-TA	BGIOSGA037348	12	12822614	12823145	1.06121	5.61774	2.40428	0.201	0.844875	UP	NA	NA	NA	NA	NA	NA
TCONS_00020287	XLOC_019501	BGIOSGA037388-TA	BGIOSGA037388	12	13997372	14001328	4.71635	16.5608	1.81203	0.3016	0.895792	UP	NA	NA	NA	NA	NA	NA
TCONS_00020289	XLOC_019503	BGIOSGA037390-TA	BGIOSGA037390	12	14007591	14008164	3.44611	12.0554	1.80664	0.4333	0.915346	UP	OsI_38322	Uncharacterized protein	response to high light intensity [GO:0009644];	chloroplast [GO:0009507]; chloroplast thylakoid membrane [GO:0009535];	NA	NA
TCONS_00020336	XLOC_019548	BGIOSGA037405-TA	BGIOSGA037405	12	14571298	14573722	0.963596	2.07277	1.10506	0.58955	0.950016	UP	NA	NA	NA	NA	NA	NA
TCONS_00020342	XLOC_019553	BGIOSGA037408-TA	BGIOSGA037408	12	14675731	14678059	0.589262	1.303	1.14486	0.5843	0.950016	UP	OsI_38360	Uncharacterized protein	translation [GO:0006412];	ribosome [GO:0005840];	structural constituent of ribosome [GO:0003735];	NA
TCONS_00020371	XLOC_019582	BGIOSGA037422-TA	BGIOSGA037422	12	14961393	14963614	0.171141	1.89919	3.47213	0.15315	0.821875	UP	OsI_38391	Uncharacterized protein	NA	NA	RNA binding [GO:0003723]; binding [GO:0005488];	NA
TCONS_00020387	XLOC_019596	BGIOSGA037432-TA	BGIOSGA037432	12	15201744	15205451	4.25542	9.38538	1.14112	0.30885	0.895792	UP	NA	NA	NA	NA	protein binding [GO:0005515];	NA
TCONS_00020422	XLOC_019631	BGIOSGA037452-TA	BGIOSGA037452	12	15655157	15658381	0.112769	5.11003	5.50188	0.2219	0.851678	UP	OsI_38457	Uncharacterized protein	Mo-molybdopterin cofactor biosynthetic process [GO:0006777];	molybdopterin synthase complex [GO:0019008];	catalytic activity [GO:0003824]; metal ion binding [GO:0046872]; iron-sulfur cluster binding [GO:0051536]; 4 iron, 4 sulfur cluster binding [GO:0051539];	NA
TCONS_00020445	XLOC_019654	BGIOSGA037467-TA	BGIOSGA037467	12	15924763	15927952	0.395478	1.60493	2.02084	0.26205	0.863281	UP	OsI_38488	Uncharacterized protein	NA	integral component of membrane [GO:0016021];	NA	NA
TCONS_00020527	XLOC_019731	BGIOSGA037502-TA	BGIOSGA037502	12	16615422	16616463	3.70548	9.65493	1.38161	0.2703	0.871938	UP	NA	NA	NA	NA	NA	NA
TCONS_00020531	XLOC_019735	BGIOSGA037504-TA	BGIOSGA037504	12	16634157	16635871	4.78014	11.8674	1.31188	0.37575	0.905602	UP	OsI_38566	Uncharacterized protein	cytokinesis [GO:0000910]; cytokinesis by cell plate formation [GO:0000911]; unidimensional cell growth [GO:0009826]; positive regulation of DNA endoreduplication [GO:0032877]; positive regulation of cell size [GO:0045793]; positive regulation of cell division [GO:0051781];	endoplasmic reticulum lumen [GO:0005788];	receptor activity [GO:0004872]; zinc ion binding [GO:0008270]; auxin binding [GO:0010011];	NA
TCONS_00020555	XLOC_019759	BGIOSGA037510-TA	BGIOSGA037510	12	16869303	16873916	9.81332	49.2235	2.32653	0.03995	0.62257	UP	OsI_38578	Uncharacterized protein	tRNA aminoacylation for protein translation [GO:0006418]; phenylalanyl-tRNA aminoacylation [GO:0006432]; tRNA processing [GO:0008033]; chloroplast organization [GO:0009658]; isopentenyl diphosphate biosynthetic process, methylerythritol 4-phosphate pathway [GO:0019288]; tRNA aminoacylation [GO:0043039]; ovule development [GO:0048481];	cytoplasm [GO:0005737]; mitochondrion [GO:0005739]; chloroplast [GO:0009507]; chloroplast stroma [GO:0009570]; membrane [GO:0016020];	tRNA binding [GO:0000049]; nucleotide binding [GO:0000166]; magnesium ion binding [GO:0000287]; aminoacyl-tRNA ligase activity [GO:0004812]; phenylalanine-tRNA ligase activity [GO:0004826]; ATP binding [GO:0005524];	NA
TCONS_00020569	XLOC_019773	BGIOSGA037518-TA	BGIOSGA037518	12	17011312	17015855	1.60311	13.5368	3.07793	0.02615	0.589121	UP	OsI_38598	Uncharacterized protein	NA	nucleus [GO:0005634];	NA	NA
TCONS_00020579	XLOC_019782	BGIOSGA037524-TA	BGIOSGA037524	12	17113220	17117922	9.36881	34.1874	1.86753	0.17635	0.831156	UP	OsI_38606	Uncharacterized protein	NA	cytosol [GO:0005829];	protein binding [GO:0005515];	NA
TCONS_00020589	XLOC_019792	BGIOSGA037530-TA	BGIOSGA037530	12	17245118	17246761	9.53449	20.1183	1.07728	0.33515	0.896662	UP	OsI_38616	Uncharacterized protein	riboflavin biosynthetic process [GO:0009231]; oxidation-reduction process [GO:0055114];	chloroplast [GO:0009507];	riboflavin synthase activity [GO:0004746]; oxidoreductase activity [GO:0016491];	NA
TCONS_00020595	XLOC_019798	BGIOSGA037533-TA	BGIOSGA037533	12	17268370	17272755	17.3396	68.6339	1.98485	0.1037	0.767721	UP	EFTS OsI_38621	Elongation factor Ts, mitochondrial (EF-Ts) (EF-TsMt)	translation [GO:0006412]; translational elongation [GO:0006414]; embryo development ending in seed dormancy [GO:0009793]; chloroplast relocation [GO:0009902]; thylakoid membrane organization [GO:0010027]; carotenoid biosynthetic process [GO:0016117]; isopentenyl diphosphate biosynthetic process, methylerythritol 4-phosphate pathway [GO:0019288]; ncRNA metabolic process [GO:0034660]; hydrogen pero…	intracellular [GO:0005622]; chloroplast [GO:0009507]; chloroplast stroma [GO:0009570]; chloroplast envelope [GO:0009941];	nucleic acid binding [GO:0003676]; RNA binding [GO:0003723]; translation elongation factor activity [GO:0003746]; protein binding [GO:0005515];	NA
TCONS_00020634	XLOC_019836	BGIOSGA037545-TA	BGIOSGA037545	12	17732492	17735703	37.6078	164.027	2.12483	0.1275	0.792495	UP	OsI_38642	Nucleoside diphosphate kinase (EC 2.7.4.6)	nucleoside diphosphate phosphorylation [GO:0006165]; GTP biosynthetic process [GO:0006183]; UTP biosynthetic process [GO:0006228]; CTP biosynthetic process [GO:0006241]; response to UV [GO:0009411]; red, far-red light phototransduction [GO:0009585]; auxin-activated signaling pathway [GO:0009734]; phosphorylation [GO:0016310]; isopentenyl diphosphate biosynthetic process, methylerythritol 4-phosph…	nucleus [GO:0005634]; cytoplasm [GO:0005737]; chloroplast [GO:0009507]; chloroplast stroma [GO:0009570]; thylakoid [GO:0009579]; chloroplast envelope [GO:0009941];	nucleotide binding [GO:0000166]; nucleoside diphosphate kinase activity [GO:0004550]; ATP binding [GO:0005524]; kinase activity [GO:0016301]; transferase activity [GO:0016740];	NA
TCONS_00020666	XLOC_019867	BGIOSGA037564-TA	BGIOSGA037564	12	18004081	18006115	1.5967	3.84576	1.26817	0.48555	0.929934	UP	NA	NA	NA	NA	NA	NA
TCONS_00020671	XLOC_019871	BGIOSGA037567-TA	BGIOSGA037567	12	18035012	18037514	7.72193	22.0892	1.51631	0.25935	0.859603	UP	NA	NA	NA	NA	NA	NA
TCONS_00020690	XLOC_019888	BGIOSGA037573-TA	BGIOSGA037573	12	18123849	18126756	14.65	29.744	1.02169	0.37085	0.905602	UP	OsI_38689	Uncharacterized protein	defense response [GO:0006952]; response to biotic stimulus [GO:0009607];	NA	NA	NA
TCONS_00020705	XLOC_019903	BGIOSGA037582-TA	BGIOSGA037582	12	18249129	18250757	1.58848	5.37465	1.75852	0.17825	0.831852	UP	OsI_38706	Uncharacterized protein	NA	NA	protein binding [GO:0005515];	NA
TCONS_00020732	XLOC_019927	BGIOSGA037589-TA	BGIOSGA037589	12	18424655	18434305	0.546472	1.54548	1.49984	0.42835	0.913045	UP	OsI_38720	Lipoxygenase (EC 1.13.11.-)	fatty acid biosynthetic process [GO:0006633]; oxylipin biosynthetic process [GO:0031408]; oxidation-reduction process [GO:0055114];	NA	iron ion binding [GO:0005506]; protein binding [GO:0005515]; linoleate 13S-lipoxygenase activity [GO:0016165]; oxidoreductase activity [GO:0016491]; oxidoreductase activity, acting on single donors with incorporation of molecular oxygen, incorporation of two atoms of oxygen [GO:0016702]; metal ion binding [GO:0046872]; dioxygenase activity [GO:0051213];	NA
TCONS_00020759	XLOC_019954	BGIOSGA037602-TA	BGIOSGA037602	12	18606698	18607359	141.717	813.288	2.52075	0.048	0.635943	UP	NA	NA	NA	NA	NA	NA
TCONS_00020761	XLOC_019955	BGIOSGA037603-TA	BGIOSGA037603	12	18647414	18648191	22.8831	88.8634	1.95731	0.0861	0.75081	UP	OsI_38745	Uncharacterized protein	photosynthesis [GO:0015979];	chloroplast [GO:0009507]; photosystem II [GO:0009523]; chloroplast thylakoid membrane [GO:0009535]; chloroplast thylakoid lumen [GO:0009543]; chloroplast stroma [GO:0009570]; thylakoid [GO:0009579]; photosystem II oxygen evolving complex [GO:0009654]; membrane [GO:0016020]; extrinsic component of membrane [GO:0019898]; thylakoid lumen [GO:0031977];	calcium ion binding [GO:0005509];	NA
TCONS_00020777	XLOC_019971	BGIOSGA037612-TA	BGIOSGA037612	12	18797028	18807530	0.766603	2.09161	1.44806	0.27325	0.874559	UP	OsI_38762	Uncharacterized protein	biological_process [GO:0008150];	NA	molecular_function [GO:0003674]; protein binding [GO:0005515];	NA
TCONS_00020793	XLOC_019986	BGIOSGA037623-TA	BGIOSGA037623	12	18946588	18947293	25.4786	85.2529	1.74246	0.12395	0.783321	UP	NA	NA	NA	NA	NA	NA
TCONS_00020839	XLOC_020020	BGIOSGA037637-TA	BGIOSGA037637	12	19055093	19055540	0.481798	10.8245	4.48972	0.2255	0.854002	UP	NA	NA	NA	NA	NA	NA
TCONS_00020876	XLOC_020055	BGIOSGA037658-TA	BGIOSGA037658	12	19343094	19345517	3.01259	9.82205	1.70502	0.1939	0.843346	UP	OsI_38857	Uncharacterized protein	NA	NA	nucleotide binding [GO:0000166]; nucleic acid binding [GO:0003676];	NA
TCONS_00020877	XLOC_020056	BGIOSGA037659-TA	BGIOSGA037659	12	19351720	19352776	14.273	40.2034	1.49403	0.1902	0.840556	UP	NA	NA	NA	NA	NA	NA
TCONS_00020902	XLOC_020079	BGIOSGA037671-TA	BGIOSGA037671	12	19553750	19557837	1.9784	6.42599	1.69959	0.34455	0.896683	UP	OsI_38882	Uncharacterized protein	DNA-templated transcription, initiation [GO:0006352];	NA	DNA binding [GO:0003677];	NA
TCONS_00020908	XLOC_020085	BGIOSGA037675-TA	BGIOSGA037675	12	19583167	19586459	0.161694	0.876466	2.43843	0.36685	0.905602	UP	NA	NA	metabolic process [GO:0008152];	NA	transferase activity, transferring hexosyl groups [GO:0016758];	NA
TCONS_00020916	XLOC_020093	BGIOSGA037680-TA	BGIOSGA037680	12	19712521	19718197	2.72352	7.34851	1.43198	0.2213	0.851678	UP	OsI_38898	Uncharacterized protein	NA	membrane [GO:0016020];	NA	NA
TCONS_00020919	XLOC_020096	BGIOSGA037683-TA	BGIOSGA037683	12	19736335	19738436	40.1198	132.025	1.71842	0.1332	0.801962	UP	NA	NA	NA	NA	NA	NA
TCONS_00020926	XLOC_020103	BGIOSGA037684-TA	BGIOSGA037684	12	19767919	19772467	6.97779	15.7525	1.17474	0.295	0.895447	UP	OsI_38906	Uncharacterized protein	transport [GO:0006810]; cation transport [GO:0006812]; hypoxanthine transport [GO:0035344]; transmembrane transport [GO:0055085]; cation transmembrane transport [GO:0098655]; adenine import across plasma membrane [GO:0098702]; guanine import across plasma membrane [GO:0098710]; uracil import across plasma membrane [GO:0098721];	plasma membrane [GO:0005886]; plasmodesma [GO:0009506]; membrane [GO:0016020];	transporter activity [GO:0005215]; adenine transmembrane transporter activity [GO:0015207]; guanine transmembrane transporter activity [GO:0015208]; uracil transmembrane transporter activity [GO:0015210]; solute:cation symporter activity [GO:0015294]; transmembrane transporter activity [GO:0022857];	NA
TCONS_00020957	XLOC_020133	BGIOSGA037694-TA	BGIOSGA037694	12	20045944	20047671	1.2336	5.71086	2.21083	0.26415	0.86553	UP	NA	NA	NA	NA	NA	NA
TCONS_00021016	XLOC_020190	BGIOSGA037726-TA	BGIOSGA037726	12	20587089	20590282	6.79532	17.488	1.36376	0.23555	0.855944	UP	OsI_38979	Uncharacterized protein	GPI anchor biosynthetic process [GO:0006506];	endoplasmic reticulum membrane [GO:0005789];	molecular_function [GO:0003674];	NA
TCONS_00021020	XLOC_020194	BGIOSGA037728-TA	BGIOSGA037728	12	20600801	20607606	5.09927	13.3809	1.39182	0.2164	0.851678	UP	OsI_38981	Uncharacterized protein	NA	NA	protein binding [GO:0005515];	NA
TCONS_00021049	XLOC_020222	BGIOSGA037740-TA	BGIOSGA037740	12	20836370	20839984	1.51721	6.10978	2.0097	0.30365	0.895792	UP	OsI_39000	Uncharacterized protein	metabolic process [GO:0008152]; biosynthetic process [GO:0009058]; phosphorylation [GO:0016310];	chloroplast [GO:0009507];	nucleotide binding [GO:0000166]; ATP binding [GO:0005524]; kinase activity [GO:0016301]; transferase activity [GO:0016740]; phosphotransferase activity, alcohol group as acceptor [GO:0016773];	NA
TCONS_00021082	XLOC_020251	BGIOSGA037751-TA	BGIOSGA037751	12	21131116	21136219	4.96977	12.4524	1.32517	0.247	0.855944	UP	OsI_39029	Uncharacterized protein	leucine catabolic process [GO:0006552]; metabolic process [GO:0008152]; response to sucrose [GO:0009744]; response to fructose [GO:0009750];	mitochondrion [GO:0005739]; cytosolic ribosome [GO:0022626];	catalytic activity [GO:0003824]; biotin carboxylase activity [GO:0004075]; methylcrotonoyl-CoA carboxylase activity [GO:0004485]; ATP binding [GO:0005524]; ligase activity [GO:0016874]; metal ion binding [GO:0046872]; cobalt ion binding [GO:0050897];	NA
TCONS_00021091	XLOC_020260	BGIOSGA037758-TA	BGIOSGA037758	12	21200134	21203119	10.6516	25.6263	1.26655	0.2786	0.879437	UP	OsI_39039	Uncharacterized protein	methionine biosynthetic process [GO:0009086]; methylation [GO:0032259]; S-methylmethionine cycle [GO:0033528];	plasma membrane [GO:0005886];	methyltransferase activity [GO:0008168]; S-adenosylmethionine-homocysteine S-methyltransferase activity [GO:0008898]; transferase activity [GO:0016740];	NA
TCONS_00021133	XLOC_020301	BGIOSGA037780-TA	BGIOSGA037780	12	21501041	21506931	0.743446	2.05233	1.46497	0.32525	0.896662	UP	NA	NA	NA	NA	NA	NA
TCONS_00021158	XLOC_020325	BGIOSGA037794-TA	BGIOSGA037794	12	21710417	21713139	0.649037	1.46465	1.17418	0.5235	0.936879	UP	OsI_39113	Uncharacterized protein	protein phosphorylation [GO:0006468];	NA	nucleotide binding [GO:0000166]; protein kinase activity [GO:0004672]; protein serine/threonine kinase activity [GO:0004674]; calcium ion binding [GO:0005509]; protein binding [GO:0005515]; ATP binding [GO:0005524]; transferase activity, transferring phosphorus-containing groups [GO:0016772]; polysaccharide binding [GO:0030247];	NA
TCONS_00021165	XLOC_020332	BGIOSGA037799-TA	PCF8	12	21783750	21784644	8.02854	22.1561	1.46449	0.1969	0.843509	UP	PCF8 OsI_037862	Transcription factor PCF8	transcription, DNA-templated [GO:0006351]; regulation of transcription, DNA-templated [GO:0006355]; multicellular organismal development [GO:0007275];	nucleus [GO:0005634];	DNA binding [GO:0003677];	NA
TCONS_00021167	XLOC_020334	BGIOSGA037801-TA	BGIOSGA037801	12	21810084	21814425	4.57041	33.2773	2.86414	0.05255	0.665866	UP	OsI_39127	Uncharacterized protein	proteolysis [GO:0006508]; photosystem II repair [GO:0010206]; mRNA modification [GO:0016556];	chloroplast [GO:0009507]; chloroplast thylakoid lumen [GO:0009543]; thylakoid [GO:0009579]; thylakoid lumen [GO:0031977];	catalytic activity [GO:0003824]; serine-type endopeptidase activity [GO:0004252]; serine-type peptidase activity [GO:0008236];	NA
TCONS_00021195	XLOC_020361	BGIOSGA037816-TA	BGIOSGA037816	12	22084198	22090410	0.880503	1.78437	1.01901	0.418	0.912156	UP	OsI_39158	Uncharacterized protein	proteolysis [GO:0006508]; ubiquitin-dependent protein catabolic process [GO:0006511]; protein deubiquitination [GO:0016579];	NA	obsolete ubiquitin thiolesterase activity [GO:0004221]; peptidase activity [GO:0008233]; cysteine-type peptidase activity [GO:0008234]; hydrolase activity [GO:0016787]; ubiquitinyl hydrolase activity [GO:0036459];	NA
TCONS_00021217	XLOC_020382	BGIOSGA037830-TA	BGIOSGA037830	12	22300545	22302265	0.502925	1.48719	1.56417	0.37715	0.905602	UP	OsI_39183	Uncharacterized protein	transmembrane transport [GO:0055085];	membrane [GO:0016020]; integral component of membrane [GO:0016021];	NA	NA
TCONS_00021226	XLOC_020391	BGIOSGA037837-TA	BGIOSGA037837	12	22384614	22385007	4.37655	22.0181	2.33083	0.21795	0.851678	UP	OsI_39197	Uncharacterized protein	response to auxin [GO:0009733];	NA	NA	NA
TCONS_00021238	XLOC_020403	BGIOSGA037845-TA	BGIOSGA037845	12	22476023	22478990	16.5856	52.7082	1.6681	0.1336	0.802832	UP	OsI_39210	Methionine aminopeptidase 2 (MAP 2) (MetAP 2) (EC 3.4.11.18) (Peptidase M)	proteolysis [GO:0006508]; cellular process [GO:0009987]; protein initiator methionine removal [GO:0070084];	cytoplasm [GO:0005737];	aminopeptidase activity [GO:0004177]; peptidase activity [GO:0008233]; metalloexopeptidase activity [GO:0008235]; hydrolase activity [GO:0016787]; metal ion binding [GO:0046872]; metalloaminopeptidase activity [GO:0070006];	NA
TCONS_00021249	XLOC_020413	BGIOSGA037850-TA	BGIOSGA037850	12	22591629	22593871	8.00239	28.7997	1.84755	0.10075	0.767721	UP	OsI_39227	Uncharacterized protein	regulation of transcription, DNA-templated [GO:0006355];	NA	nucleic acid binding [GO:0003676]; transcription factor activity, sequence-specific DNA binding [GO:0003700]; zinc ion binding [GO:0008270]; sequence-specific DNA binding [GO:0043565];	NA
TCONS_00021257	XLOC_020421	BGIOSGA037855-TA	BGIOSGA037855	12	22655672	22657050	0.155558	1.81129	3.54149	0.31285	0.895792	UP	OsI_39237	Uncharacterized protein	NA	NA	protein dimerization activity [GO:0046983];	NA
TCONS_00021263	XLOC_020427	BGIOSGA037859-TA	BGIOSGA037859	12	22731517	22731961	1.46419	14.2657	3.28437	0.13475	0.805779	UP	NA	NA	NA	NA	NA	NA
TCONS_00021269	XLOC_020433	BGIOSGA037863-TA	BGIOSGA037863	12	22797549	22802231	0.804469	7.07059	3.13572	0.1164	0.78263	UP	NA	NA	NA	NA	NA	NA
TCONS_00021284	XLOC_020448	BGIOSGA037872-TA	BGIOSGA037872	12	22962325	22965462	3.98062	9.48944	1.25333	0.2669	0.867739	UP	OsI_39282	Uncharacterized protein	transmembrane transport [GO:0055085];	integral component of membrane [GO:0016021];	NA	NA
TCONS_00021287	XLOC_020451	BGIOSGA037874-TA	BGIOSGA037874	12	22975058	22981341	13.1609	38.9097	1.56387	0.17705	0.831156	UP	OsI_39285	Uncharacterized protein	pentose-phosphate shunt [GO:0006098]; unsaturated fatty acid biosynthetic process [GO:0006636]; phosphatidylglycerol biosynthetic process [GO:0006655]; PSII associated light-harvesting complex II catabolic process [GO:0010304]; chlorophyll biosynthetic process [GO:0015995]; carotenoid biosynthetic process [GO:0016117]; carotenoid catabolic process [GO:0016118]; carotene catabolic process [GO:0016…	cytoplasm [GO:0005737]; vacuole [GO:0005773]; vacuolar membrane [GO:0005774]; Golgi apparatus [GO:0005794]; plasma membrane [GO:0005886]; plasmodesma [GO:0009506];	9-cis-epoxycarotenoid dioxygenase activity [GO:0045549];	NA
TCONS_00021331	XLOC_020492	BGIOSGA036808-TA	BGIOSGA036808	12	386190	387745	0.185234	4.68235	4.65981	0.22485	0.854002	UP	OsI_37144	Uncharacterized protein	NA	membrane [GO:0016020];	transferase activity, transferring phosphorus-containing groups [GO:0016772];	NA
TCONS_00021334	XLOC_020495	BGIOSGA036805-TA	BGIOSGA036805	12	403215	405819	1.37872	4.06944	1.5615	0.22745	0.854002	UP	OsI_37147	Uncharacterized protein	protein phosphorylation [GO:0006468];	NA	protein kinase activity [GO:0004672]; protein tyrosine kinase activity [GO:0004713]; ATP binding [GO:0005524]; transferase activity, transferring phosphorus-containing groups [GO:0016772];	NA
TCONS_00021342	XLOC_020502	BGIOSGA036799-TA	BGIOSGA036799	12	459998	464732	0.687908	2.7098	1.9779	0.1383	0.808526	UP	OsI_37158	Uncharacterized protein	chloroplast relocation [GO:0009902];	chloroplast [GO:0009507]; chloroplast outer membrane [GO:0009707];	NA	NA
TCONS_00021343	XLOC_020503	BGIOSGA036798-TA	BGIOSGA036798	12	465742	467323	1.82486	9.67529	2.40652	0.18575	0.836581	UP	OsI_37159	Uncharacterized protein	NA	membrane [GO:0016020];	transferase activity, transferring phosphorus-containing groups [GO:0016772];	NA
TCONS_00021349	XLOC_020509	BGIOSGA036794-TA	BGIOSGA036794	12	494603	497665	0.515049	1.96823	1.93412	0.28585	0.887116	UP	OsI_37165	Uncharacterized protein	protein phosphorylation [GO:0006468];	NA	protein kinase activity [GO:0004672]; protein tyrosine kinase activity [GO:0004713]; ATP binding [GO:0005524]; transferase activity, transferring phosphorus-containing groups [GO:0016772];	NA
TCONS_00021351	XLOC_020511	BGIOSGA036792-TA	BGIOSGA036792	12	508651	511410	6.64662	38.1176	2.51976	0.07615	0.730547	UP	OsI_37168	Ferritin (EC 1.16.3.1)	iron ion transport [GO:0006826]; cellular iron ion homeostasis [GO:0006879]; oxidation-reduction process [GO:0055114];	NA	ferroxidase activity [GO:0004322]; ferric iron binding [GO:0008199]; oxidoreductase activity [GO:0016491]; metal ion binding [GO:0046872]; transition metal ion binding [GO:0046914];	NA
TCONS_00021357	XLOC_020517	BGIOSGA036790-TA	BGIOSGA036790	12	540088	543360	2.81595	7.89865	1.48799	0.2748	0.874649	UP	NA	NA	NA	NA	NA	NA
TCONS_00021380	XLOC_020539	BGIOSGA036779-TA	BGIOSGA036779	12	714935	721183	0.425491	0.965089	1.18153	0.4265	0.913044	UP	OsI_37193	Uncharacterized protein	RNA-dependent DNA replication [GO:0006278];	NA	nucleic acid binding [GO:0003676]; RNA binding [GO:0003723]; RNA-directed DNA polymerase activity [GO:0003964];	NA
TCONS_00021384	XLOC_020543	BGIOSGA036776-TA	BGIOSGA036776	12	750040	752965	7.02962	16.6885	1.24734	0.32825	0.896662	UP	OsI_37198	Uncharacterized protein	DNA methylation [GO:0006306]; chromatin silencing [GO:0006342]; regulation of transcription, DNA-templated [GO:0006355]; post-embryonic development [GO:0009791]; developmental process [GO:0032502];	NA	transcription factor activity, sequence-specific DNA binding [GO:0003700];	NA
TCONS_00021389	XLOC_020548	BGIOSGA036774-TA	BGIOSGA036774	12	820857	822453	4.35811	36.7387	3.07553	0.0347	0.589121	UP	OsI_37204	Uncharacterized protein	NA	NA	protein binding [GO:0005515];	NA
TCONS_00021408	XLOC_020567	BGIOSGA036763-TA	BGIOSGA036763	12	966142	967257	12.1895	29.9921	1.29894	0.2488	0.855944	UP	OsI_37230	Chalcone-flavonone isomerase family protein	flavonoid biosynthetic process [GO:0009813]; response to karrikin [GO:0080167];	NA	intramolecular lyase activity [GO:0016872]; chalcone isomerase activity [GO:0045430];	NA
TCONS_00021415	XLOC_020572	BGIOSGA036759-TA	BGIOSGA036759	12	1015281	1018523	0.233237	0.702659	1.59103	0.4837	0.929584	UP	OsI_37236	Uncharacterized protein	regulation of transcription, DNA-templated [GO:0006355];	NA	transcription factor activity, sequence-specific DNA binding [GO:0003700]; sequence-specific DNA binding [GO:0043565];	NA
TCONS_00021417	XLOC_020574	BGIOSGA036757-TA	BGIOSGA036757	12	1029757	1030610	2.54107	9.71357	1.93457	0.3179	0.895792	UP	OsI_37239	Uncharacterized protein	regulation of transcription, DNA-templated [GO:0006355];	NA	transcription factor activity, sequence-specific DNA binding [GO:0003700]; sequence-specific DNA binding [GO:0043565];	NA
TCONS_00021422	XLOC_020578	BGIOSGA036754-TA	BGIOSGA036754	12	1053394	1059884	3.29972	7.66134	1.21525	0.2995	0.895792	UP	NA	NA	NA	NA	NA	NA
TCONS_00021439	XLOC_020592	BGIOSGA036746-TA	BGIOSGA036746	12	1147374	1152442	10.6369	25.3892	1.25514	0.2697	0.870722	UP	NA	NA	NA	NA	NA	NA
TCONS_00021440	XLOC_020593	BGIOSGA036745-TA	BGIOSGA036745	12	1171364	1172066	8.24034	23.499	1.51183	0.2688	0.869972	UP	NA	NA	NA	NA	NA	NA
TCONS_00021456	XLOC_020608	BGIOSGA036735-TA	BGIOSGA036735	12	1254972	1257652	9.46709	32.3689	1.77361	0.2013	0.844875	UP	OsI_37279	Uncharacterized protein	vacuolar transport [GO:0007034]; protein transport [GO:0015031];	NA	NA	NA
TCONS_00021473	XLOC_020624	BGIOSGA036723-TA	BGIOSGA036723	12	1399864	1402256	2.68109	7.70549	1.52306	0.22345	0.852104	UP	NA	NA	NA	NA	NA	NA
TCONS_00021486	XLOC_020637	BGIOSGA036717-TA	BGIOSGA036717	12	1527270	1528339	0.925547	37.4412	5.33818	0.0605	0.699167	UP	OsI_37315	Uncharacterized protein	response to water deprivation [GO:0009414]; response to light stimulus [GO:0009416]; response to bacterium [GO:0009617]; plant-type hypersensitive response [GO:0009626]; response to salt stress [GO:0009651]; response to ethylene [GO:0009723]; response to auxin [GO:0009733]; response to abscisic acid [GO:0009737]; response to gibberellin [GO:0009739]; response to salicylic acid [GO:0009751]; respo…	NA	DNA binding [GO:0003677]; chromatin binding [GO:0003682];	NA
TCONS_00021490	XLOC_020639	BGIOSGA036715-TA	BGIOSGA036715	12	1543374	1546993	5.55482	11.8966	1.09874	0.3239	0.896662	UP	OsI_37318	Homoserine dehydrogenase (HDH) (EC 1.1.1.3)	cellular amino acid metabolic process [GO:0006520]; cellular amino acid biosynthetic process [GO:0008652]; branched-chain amino acid biosynthetic process [GO:0009082]; methionine biosynthetic process [GO:0009086]; threonine biosynthetic process [GO:0009088]; isoleucine biosynthetic process [GO:0009097]; oxidation-reduction process [GO:0055114];	NA	homoserine dehydrogenase activity [GO:0004412]; oxidoreductase activity [GO:0016491]; NADP binding [GO:0050661];	NA
TCONS_00021491	XLOC_020640	BGIOSGA036714-TA	BGIOSGA036714	12	1548779	1551398	2.85812	6.73756	1.23716	0.3334	0.896662	UP	OsI_37319	Uncharacterized protein	drug transmembrane transport [GO:0006855]; transmembrane transport [GO:0055085];	membrane [GO:0016020];	drug transmembrane transporter activity [GO:0015238]; antiporter activity [GO:0015297];	NA
TCONS_00021500	XLOC_020649	BGIOSGA036709-TA	BGIOSGA036709	12	1580602	1581436	1.03169	6.21539	2.59084	0.18025	0.832464	UP	OsI_37323	Uncharacterized protein	drug transmembrane transport [GO:0006855]; transmembrane transport [GO:0055085];	membrane [GO:0016020];	drug transmembrane transporter activity [GO:0015238]; antiporter activity [GO:0015297];	NA
TCONS_00021504	XLOC_020653	BGIOSGA036706-TA	BGIOSGA036706	12	1594957	1599267	0.254352	2.83877	3.48037	0.12555	0.78764	UP	OsI_37326	Protein DETOXIFICATION (Multidrug and toxic compound extrusion protein)	drug transmembrane transport [GO:0006855]; transmembrane transport [GO:0055085];	membrane [GO:0016020]; integral component of membrane [GO:0016021];	drug transmembrane transporter activity [GO:0015238]; antiporter activity [GO:0015297];	NA
TCONS_00021505	XLOC_020654	BGIOSGA036705-TA	BGIOSGA036705	12	1606837	1608995	0.254295	1.149	2.1758	0.36975	0.905602	UP	OsI_37327	Uncharacterized protein	lipid metabolic process [GO:0006629];	NA	hydrolase activity [GO:0016787]; hydrolase activity, acting on ester bonds [GO:0016788];	NA
TCONS_00021506	XLOC_020655	BGIOSGA036704-TA	BGIOSGA036704	12	1613153	1618116	0.397609	1.29115	1.69924	0.33425	0.896662	UP	OsI_37329	Uncharacterized protein	regulation of carbohydrate metabolic process [GO:0006109]; regulation of glycolytic process [GO:0006110]; transcription, DNA-templated [GO:0006351]; regulation of transcription, DNA-templated [GO:0006355]; lipid metabolic process [GO:0006629]; multicellular organismal development [GO:0007275]; lipid biosynthetic process [GO:0008610]; response to sucrose [GO:0009744]; triglyceride biosynthetic pro…	nucleus [GO:0005634];	DNA binding [GO:0003677]; transcription factor activity, sequence-specific DNA binding [GO:0003700];	NA
TCONS_00021512	XLOC_020659	BGIOSGA036703-TA	BGIOSGA036703	12	1636063	1643490	1.72554	5.01929	1.54043	0.25075	0.855944	UP	NA	NA	NA	NA	NA	NA
TCONS_00021521	XLOC_020667	BGIOSGA036698-TA	BGIOSGA036698	12	1679145	1681210	2.99381	10.2565	1.77648	0.166	0.825592	UP	OsI_37340	Uncharacterized protein	NA	chloroplast [GO:0009507]; chloroplast envelope [GO:0009941]; integral component of membrane [GO:0016021];	NA	NA
TCONS_00021555	XLOC_020701	BGIOSGA036676-TA	BGIOSGA036676	12	1910242	1917336	0.463836	2.32275	2.32415	0.21105	0.848979	UP	OsI_37382	Uncharacterized protein	transmembrane transport [GO:0055085];	integral component of membrane [GO:0016021];	NA	NA
TCONS_00021560	XLOC_020706	BGIOSGA036673-TA	BGIOSGA036673	12	1932298	1938972	1.52175	4.73996	1.63914	0.1926	0.841634	UP	OsI_37385	Uncharacterized protein	transmembrane transport [GO:0055085];	integral component of membrane [GO:0016021];	NA	NA
TCONS_00021565	XLOC_020711	BGIOSGA036668-TA	BGIOSGA036668	12	1993211	1995955	0.207064	1.05701	2.35184	0.37075	0.905602	UP	OsI_37393	Uncharacterized protein	metabolic process [GO:0008152];	NA	catalytic activity [GO:0003824];	NA
TCONS_00021574	XLOC_020720	BGIOSGA036661-TA	BGIOSGA036661	12	2130820	2133011	1.90195	4.10099	1.10849	0.52025	0.936879	UP	OsI_37416	Uncharacterized protein	transcription, DNA-templated [GO:0006351];	nucleus [GO:0005634];	DNA binding [GO:0003677]; DNA-directed RNA polymerase activity [GO:0003899];	NA
TCONS_00021576	XLOC_020722	BGIOSGA036660-TA	BGIOSGA036660	12	2135335	2139293	1.58794	4.08375	1.36274	0.2819	0.881563	UP	OsI_37417	Uncharacterized protein	oxidation-reduction process [GO:0055114];	plastid [GO:0009536]; membrane [GO:0016020];	catalytic activity [GO:0003824]; D-arabinono-1,4-lactone oxidase activity [GO:0003885]; UDP-N-acetylmuramate dehydrogenase activity [GO:0008762]; oxidoreductase activity [GO:0016491]; oxidoreductase activity, acting on CH-OH group of donors [GO:0016614]; galactonolactone dehydrogenase activity [GO:0016633]; oxidoreductase activity, acting on the CH-OH group of donors, oxygen as acceptor [GO:00168…	NA
TCONS_00021580	XLOC_020726	BGIOSGA036657-TA	BGIOSGA036657	12	2152071	2157189	2.25475	7.0992	1.65469	0.21155	0.849321	UP	OsI_37425	Uncharacterized protein	transcription initiation from RNA polymerase II promoter [GO:0006367];	NA	sequence-specific DNA binding [GO:0043565];	NA
TCONS_00021601	XLOC_020743	BGIOSGA036646-TA	BGIOSGA036646	12	2284262	2290869	0.783063	2.01617	1.36442	0.45425	0.920871	UP	OsI_37441	Uncharacterized protein	NA	nucleus [GO:0005634];	NA	NA
TCONS_00021691	XLOC_020824	BGIOSGA036605-TA	BGIOSGA036605	12	2926076	2930284	10.8985	23.8004	1.12685	0.3249	0.896662	UP	OsI_37521	Uncharacterized protein	signal transduction [GO:0007165];	intracellular [GO:0005622];	NA	NA
TCONS_00021716	XLOC_020848	BGIOSGA036596-TA	BGIOSGA036596	12	3165970	3166459	5.30563	16.1039	1.60181	0.39995	0.90897	UP	NA	NA	NA	NA	NA	NA
TCONS_00021722	XLOC_020854	BGIOSGA036592-TA	BGIOSGA036592	12	3210845	3211484	24.737	66.4545	1.42569	0.2145	0.851476	UP	OsI_37550	Uncharacterized protein	defense response to virus [GO:0051607];	plant-type cell wall [GO:0009505];	NA	NA
TCONS_00021726	XLOC_020858	BGIOSGA036589-TA	BGIOSGA036589	12	3259975	3263908	2.72519	10.7682	1.98234	0.15535	0.821875	UP	OsI_37556	Uncharacterized protein	regulation of transcription, DNA-templated [GO:0006355];	nucleus [GO:0005634];	DNA binding [GO:0003677]; transcription factor activity, sequence-specific DNA binding [GO:0003700]; sequence-specific DNA binding [GO:0043565];	NA
TCONS_00021757	XLOC_020887	BGIOSGA036572-TA	BGIOSGA036572	12	3540318	3547440	3.67184	17.0934	2.21886	0.06325	0.706241	UP	OsI_37582	Uncharacterized protein	protein phosphorylation [GO:0006468]; metabolic process [GO:0008152];	NA	protein kinase activity [GO:0004672]; protein serine/threonine kinase activity [GO:0004674]; ATP binding [GO:0005524]; amino acid binding [GO:0016597]; transferase activity, transferring phosphorus-containing groups [GO:0016772];	NA
TCONS_00021763	XLOC_020893	BGIOSGA036569-TA	BGIOSGA036569	12	3614274	3619686	4.97531	10.0507	1.01444	0.367	0.905602	UP	NA	NA	NA	NA	NA	NA
TCONS_00021790	XLOC_020920	BGIOSGA036555-TA	BGIOSGA036555	12	3812635	3817622	6.14836	17.6738	1.52334	0.1847	0.836419	UP	NA	NA	NA	NA	NA	NA
TCONS_00021799	XLOC_020929	BGIOSGA036551-TA	BGIOSGA036551	12	3865217	3868182	3.27298	8.2263	1.32964	0.29145	0.892994	UP	OsI_37624	Uncharacterized protein	sodium ion transport [GO:0006814];	membrane [GO:0016020];	bile acid:sodium symporter activity [GO:0008508];	NA
TCONS_00021802	XLOC_020932	BGIOSGA036550-TA	BGIOSGA036550	12	3933990	3936341	1.04332	19.8268	4.2482	0.07285	0.717558	UP	NA	NA	NA	NA	NA	NA
TCONS_00021826	XLOC_020955	BGIOSGA036540-TA	BGIOSGA036540	12	4158964	4162614	11.5957	27.4869	1.24515	0.2689	0.870007	UP	OsI_37657	Uncharacterized protein	cation transport [GO:0006812]; cell redox homeostasis [GO:0045454]; anther development [GO:0048653];	chloroplast [GO:0009507]; chloroplast stroma [GO:0009570];	electron carrier activity [GO:0009055]; protein disulfide oxidoreductase activity [GO:0015035];	NA
TCONS_00021848	XLOC_020977	BGIOSGA036529-TA	BGIOSGA036529	12	4304891	4313693	3.30569	11.5058	1.79934	0.1136	0.78263	UP	OsI_37679	Uncharacterized protein	obsolete GTP catabolic process [GO:0006184]; chloroplast fission [GO:0010020]; peroxisome fission [GO:0016559];	peroxisome [GO:0005777]; chloroplast [GO:0009507]; chloroplast outer membrane [GO:0009707];	nucleotide binding [GO:0000166]; GTPase activity [GO:0003924]; GTP binding [GO:0005525]; identical protein binding [GO:0042802];	NA
TCONS_00021851	XLOC_020980	BGIOSGA036526-TA	BGIOSGA036526	12	4338717	4342905	0.229752	4.36529	4.24793	0.14695	0.816519	UP	OsI_37683	NAD-dependent protein deacylase (EC 3.5.1.-) (Regulatory protein SIR2 homolog)	chromatin silencing [GO:0006342]; regulation of transcription, DNA-templated [GO:0006355]; protein ADP-ribosylation [GO:0006471]; protein deacetylation [GO:0006476]; negative regulation of defense response [GO:0031348]; defense response to bacterium [GO:0042742];	nucleus [GO:0005634]; chromatin silencing complex [GO:0005677]; mitochondrion [GO:0005739]; mitochondrial matrix [GO:0005759];	DNA binding [GO:0003677]; zinc ion binding [GO:0008270]; hydrolase activity [GO:0016787]; NAD-dependent protein deacetylase activity [GO:0034979]; metal ion binding [GO:0046872]; NAD binding [GO:0070403];	NA
TCONS_00021889	XLOC_021016	BGIOSGA036503-TA	BGIOSGA036503	12	4601865	4602513	122.831	451.732	1.87879	0.15975	0.823709	UP	OsI_37718	Uncharacterized protein	glycerol ether metabolic process [GO:0006662]; cell redox homeostasis [GO:0045454];	NA	electron carrier activity [GO:0009055]; protein disulfide oxidoreductase activity [GO:0015035];	NA
TCONS_00021903	XLOC_021030	BGIOSGA036500-TA	BGIOSGA036500	12	4714189	4715836	6.2062	13.1691	1.08537	0.40275	0.909283	UP	OsI_37728	Uncharacterized protein	maltose metabolic process [GO:0000023]; pentose-phosphate shunt [GO:0006098]; photosynthesis [GO:0015979]; starch biosynthetic process [GO:0019252]; isopentenyl diphosphate biosynthetic process, methylerythritol 4-phosphate pathway [GO:0019288]; glucosinolate metabolic process [GO:0019760]; positive regulation of catalytic activity [GO:0043085];	chloroplast [GO:0009507]; photosystem II [GO:0009523]; chloroplast thylakoid [GO:0009534]; chloroplast thylakoid lumen [GO:0009543]; chloroplast stroma [GO:0009570]; thylakoid [GO:0009579]; photosystem II oxygen evolving complex [GO:0009654]; extrinsic component of membrane [GO:0019898]; thylakoid lumen [GO:0031977];	calcium ion binding [GO:0005509];	NA
TCONS_00021914	XLOC_021040	BGIOSGA036497-TA	BGIOSGA036497	12	4787228	4787555	11.905	38.0626	1.67681	0.4416	0.919244	UP	NA	NA	NA	NA	NA	NA
TCONS_00021935	XLOC_021060	BGIOSGA036490-TA	BGIOSGA036490	12	4951486	4961944	1.99044	6.13913	1.62495	0.23445	0.855944	UP	OsI_37750	Uncharacterized protein	7-methylguanosine mRNA capping [GO:0006370]; mRNA processing [GO:0006397]; protein dephosphorylation [GO:0006470]; dephosphorylation [GO:0016311]; peptidyl-tyrosine dephosphorylation [GO:0035335];	nucleus [GO:0005634];	mRNA guanylyltransferase activity [GO:0004484]; polynucleotide 5'-phosphatase activity [GO:0004651]; protein tyrosine phosphatase activity [GO:0004725]; protein tyrosine/serine/threonine phosphatase activity [GO:0008138]; hydrolase activity [GO:0016787]; phosphatase activity [GO:0016791];	NA
TCONS_00021981	XLOC_021104	BGIOSGA036462-TA	BGIOSGA036462	12	5571950	5578186	0.447574	3.54592	2.98596	0.15185	0.821875	UP	OsI_37798	Uncharacterized protein	NA	NA	nucleotide binding [GO:0000166]; ATP binding [GO:0005524]; nucleoside-triphosphatase activity [GO:0017111];	NA
TCONS_00021985	XLOC_021108	BGIOSGA036459-TA	BGIOSGA036459	12	5652895	5657304	0.496677	2.01063	2.01727	0.1265	0.790793	UP	OsI_37806	Uncharacterized protein	defense response [GO:0006952];	NA	ADP binding [GO:0043531];	NA
TCONS_00022066	XLOC_021188	BGIOSGA036427-TA	BGIOSGA036427	12	6607152	6617433	6.80025	21.2536	1.64405	0.21805	0.851678	UP	OsI_37876	Uncharacterized protein	protein metabolic process [GO:0019538];	NA	nucleotide binding [GO:0000166]; protein binding [GO:0005515]; ATP binding [GO:0005524]; nucleoside-triphosphatase activity [GO:0017111];	NA
TCONS_00022115	XLOC_021237	BGIOSGA036405-TA	BGIOSGA036405	12	7188944	7196955	1.44816	3.15086	1.12152	0.40075	0.909125	UP	NA	NA	NA	NA	NA	NA
TCONS_00022168	XLOC_021288	BGIOSGA036389-TA	BGIOSGA036389	12	7849162	7853767	7.3762	33.3812	2.17809	0.06085	0.699489	UP	OsI_37959	Carboxypeptidase (EC 3.4.16.-)	proteolysis [GO:0006508];	vacuole [GO:0005773];	carboxypeptidase activity [GO:0004180]; serine-type carboxypeptidase activity [GO:0004185];	NA
TCONS_00022195	XLOC_021313	BGIOSGA036379-TA	BGIOSGA036379	12	8209582	8217158	12.7885	26.1794	1.03358	0.37575	0.905602	UP	OsI_37977	Uncharacterized protein	biological_process [GO:0008150];	vacuolar membrane [GO:0005774]; membrane [GO:0016020];	molecular_function [GO:0003674];	NA
TCONS_00022205	XLOC_021323	BGIOSGA036374-TA	BGIOSGA036374	12	8288460	8298613	1.09608	4.53541	2.04888	0.08235	0.739766	UP	OsI_37984	Uncharacterized protein	NA	NA	nucleic acid binding [GO:0003676]; metal ion binding [GO:0046872];	NA
TCONS_00022223	XLOC_021339	BGIOSGA036364-TA	BGIOSGA036364	12	8544364	8546736	0.152723	0.767378	2.32902	0.33795	0.896662	UP	OsI_38002	Uncharacterized protein	NA	NA	protein binding [GO:0005515];	NA
TCONS_00022225	XLOC_021341	BGIOSGA036363-TA	BGIOSGA036363	12	8552801	8558928	20.6924	53.417	1.3682	0.22865	0.855359	UP	OsI_38003	Uncharacterized protein	biological_process [GO:0008150];	mitochondrion [GO:0005739]; chloroplast [GO:0009507]; plastid [GO:0009536]; chloroplast inner membrane [GO:0009706]; chloroplast envelope [GO:0009941];	NA	NA
TCONS_00022236	XLOC_021348	BGIOSGA036362-TA	BGIOSGA036362	12	8646322	8652929	6.80377	23.9571	1.81605	0.1035	0.767721	UP	OsI_38009	Uncharacterized protein	NA	NA	binding [GO:0005488];	NA
TCONS_00022263	XLOC_021374	BGIOSGA036348-TA	BGIOSGA036348	12	8885659	8901053	1.30364	3.16492	1.27963	0.33685	0.896662	UP	OsI_38029	Uncharacterized protein	chromatin assembly or disassembly [GO:0006333]; methylation-dependent chromatin silencing [GO:0006346]; biological_process [GO:0008150]; pyrimidine ribonucleotide biosynthetic process [GO:0009220]; regulation of flower development [GO:0009909]; histone modification [GO:0016570]; chromatin silencing by small RNA [GO:0031048]; floral organ formation [GO:0048449]; histone H3-K9 methylation [GO:00515…	NA	U1 snRNA binding [GO:0030619]; U2 snRNA binding [GO:0030620];	NA
TCONS_00022281	XLOC_021392	BGIOSGA036341-TA	BGIOSGA036341	12	9048858	9062582	7.09588	15.5928	1.13583	0.40295	0.909283	UP	OsI_38040	Uncharacterized protein	NA	nucleus [GO:0005634];	NA	NA
TCONS_00022325	XLOC_021435	BGIOSGA036321-TA	BGIOSGA036321	12	9946480	9948181	2.58754	5.69177	1.1373	0.3692	0.905602	UP	OsI_38079	Uncharacterized protein	methylation [GO:0032259];	NA	methyltransferase activity [GO:0008168]; O-methyltransferase activity [GO:0008171]; protein dimerization activity [GO:0046983];	NA
TCONS_00022426	XLOC_021534	BGIOSGA036284-TA	BGIOSGA036284	12	11211145	11211787	1.04519	2.1635	1.0496	0.60685	0.952308	UP	OsI_38168	Uncharacterized protein	NA	NA	protein binding [GO:0005515]; zinc ion binding [GO:0008270]; metal ion binding [GO:0046872];	NA
TCONS_00022532	XLOC_021638	BGIOSGA036237-TA	BGIOSGA036237	12	12824151	12827733	2.62095	9.50915	1.85923	0.1841	0.836419	UP	NA	NA	NA	NA	NA	NA
TCONS_00022576	XLOC_021681	BGIOSGA036218-TA	BGIOSGA036218	12	13357297	13361795	2.52848	5.24878	1.05371	0.36255	0.903817	UP	OsI_38279	Uncharacterized protein	defense response [GO:0006952];	NA	ADP binding [GO:0043531];	NA
TCONS_00022603	XLOC_021708	BGIOSGA036210-TA	BGIOSGA036210	12	13631110	13634173	0.851872	3.24161	1.928	0.2938	0.894485	UP	NA	NA	NA	NA	NA	NA
TCONS_00022620	XLOC_021725	BGIOSGA036203-TA	BGIOSGA036203	12	13792353	13801338	0.253999	0.814863	1.68174	0.1864	0.837001	UP	OsI_38308	Uncharacterized protein	NA	NA	ATP binding [GO:0005524];	NA
TCONS_00022669	XLOC_021770	BGIOSGA036188-TA	BGIOSGA036188	12	14289676	14290748	8.11683	20.3496	1.32601	0.43615	0.917563	UP	NA	NA	NA	NA	NA	NA
TCONS_00022672	XLOC_021772	BGIOSGA036187-TA	BGIOSGA036187	12	14311390	14317980	4.14712	9.7433	1.2323	0.3623	0.903817	UP	GCP1 OsI_38344	Probable tRNA N6-adenosine threonylcarbamoyltransferase, mitochondrial (EC 2.3.1.234) (Glycoprotease 1) (N6-L-threonylcarbamoyladenine synthase) (t(6)A37 threonylcarbamoyladenosine biosynthesis protein GCP1) (tRNA threonylcarbamoyladenosine biosynthesis protein GCP1) (t(6)A synthase)	tRNA threonylcarbamoyladenosine modification [GO:0002949]; proteolysis [GO:0006508]; embryo development [GO:0009790]; embryo development ending in seed dormancy [GO:0009793]; mRNA modification [GO:0016556];	mitochondrial inner membrane [GO:0005743];	metalloendopeptidase activity [GO:0004222]; transferase activity, transferring acyl groups other than amino-acyl groups [GO:0016747]; metal ion binding [GO:0046872];	NA
TCONS_00022673	XLOC_021773	BGIOSGA036186-TA	BGIOSGA036186	12	14322300	14323298	2.51353	8.75623	1.8006	0.1617	0.824189	UP	NA	NA	NA	NA	NA	NA
TCONS_00022694	XLOC_021791	BGIOSGA036178-TA	BGIOSGA036178	12	14684585	14686567	3.2207	10.7388	1.73738	0.3152	0.895792	UP	OsI_38362	Uncharacterized protein	transcription, DNA-templated [GO:0006351]; cellular metabolic process [GO:0044237];	NA	nucleotide binding [GO:0000166]; catalytic activity [GO:0003824]; DNA-directed RNA polymerase activity [GO:0003899];	NA
TCONS_00022753	XLOC_021848	BGIOSGA036154-TA	BGIOSGA036154	12	15206397	15208489	14.8313	39.695	1.42031	0.2135	0.851476	UP	OsI_38412	Uncharacterized protein	chloroplast fission [GO:0010020]; regulation of barrier septum assembly [GO:0032955]; cell division [GO:0051301];	chloroplast [GO:0009507]; chloroplast inner membrane [GO:0009706];	identical protein binding [GO:0042802]; ATPase binding [GO:0051117];	NA
TCONS_00022755	XLOC_021850	BGIOSGA036153-TA	BGIOSGA036153	12	15211002	15215818	2.93922	22.6002	2.94283	0.0358	0.596931	UP	OsI_38413	Uncharacterized protein	NA	chloroplast [GO:0009507]; chloroplast thylakoid membrane [GO:0009535]; NAD(P)H dehydrogenase complex (plastoquinone) [GO:0010598];	heat shock protein binding [GO:0031072];	NA
TCONS_00022760	XLOC_021855	BGIOSGA036152-TA	BGIOSGA036152	12	15313797	15315237	2.00319	7.30657	1.86689	0.3375	0.896662	UP	NA	NA	NA	NA	NA	NA
TCONS_00022775	XLOC_021870	BGIOSGA036143-TA	BGIOSGA036143	12	15427721	15436280	32.4004	80.5407	1.3137	0.31365	0.895792	UP	OsI_38434	Uncharacterized protein	allantoin transport [GO:0015720]; uracil transport [GO:0015857]; xanthine transport [GO:0042906]; nitrogen compound transport [GO:0071705];	plasma membrane [GO:0005886]; chloroplast [GO:0009507]; integral component of membrane [GO:0016021];	allantoin uptake transmembrane transporter activity [GO:0005274]; uracil transmembrane transporter activity [GO:0015210]; uracil:cation symporter activity [GO:0015505]; xanthine transmembrane transporter activity [GO:0042907];	NA
TCONS_00022809	XLOC_021904	BGIOSGA036127-TA	BGIOSGA036127	12	15698757	15699744	1.15217	6.79344	2.55978	0.15475	0.821875	UP	NA	NA	NA	NA	NA	NA
TCONS_00022811	XLOC_021906	BGIOSGA036126-TA	BGIOSGA036126	12	15705570	15709777	81.6733	287.82	1.81723	0.1802	0.832464	UP	OsI_38464	Uncharacterized protein	NA	NA	protein binding [GO:0005515];	NA
TCONS_00022817	XLOC_021911	BGIOSGA036123-TA	BGIOSGA036123	12	15745224	15747900	3.84147	11.453	1.576	0.2923	0.893117	UP	OsI_38470	Uncharacterized protein	NA	NA	zinc ion binding [GO:0008270];	NA
TCONS_00022857	XLOC_021950	BGIOSGA036098-TA	BGIOSGA036098	12	16112179	16114930	38.4848	178.987	2.2175	0.2309	0.855944	UP	OsI_38508	Uncharacterized protein	NA	endoplasmic reticulum [GO:0005783];	NA	NA
TCONS_00022862	XLOC_021955	BGIOSGA036093-TA	BGIOSGA036093	12	16133153	16137893	49.3832	101.17	1.03469	0.37115	0.905602	UP	OsI_38513	Uncharacterized protein	biological_process [GO:0008150];	NA	molecular_function [GO:0003674]; protein binding [GO:0005515];	NA
TCONS_00022868	XLOC_021961	BGIOSGA036092-TA	BGIOSGA036092	12	16209944	16212869	0.328275	0.758322	1.2079	0.5778	0.949441	UP	OsI_38516	Uncharacterized protein	NA	NA	DNA binding [GO:0003677]; chromatin binding [GO:0003682];	NA
TCONS_00022902	XLOC_021994	BGIOSGA036079-TA	BGIOSGA036079	12	16579878	16583694	3.26779	6.72858	1.04199	0.42685	0.913044	UP	OsI_38558	Uncharacterized protein	chromatin assembly or disassembly [GO:0006333]; protein import into nucleus [GO:0006606]; biological_process [GO:0008150];	NA	DNA binding [GO:0003677];	NA
TCONS_00022918	XLOC_022007	BGIOSGA036074-TA	BGIOSGA036074	12	16661417	16668157	18.8656	49.6169	1.39507	0.2288	0.855359	UP	OsI_38572	Peroxidase (EC 1.11.1.7)	response to oxidative stress [GO:0006979]; oxidation-reduction process [GO:0055114];	NA	peroxidase activity [GO:0004601]; oxidoreductase activity [GO:0016491]; heme binding [GO:0020037]; metal ion binding [GO:0046872];	NA
TCONS_00022938	XLOC_022027	BGIOSGA036067-TA	BGIOSGA036067	12	16889239	16891838	13.3192	73.4999	2.46423	0.0851	0.74642	UP	OsI_38583	Acyl carrier protein	fatty acid biosynthetic process [GO:0006633];	chloroplast [GO:0009507];	NA	NA
TCONS_00022958	XLOC_022047	BGIOSGA036055-TA	BGIOSGA036055	12	17161306	17161723	2.19304	7.45043	1.76439	0.4355	0.916887	UP	NA	NA	NA	NA	NA	NA
TCONS_00023064	XLOC_022148	BGIOSGA036018-TA	BGIOSGA036018	12	18240469	18242560	0.236449	0.802055	1.76218	0.30895	0.895792	UP	OsI_38705	Uncharacterized protein	response to oxidative stress [GO:0006979]; response to salt stress [GO:0009651]; response to abscisic acid [GO:0009737]; mitochondrial ATP synthesis coupled electron transport [GO:0042775];	mitochondrion [GO:0005739];	protein binding [GO:0005515];	NA
TCONS_00023074	XLOC_022158	BGIOSGA036014-TA	BGIOSGA036014	12	18367285	18372540	0.872079	5.51515	2.66087	0.05585	0.678322	UP	OsI_38715	Lipoxygenase (EC 1.13.11.-)	fatty acid biosynthetic process [GO:0006633]; oxylipin biosynthetic process [GO:0031408]; oxidation-reduction process [GO:0055114];	NA	iron ion binding [GO:0005506]; protein binding [GO:0005515]; linoleate 13S-lipoxygenase activity [GO:0016165]; oxidoreductase activity [GO:0016491]; oxidoreductase activity, acting on single donors with incorporation of molecular oxygen, incorporation of two atoms of oxygen [GO:0016702]; metal ion binding [GO:0046872]; dioxygenase activity [GO:0051213];	NA
TCONS_00023082	XLOC_022166	BGIOSGA036009-TA	BGIOSGA036009	12	18446154	18448255	0.945418	2.50501	1.40579	0.417	0.912156	UP	OsI_38723	Uncharacterized protein	pseudouridine synthesis [GO:0001522]; protein folding [GO:0006457]; response to heat [GO:0009408]; RNA modification [GO:0009451]; response to high light intensity [GO:0009644]; response to endoplasmic reticulum stress [GO:0034976]; response to hydrogen peroxide [GO:0042542];	NA	RNA binding [GO:0003723]; pseudouridine synthase activity [GO:0009982];	NA
TCONS_00023093	XLOC_022175	BGIOSGA036004-TA	BGIOSGA036004	12	18510450	18515228	2.04156	12.5121	2.61558	0.06625	0.706241	UP	OsI_38730	Uncharacterized protein	cellular iron ion homeostasis [GO:0006879]; iron ion transmembrane transport [GO:0034755];	chloroplast envelope [GO:0009941]; integral component of membrane [GO:0016021];	transporter activity [GO:0005215]; iron ion transmembrane transporter activity [GO:0005381];	NA
TCONS_00023097	XLOC_022179	BGIOSGA036003-TA	BGIOSGA036003	12	18569201	18569653	16.4364	168.442	3.35729	0.02495	0.589121	UP	OsI_38734	Uncharacterized protein	translation [GO:0006412]; methylglyoxal catabolic process to D-lactate via S-lactoyl-glutathione [GO:0019243]; ribosome biogenesis [GO:0042254];	ribosome [GO:0005840];	structural constituent of ribosome [GO:0003735]; rRNA binding [GO:0019843];	NA
TCONS_00023100	XLOC_022182	BGIOSGA036002-TA	BGIOSGA036002	12	18585899	18588196	3.00966	25.4755	3.08144	0.0325	0.589121	UP	OsI_38738	Uncharacterized protein	translation [GO:0006412]; methylglyoxal catabolic process to D-lactate via S-lactoyl-glutathione [GO:0019243]; ribosome biogenesis [GO:0042254];	ribosome [GO:0005840];	structural constituent of ribosome [GO:0003735]; rRNA binding [GO:0019843];	NA
TCONS_00023108	XLOC_022190	BGIOSGA035997-TA	BGIOSGA035997	12	18658360	18661405	0.295452	1.00352	1.76408	0.34375	0.896662	UP	OsI_38747	Uncharacterized protein	defense response [GO:0006952];	NA	ADP binding [GO:0043531];	NA
TCONS_00023132	XLOC_022213	BGIOSGA035988-TA	BGIOSGA035988	12	18823180	18827003	0.198804	2.62265	3.72161	0.15585	0.822696	UP	NA	NA	NA	NA	NA	NA
TCONS_00023189	XLOC_022268	BGIOSGA035960-TA	BGIOSGA035960	12	19273733	19274404	63.0295	173.118	1.45766	0.18865	0.839928	UP	OsI_38846	Uncharacterized protein	response to karrikin [GO:0080167];	chloroplast [GO:0009507]; chloroplast thylakoid membrane [GO:0009535]; thylakoid [GO:0009579];	NA	NA
TCONS_00023191	XLOC_022270	BGIOSGA035958-TA	BGIOSGA035958	12	19295258	19298203	2.6861	6.60621	1.29831	0.33805	0.896662	UP	NA	NA	NA	NA	NA	NA
TCONS_00023240	XLOC_022318	BGIOSGA035937-TA	BGIOSGA035937	12	19661123	19664619	4.24656	9.27092	1.12642	0.31835	0.895792	UP	OsI_38891	Uncharacterized protein	transport [GO:0006810]; cellular iron ion homeostasis [GO:0006879]; response to bacterium [GO:0009617]; response to nematode [GO:0009624]; response to iron ion [GO:0010039]; response to zinc ion [GO:0010043]; defense response to bacterium [GO:0042742]; iron ion homeostasis [GO:0055072];	vacuole [GO:0005773]; vacuolar membrane [GO:0005774]; plasma membrane [GO:0005886]; membrane [GO:0016020];	transporter activity [GO:0005215];	NA
TCONS_00023249	XLOC_022327	BGIOSGA035932-TA	BGIOSGA035932	12	19725969	19728219	0.546237	1.97125	1.85151	0.28865	0.889997	UP	OsI_38900	Uncharacterized protein	protein N-linked glycosylation [GO:0006487]; oligosaccharide-lipid intermediate biosynthetic process [GO:0006490]; response to osmotic stress [GO:0006970]; biosynthetic process [GO:0009058]; response to abscisic acid [GO:0009737]; plant-type cell wall biogenesis [GO:0009832]; mannosylation [GO:0097502];	endoplasmic reticulum [GO:0005783]; endoplasmic reticulum membrane [GO:0005789];	GDP-Man:Man3GlcNAc2-PP-Dol alpha-1,2-mannosyltransferase activity [GO:0004377]; transferase activity, transferring glycosyl groups [GO:0016757];	NA
TCONS_00023274	XLOC_022350	BGIOSGA035923-TA	BGIOSGA035923	12	19979096	19981347	11.6105	33.3902	1.524	0.17875	0.832094	UP	OsI_38916	Uncharacterized protein	sucrose metabolic process [GO:0005985]; protein phosphorylation [GO:0006468]; unsaturated fatty acid biosynthetic process [GO:0006636]; response to water deprivation [GO:0009414]; response to salt stress [GO:0009651]; response to abscisic acid [GO:0009737]; response to gibberellin [GO:0009739]; positive regulation of abscisic acid-activated signaling pathway [GO:0009789]; regulation of seed germi…	nucleus [GO:0005634]; cytoplasm [GO:0005737]; cytosol [GO:0005829];	nucleotide binding [GO:0000166]; protein kinase activity [GO:0004672]; protein serine/threonine kinase activity [GO:0004674]; ATP binding [GO:0005524]; transferase activity, transferring phosphorus-containing groups [GO:0016772];	NA
TCONS_00023329	XLOC_022402	BGIOSGA035899-TA	BGIOSGA035899	12	20560235	20562051	1.10759	5.53351	2.32077	0.2325	0.855944	UP	OsI_38974	Uncharacterized protein	cellular protein modification process [GO:0006464]; lipoate biosynthetic process [GO:0009107];	cytoplasm [GO:0005737];	catalytic activity [GO:0003824]; octanoyltransferase activity [GO:0016415];	NA
TCONS_00023334	XLOC_022407	BGIOSGA035897-TA	BGIOSGA035897	12	20612902	20616109	3.64467	9.66993	1.40772	0.29865	0.895792	UP	OsI_38983	Uncharacterized protein	oxidation-reduction process [GO:0055114];	chloroplast [GO:0009507];	oxidoreductase activity [GO:0016491];	NA
TCONS_00023357	XLOC_022430	BGIOSGA035891-TA	BGIOSGA035891	12	20813902	20814457	2.62917	15.4896	2.55862	0.2038	0.844875	UP	NA	NA	NA	NA	NA	NA
TCONS_00023405	XLOC_022477	BGIOSGA035867-TA	BGIOSGA035867	12	21306108	21310465	0.491649	3.57809	2.86349	0.1553	0.821875	UP	OsI_39055	Uncharacterized protein	NA	NA	thiosulfate sulfurtransferase activity [GO:0004792]; transferase activity [GO:0016740];	NA
TCONS_00023423	XLOC_022495	BGIOSGA035855-TA	BGIOSGA035855	12	21436845	21439450	0.367759	3.69309	3.328	0.3129	0.895792	UP	OsI_39080	Uncharacterized protein	response to superoxide [GO:0000303]; response to hypoxia [GO:0001666]; response to molecule of oomycetes origin [GO:0002240]; cell death [GO:0008219]; plant-type hypersensitive response [GO:0009626]; systemic acquired resistance, salicylic acid mediated signaling pathway [GO:0009862]; regulation of ethylene-activated signaling pathway [GO:0010104]; regulation of hydrogen peroxide metabolic proces…	NA	NA	NA
TCONS_00023427	XLOC_022499	BGIOSGA035852-TA	BGIOSGA035852	12	21458827	21464691	4.83944	16.7685	1.79284	0.1163	0.78263	UP	OsI_39083	Uncharacterized protein	protein phosphorylation [GO:0006468]; metabolic process [GO:0008152];	NA	protein kinase activity [GO:0004672]; protein serine/threonine kinase activity [GO:0004674]; ATP binding [GO:0005524]; transferase activity, transferring phosphorus-containing groups [GO:0016772];	NA
TCONS_00023435	XLOC_022507	BGIOSGA035848-TA	BGIOSGA035848	12	21520699	21529008	3.35751	10.9438	1.70466	0.1444	0.812515	UP	OsI_39091	Uncharacterized protein	NA	NA	GDP-D-glucose phosphorylase activity [GO:0080048];	NA
TCONS_00023444	XLOC_022514	BGIOSGA035842-TA	BGIOSGA035842	12	21592933	21599135	2.45939	6.69156	1.44404	0.21025	0.848407	UP	OsI_39097	Uncharacterized protein	regulation of flower development [GO:0009909]; vegetative to reproductive phase transition of meristem [GO:0010228]; histone H3-K36 methylation [GO:0010452]; histone H3-K4 methylation [GO:0051568];	nucleus [GO:0005634]; cytoplasm [GO:0005737];	protein binding [GO:0005515];	NA
TCONS_00023483	XLOC_022549	BGIOSGA035824-TA	BGIOSGA035824	12	21918039	21925679	0.671683	5.68856	3.08221	0.1309	0.797396	UP	OsI_39137	Uncharacterized protein	transport [GO:0006810]; cation transport [GO:0006812]; potassium ion transport [GO:0006813]; regulation of proton transport [GO:0010155]; protein autophosphorylation [GO:0046777]; transmembrane transport [GO:0055085]; potassium ion transmembrane transport [GO:0071805];	chloroplast [GO:0009507]; integral component of membrane [GO:0016021];	nucleotide binding [GO:0000166]; potassium ion transmembrane transporter activity [GO:0015079]; solute:proton antiporter activity [GO:0015299]; potassium:proton antiporter activity [GO:0015386];	NA
TCONS_00023497	XLOC_022563	BGIOSGA035814-TA	BGIOSGA035814	12	22049944	22053960	54.5817	130.509	1.25766	0.3262	0.896662	UP	OsI_39154	Uncharacterized protein	NA	nucleus [GO:0005634];	DNA binding [GO:0003677];	NA
TCONS_00023498	XLOC_022564	BGIOSGA035813-TA	BGIOSGA035813	12	22057704	22061728	1.96149	6.81431	1.79662	0.19545	0.843509	UP	NA	NA	NA	NA	NA	NA
TCONS_00023520	XLOC_022584	BGIOSGA035804-TA	BGIOSGA035804	12	22267553	22272134	1.93668	5.05997	1.38554	0.28005	0.880471	UP	OsI_39178	Uncharacterized protein	one-carbon metabolic process [GO:0006730]; dihydrofolate biosynthetic process [GO:0006761]; biosynthetic process [GO:0009058]; folic acid-containing compound biosynthetic process [GO:0009396]; embryo development ending in seed dormancy [GO:0009793]; tetrahydrofolylpolyglutamate biosynthetic process [GO:0046901];	mitochondrial matrix [GO:0005759];	tetrahydrofolylpolyglutamate synthase activity [GO:0004326]; ATP binding [GO:0005524]; dihydrofolate synthase activity [GO:0008841]; ligase activity [GO:0016874];	NA
TCONS_00023521	XLOC_022585	BGIOSGA035803-TA	BGIOSGA035803	12	22294935	22295490	0.328646	14.8995	5.50259	0.22305	0.851836	UP	NA	NA	NA	NA	NA	NA
TCONS_00023582	XLOC_022644	BGIOSGA035771-TA	BGIOSGA035771	12	22760052	22760412	1.52229	7.58118	2.31618	0.3574	0.9022	UP	NA	NA	NA	NA	NA	NA
TCONS_00023590	XLOC_022651	BGIOSGA035766-TA	BGIOSGA035766	12	22823625	22826001	15.7804	36.7358	1.21906	0.3601	0.903695	UP	OsI_39262	Uncharacterized protein	regulation of transcription, DNA-templated [GO:0006355];	nucleus [GO:0005634];	DNA binding [GO:0003677]; transcription factor activity, sequence-specific DNA binding [GO:0003700]; sequence-specific DNA binding [GO:0043565];	NA
TCONS_00023599	XLOC_022660	BGIOSGA035759-TA	BGIOSGA035759	12	22864176	22867021	1.53666	4.13027	1.42643	0.27115	0.873239	UP	OsI_39269	Purple acid phosphatase (EC 3.1.3.2)	cellular response to phosphate starvation [GO:0016036];	cell wall [GO:0005618]; plant-type cell wall [GO:0009505];	acid phosphatase activity [GO:0003993]; hydrolase activity [GO:0016787]; metal ion binding [GO:0046872];	NA
TCONS_00023604	XLOC_022665	BGIOSGA035755-TA	BGIOSGA035755	12	22896089	22900123	8.00574	20.8172	1.37867	0.2218	0.851678	UP	OsI_39274	Uncharacterized protein	transport [GO:0006810];	membrane [GO:0016020];	transporter activity [GO:0005215];	NA
TCONS_00023612	XLOC_022673	BGIOSGA035749-TA	BGIOSGA035749	12	23003602	23015972	3.05137	7.00095	1.19809	0.2892	0.89113	UP	OsI_39290	Uncharacterized protein	response to reactive oxygen species [GO:0000302]; transport [GO:0006810]; ion transport [GO:0006811]; cation transport [GO:0006812]; sodium ion transport [GO:0006814]; response to oxidative stress [GO:0006979]; response to salt stress [GO:0009651]; high-affinity potassium ion import [GO:0010163]; lithium ion transport [GO:0010351]; lithium ion export [GO:0010352]; response to hydrogen peroxide [G…	plasma membrane [GO:0005886]; chloroplast envelope [GO:0009941]; membrane [GO:0016020]; integral component of membrane [GO:0016021];	lithium:proton antiporter activity [GO:0010348]; solute:proton antiporter activity [GO:0015299];	NA
TCONS_00023615	XLOC_022676	BGIOSGA035747-TA	BGIOSGA035747	12	23026841	23037434	3.83368	8.18176	1.09368	0.34035	0.896662	UP	OsI_39293	Structural maintenance of chromosomes protein	mitotic cell cycle [GO:0000278]; DNA repair [GO:0006281]; DNA recombination [GO:0006310]; methylation-dependent chromatin silencing [GO:0006346]; RNA processing [GO:0006396]; transport [GO:0006810]; chromosome segregation [GO:0007059]; sister chromatid cohesion [GO:0007062]; mitotic sister chromatid cohesion [GO:0007064]; gravitropism [GO:0009630]; determination of bilateral symmetry [GO:0009855]…	nucleus [GO:0005634]; chromosome [GO:0005694]; cohesin complex [GO:0008278]; chloroplast [GO:0009507];	chromatin binding [GO:0003682]; transporter activity [GO:0005215]; protein binding [GO:0005515]; ATP binding [GO:0005524];	NA
TCONS_00023644	XLOC_022705	BGIOSGA007337-TA	BGIOSGA007337	2	253179	256935	6.05648	37.4433	2.62816	0.02175	0.589121	UP	OsI_05484	Uncharacterized protein	obsolete GTP catabolic process [GO:0006184]; rRNA processing [GO:0006364]; tRNA metabolic process [GO:0006399]; phosphatidylglycerol biosynthetic process [GO:0006655]; nitric oxide biosynthetic process [GO:0006809]; endocytosis [GO:0006897]; response to oxidative stress [GO:0006979]; response to salt stress [GO:0009651]; plastid organization [GO:0009657]; chloroplast organization [GO:0009658]; em…	mitochondrion [GO:0005739]; chloroplast [GO:0009507];	GTPase activity [GO:0003924]; GTP binding [GO:0005525];	NA
TCONS_00023652	XLOC_022713	BGIOSGA007345-TA	BGIOSGA007345	2	333097	336452	6.56433	17.4141	1.40754	0.2172	0.851678	UP	OsI_05495	Uncharacterized protein	carbohydrate metabolic process [GO:0005975]; metabolic process [GO:0008152];	vacuole [GO:0005773]; plant-type cell wall [GO:0009505];	hydrolase activity, hydrolyzing O-glycosyl compounds [GO:0004553]; beta-fructofuranosidase activity [GO:0004564]; sucrose alpha-glucosidase activity [GO:0004575]; hydrolase activity [GO:0016787]; hydrolase activity, acting on glycosyl bonds [GO:0016798];	NA
TCONS_00023654	XLOC_022715	BGIOSGA007347-TA	BGIOSGA007347	2	357737	362178	10.0679	34.2652	1.76698	0.12175	0.78263	UP	OsI_05499	Uncharacterized protein	NA	integral component of membrane [GO:0016021];	NA	NA
TCONS_00023675	XLOC_022735	BGIOSGA007359-TA	BGIOSGA007359	2	520881	522396	0.512235	1.44682	1.49801	0.3885	0.905602	UP	OsI_05525	Uncharacterized protein	oxidation-reduction process [GO:0055114];	NA	monooxygenase activity [GO:0004497]; iron ion binding [GO:0005506]; electron carrier activity [GO:0009055]; oxidoreductase activity [GO:0016491]; oxidoreductase activity, acting on paired donors, with incorporation or reduction of molecular oxygen [GO:0016705]; heme binding [GO:0020037]; metal ion binding [GO:0046872];	NA
TCONS_00023682	XLOC_022742	BGIOSGA007365-TA	BGIOSGA007365	2	598667	600137	0.795978	4.57382	2.5226	0.1644	0.824319	UP	OsI_05538	Uncharacterized protein	tryptophan catabolic process [GO:0006569]; fatty acid metabolic process [GO:0006631]; response to wounding [GO:0009611]; indoleacetic acid biosynthetic process [GO:0009684]; oxidation-reduction process [GO:0055114];	chloroplast envelope [GO:0009941];	monooxygenase activity [GO:0004497]; iron ion binding [GO:0005506]; electron carrier activity [GO:0009055]; oxidoreductase activity, acting on paired donors, with incorporation or reduction of molecular oxygen [GO:0016705]; heme binding [GO:0020037]; metal ion binding [GO:0046872];	NA
TCONS_00023731	XLOC_022789	BGIOSGA007386-TA	BGIOSGA007386	2	935214	939147	10.76	25.6551	1.25357	0.2717	0.873587	UP	OsI_05588	Uncharacterized protein	aromatic amino acid family biosynthetic process [GO:0009073]; response to cytokinin [GO:0009735]; photosystem II assembly [GO:0010207]; iron-sulfur cluster assembly [GO:0016226];	chloroplast [GO:0009507]; chloroplast stroma [GO:0009570]; proplastid stroma [GO:0009571];	molecular_function [GO:0003674];	NA
TCONS_00023735	XLOC_022793	BGIOSGA007390-TA	BGIOSGA007390	2	962155	963536	6.0607	14.3525	1.24375	0.3364	0.896662	UP	OsI_05592	Peptidylprolyl isomerase (EC 5.2.1.8)	protein peptidyl-prolyl isomerization [GO:0000413]; protein folding [GO:0006457];	chloroplast [GO:0009507]; chloroplast thylakoid lumen [GO:0009543]; thylakoid lumen [GO:0031977];	peptidyl-prolyl cis-trans isomerase activity [GO:0003755]; isomerase activity [GO:0016853];	NA
TCONS_00023767	XLOC_022823	BGIOSGA007408-TA	BGIOSGA007408	2	1165496	1167265	0.407272	1.64339	2.01261	0.38185	0.905602	UP	OsI_05627	Uncharacterized protein	biological_process [GO:0008150];	cellular_component [GO:0005575];	molecular_function [GO:0003674];	NA
TCONS_00023801	XLOC_022854	BGIOSGA007432-TA	BGIOSGA007432	2	1429584	1434997	11.2984	36.1013	1.67593	0.2041	0.844875	UP	OsI_05674	Uncharacterized protein	metabolic process [GO:0008152];	NA	catalytic activity [GO:0003824]; glycopeptide alpha-N-acetylgalactosaminidase activity [GO:0033926];	NA
TCONS_00023803	XLOC_022856	BGIOSGA007433-TA	BGIOSGA007433	2	1459499	1459879	2.45275	15.6298	2.67183	0.29835	0.895792	UP	NA	NA	NA	NA	NA	NA
TCONS_00023820	XLOC_022873	BGIOSGA007448-TA	BGIOSGA007448	2	1548712	1552034	22.5251	69.8221	1.63215	0.1406	0.808526	UP	OsI_05694	Uncharacterized protein	transcription, DNA-templated [GO:0006351]; regulation of transcription, DNA-templated [GO:0006355];	nucleus [GO:0005634];	DNA binding [GO:0003677]; transcription factor activity, sequence-specific DNA binding [GO:0003700]; sequence-specific DNA binding [GO:0043565];	NA
TCONS_00023844	XLOC_022897	BGIOSGA007464-TA	BGIOSGA007464	2	1802645	1815184	7.6833	36.6772	2.25508	0.06355	0.706241	UP	OsI_05724	Uncharacterized protein	protein targeting to membrane [GO:0006612]; biological_process [GO:0008150]; positive regulation of flavonoid biosynthetic process [GO:0009963]; regulation of plant-type hypersensitive response [GO:0010363];	plasma membrane [GO:0005886]; chloroplast [GO:0009507];	molecular_function [GO:0003674];	NA
TCONS_00023864	XLOC_022917	BGIOSGA007474-TA	BGIOSGA007474	2	1995870	1999021	1.77875	5.51907	1.63356	0.3517	0.899029	UP	OsI_05748	Uncharacterized protein	lipid metabolic process [GO:0006629]; response to osmotic stress [GO:0006970]; biosynthetic process [GO:0009058]; response to salt stress [GO:0009651]; coenzyme A biosynthetic process [GO:0015937]; cysteine biosynthetic process [GO:0019344]; lipid storage [GO:0019915]; growth [GO:0040007]; regulation of coenzyme A biosynthetic process [GO:0080020];	cytosol [GO:0005829];	catalytic activity [GO:0003824]; dephospho-CoA kinase activity [GO:0004140]; pantetheine-phosphate adenylyltransferase activity [GO:0004595]; ATP binding [GO:0005524]; nucleotidyltransferase activity [GO:0016779];	NA
TCONS_00023885	XLOC_022938	BGIOSGA007488-TA	BGIOSGA007488	2	2205362	2207640	2.12757	4.85658	1.19074	0.34075	0.896662	UP	OsI_05773	Uncharacterized protein	methylation [GO:0032259];	NA	methyltransferase activity [GO:0008168];	NA
TCONS_00023913	XLOC_022966	BGIOSGA007506-TA	BGIOSGA007506	2	2417141	2418487	0.135556	2.01181	3.89153	0.22915	0.855429	UP	OsI_05801	Uncharacterized protein	biological_process [GO:0008150];	NA	molecular_function [GO:0003674];	NA
TCONS_00023966	XLOC_023018	BGIOSGA007535-TA	BGIOSGA007535	2	3054111	3058762	6.23847	15.7447	1.3356	0.2424	0.855944	UP	OsI_05848	Uncharacterized protein	regulation of transcription, DNA-templated [GO:0006355]; positive regulation of transcription, DNA-templated [GO:0045893];	nucleus [GO:0005634];	DNA binding [GO:0003677]; transcription factor activity, sequence-specific DNA binding [GO:0003700]; protein binding [GO:0005515]; zinc ion binding [GO:0008270]; sequence-specific DNA binding [GO:0043565]; metal ion binding [GO:0046872];	NA
TCONS_00023970	XLOC_023022	BGIOSGA007536-TA	BGIOSGA007536	2	3071836	3074627	14.128	92.1628	2.70562	0.04975	0.649876	UP	OsI_05849	Uncharacterized protein	NA	NA	protein binding [GO:0005515];	NA
TCONS_00023990	XLOC_023042	BGIOSGA007550-TA	BGIOSGA007550	2	3195582	3208538	1.07421	3.12289	1.5396	0.26625	0.866887	UP	OsI_05868	Uncharacterized protein	defense response [GO:0006952];	NA	protein binding [GO:0005515]; zinc ion binding [GO:0008270]; ADP binding [GO:0043531]; metal ion binding [GO:0046872];	NA
TCONS_00024002	XLOC_023052	BGIOSGA007554-TA	BGIOSGA007554	2	3259174	3260054	2.96397	16.037	2.4358	0.32735	0.896662	UP	OsI_05876	Uncharacterized protein	cellular amino acid biosynthetic process [GO:0008652]; branched-chain amino acid biosynthetic process [GO:0009082]; response to cadmium ion [GO:0046686]; oxidation-reduction process [GO:0055114];	cell wall [GO:0005618]; mitochondrion [GO:0005739]; chloroplast [GO:0009507]; chloroplast stroma [GO:0009570]; chloroplast envelope [GO:0009941]; apoplast [GO:0048046];	ketol-acid reductoisomerase activity [GO:0004455]; copper ion binding [GO:0005507]; oxidoreductase activity [GO:0016491];	NA
TCONS_00024014	XLOC_023064	BGIOSGA007561-TA	BGIOSGA007561	2	3420242	3424409	1.91304	7.4456	1.96052	0.1565	0.823709	UP	NA	NA	NA	NA	NA	NA
TCONS_00024035	XLOC_023084	EPlOINT00000040302	U2	2	3743071	3743268	44.6088	138.491	1.63439	0.4626	0.920954	UP	NA	NA	NA	NA	NA	NA
TCONS_00024038	XLOC_023087	BGIOSGA007573-TA	BGIOSGA007573	2	3759509	3763162	5.01595	16.0764	1.68035	0.14035	0.808526	UP	NA	NA	NA	NA	NA	NA
TCONS_00024053	XLOC_023102	BGIOSGA007584-TA	BGIOSGA007584	2	3885466	3891691	10.8855	40.433	1.89313	0.1054	0.767721	UP	OsI_05949	Uncharacterized protein	NA	NA	metal ion binding [GO:0046872];	NA
TCONS_00024062	XLOC_023110	BGIOSGA007590-TA	BGIOSGA007590	2	3957730	3958796	5.30096	14.5776	1.45942	0.2483	0.855944	UP	OsI_05959	Uncharacterized protein	NA	NA	copper ion binding [GO:0005507]; electron carrier activity [GO:0009055];	NA
TCONS_00024110	XLOC_023157	BGIOSGA007616-TA	BGIOSGA007616	2	4323583	4323961	8.84998	25.795	1.54335	0.4171	0.912156	UP	OsI_06000	Uncharacterized protein	response to auxin [GO:0009733];	NA	NA	NA
TCONS_00024121	XLOC_023168	BGIOSGA007622-TA	BGIOSGA007622	2	4384838	4387385	33.6494	131.223	1.96337	0.13025	0.796167	UP	OsI_06012	Uncharacterized protein	pentose-phosphate shunt [GO:0006098]; rRNA processing [GO:0006364]; ubiquinone biosynthetic process [GO:0006744]; porphyrin-containing compound biosynthetic process [GO:0006779]; aromatic amino acid family biosynthetic process [GO:0009073]; response to cold [GO:0009409]; salicylic acid biosynthetic process [GO:0009697]; defense response, incompatible interaction [GO:0009814]; leaf morphogenesis […	chloroplast stroma [GO:0009570]; chloroplast envelope [GO:0009941]; apoplast [GO:0048046];	hydroxymethylbilane synthase activity [GO:0004418];	NA
TCONS_00024131	XLOC_023177	BGIOSGA007626-TA	BGIOSGA007626	2	4474995	4487710	3.21235	14.8078	2.20465	0.3192	0.895792	UP	OsI_06020	Uncharacterized protein	biological_process [GO:0008150];	NA	molecular_function [GO:0003674]; protein binding [GO:0005515];	NA
TCONS_00024168	XLOC_023214	BGIOSGA007645-TA	BGIOSGA007645	2	4778384	4779977	6.13595	17.6356	1.52314	0.4957	0.933386	UP	NA	NA	NA	NA	NA	NA
TCONS_00024206	XLOC_023252	BGIOSGA007662-TA	BGIOSGA007662	2	5096616	5099825	5.43321	31.2021	2.52177	0.0683	0.706241	UP	OsI_06090	Uncharacterized protein	metabolic process [GO:0008152];	cytosol [GO:0005829];	catalytic activity [GO:0003824]; phosphoric diester hydrolase activity [GO:0008081]; metal ion binding [GO:0046872];	NA
TCONS_00024214	XLOC_023259	BGIOSGA007667-TA	BGIOSGA007667	2	5170621	5173644	102.287	277.475	1.43973	0.27225	0.873935	UP	OsI_06100	Uncharacterized protein	NA	chloroplast [GO:0009507]; chloroplast thylakoid membrane [GO:0009535]; chloroplast stroma [GO:0009570]; chloroplast envelope [GO:0009941];	NA	NA
TCONS_00024243	XLOC_023287	BGIOSGA007677-TA	BGIOSGA007677	2	5437678	5440303	91.0021	200.377	1.13874	0.31565	0.895792	UP	NA	NA	NA	NA	NA	NA
TCONS_00024310	XLOC_023354	BGIOSGA007718-TA	BGIOSGA007718	2	6067202	6067643	23.241	65.319	1.49083	0.1913	0.840556	UP	OsI_06208	Uncharacterized protein	biological_process [GO:0008150];	NA	molecular_function [GO:0003674];	NA
TCONS_00024342	XLOC_023384	BGIOSGA007735-TA	BGIOSGA007735	2	6360993	6366833	2.67014	7.36749	1.46426	0.2826	0.882764	UP	NA	NA	NA	NA	NA	NA
TCONS_00024354	XLOC_023396	BGIOSGA007745-TA	BGIOSGA007745	2	6485196	6489750	3.61465	7.53981	1.06067	0.4031	0.909283	UP	NA	NA	NA	NA	NA	NA
TCONS_00024362	XLOC_023404	BGIOSGA007748-TA	BGIOSGA007748	2	6583750	6584488	13.8485	30.3848	1.13362	0.31675	0.895792	UP	OsI_06280	Uncharacterized protein	transcription, DNA-templated [GO:0006351]; regulation of transcription, DNA-templated [GO:0006355]; response to water deprivation [GO:0009414]; cutin biosynthetic process [GO:0010143]; wax metabolic process [GO:0010166];	nucleus [GO:0005634];	DNA binding [GO:0003677]; transcription factor activity, sequence-specific DNA binding [GO:0003700]; sequence-specific DNA binding [GO:0043565];	NA
TCONS_00024378	XLOC_023420	BGIOSGA007757-TA	BGIOSGA007757	2	6752718	6754222	0.872812	2.57921	1.56319	0.38425	0.905602	UP	NA	NA	NA	NA	NA	NA
TCONS_00024396	XLOC_023438	BGIOSGA007762-TA	BGIOSGA007762	2	6960539	6963362	34.9016	92.2272	1.4019	0.25605	0.858862	UP	OsI_06319	ADP,ATP carrier protein	transport [GO:0006810];	cytoplasm [GO:0005737]; chloroplast [GO:0009507]; chloroplast envelope [GO:0009941]; membrane [GO:0016020]; integral component of membrane [GO:0016021];	ATP:ADP antiporter activity [GO:0005471]; ATP binding [GO:0005524];	NA
TCONS_00024490	XLOC_023524	BGIOSGA007809-TA	BGIOSGA007809	2	7759313	7761520	1.2382	2.61126	1.0765	0.5312	0.936879	UP	OsI_06412	Uncharacterized protein	cysteine biosynthetic process from serine [GO:0006535];	NA	cysteine synthase activity [GO:0004124];	NA
TCONS_00024498	XLOC_023532	BGIOSGA007813-TA	BGIOSGA007813	2	7826608	7827307	24.8753	86.822	1.80335	0.1148	0.78263	UP	NA	NA	NA	NA	NA	NA
TCONS_00024511	XLOC_023545	BGIOSGA007818-TA	BGIOSGA007818	2	7926779	7930752	1.91275	4.9567	1.37374	0.45645	0.920911	UP	NA	NA	NA	NA	NA	NA
[truncated: 2,916 more rows]

## Sheet: WBPH Down_Regulated
Cuffmerge Transcript ID	Cuffmerge Gene ID	Nearest Transcript ID	GFF Gene Name	Chromosome	Transcript Start (bp)	Transcript End (bp)	FPKM S8	FPKM Sample4	log2(fold_change)	P_value	Q_value	Regulation	Gene Name	Uniprot Protein Name	GO_BP	GO_CC	GO_MF	Pathways
[truncated: 4,415 more rows]
