# Supplementary material for: RNA-Sequencing Reveals Differentially Expressed Rice Genes Functionally Associated with Defense against BPH and WBPH in RILs Derived from a Cross between RP2068 and TN1
Source: Rice (N Y). 2021 Mar 6;14:27. doi: 10.1186/s12284-021-00470-3 (PMC7936997; doi:10.1186/s12284-021-00470-3)
Supplement: Supplementary file 4 — Additional file 4: Supplementary Table S4. Mean fold values and Tukey’s HSD for separation of means for 20 genes validated with RT-PCR (semi-quantitative) [file 12284_2021_470_MOESM4_ESM.xlsm]

## Sheet: S Table 4
	S Table4	Mean fold values and Tukey's HSD for separation of means for 20 genes validated with RT-PCR (semi-quantitative)*
	1	B3 DNA binding domain containing protein	LOC_Os03g06850.1				11	Glutathione S-transferase, putative,	LOC_Os01g27210
	RIL#	Average fold change					RIL#	Average fold change					* Negative values are treated as decimal fractions
		BPH6h	BPH12h	WBPH6h	WBPH12h			BPH6h	BPH12h	WBPH6h	WBPH12h
	TR3RR	3.1	1.12	2.14667	1.84333		TR3RR	0.353333	0.723333	0.0566667	0.796667
	TR94RR	2.07667	1.23667	1.12667	2.14667		TR94RR	1.23667	1.31667	0.51	0.206667
	TR145RS	0.276667	1.87667	0.273333	1.00667		TR145RS	0.823333	0.343333	1.17667	0.743333
	TR152SR	0.81	0.276667	1.18333	1.9		TR152SR	0.82	0.353333	0.466667	1.21333
	TR24SS	0.266667	0.636667	0.286667	0.68		TR24SS	0.836667	2.10333	1.41	2.05333
	HSD	0.16	0.07	0.08	0.05		HSD	0.16	0.09	0.06	0.07
	2	HSP	LOC_Os03g21110				12	Multicopper oxidase domain containing protein	LOC_Os01g03530
	TR3RR	2.56333	1.53667	1.35667	2.35667		TR3RR	0.253333	0.373333	0.15	0.406667
	TR94RR	2.05	1.47	1.22	2.47667		TR94RR	1.01333	1.23667	0.666667	0.146667
	TR145RS	0.28	2.76667	0.28	1.36667		TR145RS	1.47667	1.84333	1.64667	1.49
	TR152SR	0.71	0.43	1.63667	1.75		TR152SR	0.606667	0.733333	0.166667	0.236667
	TR24SS	0.28	1.05667	0.273333	1.17333		TR24SS	0.536667	0.536667	0.34	0.513333
	HSD	0.16	0.12	0.09	0.08		HSD	0.13	0.08	0.06	0.24
	3	Aminotransferase domain	LOC_Os04g47190				13	TE kinase	LOC_Os01g50420.1 F
	TR3RR	2.84	1.26333	2.45	1.02333		TR3RR	0.836667	0.64	0.286667	0.17
	TR94RR	2.04	1.13	1.15333	1.97333		TR94RR	0.646667	0.85	0.386667	0.433333
	TR145RS	0.886667	2.10333	0.89	0.99		TR145RS	0.84	1.25333	1.62333	0.843333
	TR152SR	0.973333	0.73	2.26667	1.86		TR152SR	0.973333	0.593333	0.673333	0.68
	TR24SS	0.486667	0.866667	0.463333	0.786667		TR24SS	0.906667	0.286667	0.49	0.24
	HSD	0.15	0.13	0.35	0.07		HSD	0.1	0.04	0.09	0.12
	4	Emp24/gp25L/p24 family protein, putative	LOC_Os03g21110				14	Proton-dependent oligopeptide transport, putative	LOC_Os01g65210
	TR3RR	2.68667	1.34667	1.99	1.78		TR3RR	1.05667	0.836667	1.84	2.47
	TR94RR	1.80333	1.49667	2.10333	1.68333		TR94RR	0.683333	0.906667	1.57	2.07333
	TR145RS	0.573333	2.00333	1.68333	0.59		TR145RS	0.61	0.753333	0.666667	0.863333
	TR152SR	0.466667	0.843333	1.80333	1.20667		TR152SR	0.963333	0.726667	2.24333	1.81667
	TR24SS	0.536667	0.65	0.783333	1.11667		TR24SS	0.88	0.916667	0.91	0.963333
	HSD	0.12	0.06	0.24	0.04		HSD	0.11	0.07	0.27	0.08
	5	CutA, chloroplast precursor, putative	LOC_Os03g08800				15	Isoflavone reductase, putative	LOC_Os10g01044
	TR3RR	1.67667	1.97	1.58667	2.25		TR3RR	1.27667	0.653333	3.06667	1.97
	TR94RR	1.54	1.78333	0.966667	2.53667		TR94RR	0.24	0.613333	2.35	1.25
	TR145RS	0.683333	1.87	0.76	0.666667		TR145RS	1.25333	0.936667	0.283333	0.35
	TR152SR	0.543333	0.873333	0.35	1.99333		TR152SR	0.75	0.65	1.67333	2.10667
	TR24SS	0.12	0.136667	0.57	0.94		TR24SS	0.346667	1.18667	1.35	0.8
	HSD	0.19	0.09	0.12	0.1		HSD	0.21	0.11	0.13	0.24
	6	Expressed protein	LOC_Os06g45090				16	Zinc finger, C3HC4 type, domain containing protein, expressed	LOC_Os06g23274
	TR3RR	1.98333	1.08667	1.66667	2.34333		TR3RR	0.783333	0.73	2.09667	1.01
	TR94RR	1.14667	0.113333	0.803333	0.733333		TR94RR	0.376667	0.85	1.31667	2.00333
	TR145RS	0.186667	0.816667	1.64333	1.63667		TR145RS	1.08667	0.71	1.07667	0.93
	TR152SR	0.24	1.35	0.756667	0.313333		TR152SR	0.843333	0.68	2.04333	2.59
	TR24SS	0.87	1.57	0.886667	0.92		TR24SS	0.373333	0.993333	0.373333	0.966667
	HSD	0.21	0.2	0.16	0.09		HSD	0.12	0.09	0.07	0.09
	7	Plant-specific domain TIGR01589 family protein, putative	LOC_Os05g12170				17	Expressed protein	LOC_Os05g12170
	TR3RR	2.1	1.24333	2.14667	0.25		TR3RR	0.206667	0.54	1.58333	2.21
	TR94RR	0.53	0.143333	0.556667	0.236667		TR94RR	0.84	0.95	1.55667	1.99333
	TR145RS	0.383333	0.71	0.693333	0.513333		TR145RS	1.13667	0.54	0.623333	0.14
	TR152SR	0.616667	0.28	0.713333	0.25		TR152SR	0.346667	0.51	1.54333	2.01333
	TR24SS	0.376667	0.756667	0.25	0.36		TR24SS	1.11	1.25333	1.34667	0.61
	HSD	0.15	0.15	0.09	0.09		HSD	0.05	0.12	0.08	0.1
	8	Expressed protein	LOC_Os09g04160				18	CRAL/TRIO domain containing protein	LOC_Os05g18470
	TR3RR	0.97	2.06667	1.23	2.14667		TR3RR	0.146667	0.75	1.95667	1.80667
	TR94RR	0.246667	0.483333	0.706667	0.953333		TR94RR	0.81	1.35	0.236667	0.646667
	TR145RS	0.74	0.31	0.513333	0.206667		TR145RS	0.143333	0.843333	1.52	0.65
	TR152SR	0.22	0.37	1.10667	0.61		TR152SR	1.54333	1.36333	0.843333	1.63667
	TR24SS	0.176667	0.696667	1.81333	0.356667		TR24SS	1.67667	1.20667	1.31333	1.35667
	HSD	0.12	0.16	0.04	0.12		HSD	0.11	0.07	0.15	0.05
	9	Peroxidase precursor, putative	LOC_Os01g73200				19	Growth regulating factor protein, putative	LOC_Os03g47140
	TR3RR	0.31	0.186667	0.17	0.256667		TR3RR	2.83667	1.04667	1.38667	1.45333
	TR94RR	0.0966667	0.483333	0.353333	0.843333		TR94RR	2.54	1.21	1.51333	0.61
	TR145RS	0.54	1.35333	0.236667	1.53667		TR145RS	2.31	1.20333	0.3	0.41
	TR152SR	1.24	1.33667	0.65	0.543333		TR152SR	0.723333	0.426667	0.786667	0.22
	TR24SS	1.24667	2.26333	0.313333	0.583333		TR24SS	0.536667	0.266667	0.176667	0.36
	HSD	0.2	0.08	0.12	0.05		HSD	0.21	0.07	0.07	0.07
	10	Abscisic stress-ripening, putative	LOC_Os01g73250				20	Centromere protein, putative,	LOC_Os03g48490
	TR3RR	0.116667	0.373333	0.143333	0.423333		TR3RR	2.97	0.543333	1.62	1.14333
	TR94RR	0.453333	0.236667	0.363333	0.283333		TR94RR	2.14333	0.186667	0.556667	0.836667
	TR145RS	1.00667	0.65	1.58667	0.536667		TR145RS	1.98	1.15	0.353333	0.836667
	TR152SR	0.75	0.853333	0.676667	0.27		TR152SR	0.54	0.683333	0.51	0.776667
	TR24SS	0.146667	1.65	1.98333	1.24		TR24SS	0.853333	0.623333	0.223333	0.643333
	HSD	0.08	0.04	0.05	0.08		HSD	0.17	0.1	0.15	0.12

## Sheet: Rep mean SD SE
	1	2	3	4	5	6	7	8	9	10	11	12	13	14	15	16	17	18	19	20
	B3 DNA binding domain containing protein	Heat shock protein DnaJ	Aminotransferase domain containing protein, putative	Plant-specific domain TIGR01589 family protein, putative	Expressed protein	Expressed protein	CutA, chloroplast precursor, putative	Emp24/gp25L/p24 family protein, putative	Growth regulating factor protein, putative	Centromere protein, putative,	Proton-dependent oligopeptide transport, putative	Zinc finger, C3HC4 type, domain containing protein, expressed	Isoflavone reductase, putative	Expressed protein	CRAL/TRIO domain containing protein	Multicopper oxidase domain containing protein	peroxidase precursor, putative	abscisic stress-ripening, putative	Glutathione S-transferase, putative,	TE kinase
	LOC_Os03g06850.1	LOC_Os02g46640	LOC_Os04g47190	LOC_Os05g12170	LOC_Os06g45090	LOC_Os09g04160	LOC_Os03g08800	LOC_Os03g21110	LOC_Os03g47140	LOC_Os03g48490	LOC_Os01g65210	LOC_Os06g23274	LOC_Os10g01044	LOC_Os04g52700	LOC_Os05g18470	LOC_Os01g03530	LOC_Os01g73200	LOC_Os01g73250	LOC_Os01g27210	LOC_Os01g50420.1 F
TR94-6hrs-R1	2.16	1.99	2.06	0.54	1.15	0.25	1.68	1.84	2.6	2.15	0.67	0.28	0.25	0.84	0.79	1.02	0.09	0.4	1.32	0.66
TR94-6hrs-R2	1.93	2.06	2.05	0.41	1.3	0.21	1.54	1.82	2.55	2.18	0.7	0.4	0.23	0.85	0.84	1.01	0.05	0.44	1.14	0.65
TR94-6hrs-R3	2.14	2.1	2.01	0.64	0.99	0.28	1.4	1.75	2.47	2.1	0.68	0.45	0.24	0.83	0.8	1.01	0.15	0.52	1.25	0.63
TR94-6hrs Mean	2.07667	2.05	2.04	0.53	1.14667	0.246667	1.54	1.80333	2.54	2.14333	0.683333	0.376667	0.24	0.84	0.81	1.01333	0.0966667	0.453333	1.23667	0.646667
STDEV	0.12741	0.0556776	0.0264575	0.115326	0.155027	0.0351188	0.14	0.0472582	0.0655744	0.0404145	0.0152753	0.0873689	0.01	0.01	0.0264575	0.0057735	0.0503322	0.061101	0.0907377	0.0152753
Std error	0.0735603	0.0321455	0.0152753	0.0665833	0.0895048	0.0202759	0.080829	0.0272845	0.0378594	0.0233333	0.00881917	0.0504425	0.0057735	0.0057735	0.0152753	0.00333333	0.0290593	0.0352767	0.0523874	0.00881917
TR94-12hrs-R1	1.25	1.44	1.08	0.13	0.09	0.45	1.8	1.48	1.22	0.17	0.87	0.85	0.6	0.97	1.36	1.3	0.43	0.26	1.35	0.84
TR94-12hrs-R2	1.22	1.46	1.18	0.2	0.14	0.49	1.73	1.5	1.19	0.18	0.95	0.82	0.65	0.99	1.35	1.2	0.5	0.22	1.31	0.86
TR94-12hrs-R3	1.24	1.51	1.13	0.1	0.11	0.51	1.82	1.51	1.22	0.21	0.9	0.88	0.59	0.89	1.34	1.21	0.52	0.23	1.29	0.85
TR94-12hrs Mean	1.23667	1.47	1.13	0.143333	0.113333	0.483333	1.78333	1.49667	1.21	0.186667	0.906667	0.85	0.613333	0.95	1.35	1.23667	0.483333	0.236667	1.31667	0.85
STDEV	0.0152753	0.0360555	0.05	0.051316	0.0251661	0.0305505	0.0472582	0.0152753	0.0173205	0.0208167	0.0404145	0.03	0.0321455	0.052915	0.01	0.0550757	0.0472582	0.0208167	0.0305505	0.01
Std error	0.00881917	0.0208167	0.0288675	0.0296273	0.0145297	0.0176383	0.0272845	0.00881917	0.01	0.0120185	0.0233333	0.0173205	0.0185592	0.0305505	0.0057735	0.031798	0.0272845	0.0120185	0.0176383	0.0057735
TR94-6hrs-R1	1.13	1.23	1.1	0.49	0.8	0.72	0.96	2.09	1.51	0.56	1.59	1.35	2.36	1.57	0.23	0.68	0.25	0.36	0.52	0.39
TR94-6hrs-R2	1.13	1.22	1.2	0.62	0.81	0.69	0.97	2.1	1.53	0.52	1.44	1.3	2.35	1.6	0.24	0.65	0.43	0.38	0.51	0.34
TR94-6hrs-R3	1.12	1.21	1.16	0.56	0.8	0.71	0.97	2.12	1.5	0.59	1.68	1.3	2.34	1.5	0.24	0.67	0.38	0.35	0.5	0.43
TR94-6hrs Mean	1.12667	1.22	1.15333	0.556667	0.803333	0.706667	0.966667	2.10333	1.51333	0.556667	1.57	1.31667	2.35	1.55667	0.236667	0.666667	0.353333	0.363333	0.51	0.386667
STDEV	0.0057735	0.01	0.0503322	0.0650641	0.0057735	0.0152753	0.0057735	0.0152753	0.0152753	0.0351188	0.121244	0.0288675	0.01	0.051316	0.0057735	0.0152753	0.0929157	0.0152753	0.01	0.0450925
Std error	0.00333333	0.0057735	0.0290593	0.0375648	0.00333333	0.00881917	0.00333333	0.00881917	0.00881917	0.0202759	0.07	0.0166667	0.0057735	0.0296273	0.00333333	0.00881917	0.0536449	0.00881917	0.0057735	0.0260342
TR94-12hrs-R1	2.13	2.46	1.98	0.22	0.72	0.96	2.56	1.68	0.62	0.84	2.01	2	1.24	1.94	0.64	0.12	0.83	0.29	0.18	0.43
TR94-12hrs-R2	2.15	2.48	1.95	0.26	0.75	0.95	2.54	1.69	0.59	0.9	2.11	2.01	1.25	2.04	0.65	0.16	0.86	0.28	0.19	0.45
TR94-12hrs-R3	2.16	2.49	1.99	0.23	0.73	0.95	2.51	1.68	0.62	0.77	2.1	2	1.26	2	0.65	0.16	0.84	0.28	0.25	0.42
TR94-12hrs Mean	2.14667	2.47667	1.97333	0.236667	0.733333	0.953333	2.53667	1.68333	0.61	0.836667	2.07333	2.00333	1.25	1.99333	0.646667	0.146667	0.843333	0.283333	0.206667	0.433333
STDEV	0.0152753	0.0152753	0.0208167	0.0208167	0.0152753	0.0057735	0.0251661	0.0057735	0.0173205	0.0650641	0.0550757	0.0057735	0.01	0.0503322	0.0057735	0.023094	0.0152753	0.0057735	0.0378594	0.0152753
Std error	0.00881917	0.00881917	0.0120185	0.0120185	0.00881917	0.00333333	0.0145297	0.00333333	0.01	0.0375648	0.031798	0.00333333	0.0057735	0.0290593	0.00333333	0.0133333	0.00881917	0.00333333	0.0218581	0.00881917
TR3-6hrs-R1	3.05	2.45	2.85	2.12	1.95	0.98	1.69	2.7	2.9	2.97	1.05	0.79	1.31	0.21	0.14	0.23	0.3	0.12	0.36	0.84
TR3-6hrs-R2	3.1	2.56	2.88	2.1	1.96	0.96	1.68	2.68	2.75	3.01	1.08	0.75	1.25	0.21	0.11	0.25	0.32	0.12	0.35	0.78
TR3-6hrs-R3	3.15	2.68	2.79	2.08	2.04	0.97	1.66	2.68	2.86	2.93	1.04	0.81	1.27	0.2	0.19	0.28	0.31	0.11	0.35	0.89
TR3-6hrs Mean	3.1	2.56333	2.84	2.1	1.98333	0.97	1.67667	2.68667	2.83667	2.97	1.05667	0.783333	1.27667	0.206667	0.146667	0.253333	0.31	0.116667	0.353333	0.836667
STDEV	0.05	0.115036	0.0458258	0.02	0.0493288	0.01	0.0152753	0.011547	0.0776745	0.04	0.0208167	0.0305505	0.0305505	0.0057735	0.0404145	0.0251661	0.01	0.0057735	0.0057735	0.0550757
Std error	0.0288675	0.0664162	0.0264575	0.011547	0.02848	0.0057735	0.00881917	0.00666667	0.0448454	0.023094	0.0120185	0.0176383	0.0176383	0.00333333	0.0233333	0.0145297	0.0057735	0.00333333	0.00333333	0.031798
TR3-12hrs-R1	1.15	1.55	1.26	1.24	1.07	2.05	1.99	1.36	1.02	0.53	0.85	0.74	0.65	0.53	0.75	0.37	0.15	0.38	0.74	0.65
TR3-12hrs-R2	1.1	1.53	1.28	1.25	1.09	2	2.01	1.34	1.03	0.56	0.84	0.73	0.67	0.55	0.76	0.35	0.21	0.38	0.76	0.63
TR3-12hrs-R3	1.11	1.53	1.25	1.24	1.1	2.15	1.91	1.34	1.09	0.54	0.82	0.72	0.64	0.54	0.74	0.4	0.2	0.36	0.67	0.64
TR3-12hrs-Mean	1.12	1.53667	1.26333	1.24333	1.08667	2.06667	1.97	1.34667	1.04667	0.543333	0.836667	0.73	0.653333	0.54	0.75	0.373333	0.186667	0.373333	0.723333	0.64
STDEV	0.0264575	0.011547	0.0152753	0.0057735	0.0152753	0.0763763	0.052915	0.011547	0.0378594	0.0152753	0.0152753	0.01	0.0152753	0.01	0.01	0.0251661	0.0321455	0.011547	0.0472582	0.01
Std error	0.0152753	0.00666667	0.00881917	0.00333333	0.00881917	0.0440959	0.0305505	0.00666667	0.0218581	0.00881917	0.00881917	0.0057735	0.00881917	0.0057735	0.0057735	0.0145297	0.0185592	0.00666667	0.0272845	0.0057735
TR3-6hrs-R1	2.16	1.36	2.25	2.15	1.56	1.24	1.49	1.98	1.36	1.63	1.88	2.08	3.1	1.59	1.82	0.16	0.18	0.16	0.03	0.26
TR3-6hrs-R2	2.18	1.4	2.8	2.15	1.75	1.22	1.58	1.99	1.42	1.61	1.9	2.11	3.05	1.59	2.04	0.14	0.17	0.15	0.09	0.31
TR3-6hrs-R3	2.1	1.31	2.3	2.14	1.69	1.23	1.69	2	1.38	1.62	1.74	2.1	3.05	1.57	2.01	0.15	0.16	0.12	0.05	0.29
TR3-6hrs Mean	2.14667	1.35667	2.45	2.14667	1.66667	1.23	1.58667	1.99	1.38667	1.62	1.84	2.09667	3.06667	1.58333	1.95667	0.15	0.17	0.143333	0.0566667	0.286667
STDEV	0.0416333	0.0450925	0.304138	0.0057735	0.0971253	0.01	0.100167	0.01	0.0305505	0.01	0.087178	0.0152753	0.0288675	0.011547	0.119304	0.01	0.01	0.0208167	0.0305505	0.0251661
Std error	0.024037	0.0260342	0.175594	0.00333333	0.0560753	0.0057735	0.0578312	0.0057735	0.0176383	0.0057735	0.0503322	0.00881917	0.0166667	0.00666667	0.0688799	0.0057735	0.0057735	0.0120185	0.0176383	0.0145297
TR3-12hrs-R1	1.84	2.35	1	0.2	2.35	2.16	2.24	1.76	1.45	1.1	2.5	1.01	2	2.2	1.8	0.5	0.28	0.42	0.79	0.12
TR3-12hrs-R2	1.86	2.36	1.03	0.3	2.3	2.17	2.21	1.78	1.45	1.18	2.45	1.01	1.95	2.22	1.82	0.55	0.25	0.4	0.78	0.25
TR3-12hrs-R3	1.83	2.36	1.04	0.25	2.38	2.11	2.3	1.8	1.46	1.15	2.46	1.01	1.96	2.21	1.8	0.17	0.24	0.45	0.82	0.14
TR3-12hrs-Mean	1.84333	2.35667	1.02333	0.25	2.34333	2.14667	2.25	1.78	1.45333	1.14333	2.47	1.01	1.97	2.21	1.80667	0.406667	0.256667	0.423333	0.796667	0.17
STDEV	0.0152753	0.0057735	0.0208167	0.05	0.0404145	0.0321455	0.0458258	0.02	0.0057735	0.0404145	0.0264575	0	0.0264575	0.01	0.011547	0.206478	0.0208167	0.0251661	0.0208167	0.07
Std error	0.00881917	0.00333333	0.0120185	0.0288675	0.0233333	0.0185592	0.0264575	0.011547	0.00333333	0.0233333	0.0152753	0	0.0152753	0.0057735	0.00666667	0.11921	0.0120185	0.0145297	0.0120185	0.0404145
TR145-6hrs-R1	0.24	0.28	0.78	0.38	0.16	0.74	0.7	0.55	2.45	1.85	0.63	1.08	1.26	1.11	0.12	1.39	0.72	1	0.86	0.86
TR145-6hrs-R2	0.32	0.25	0.95	0.39	0.18	0.75	0.66	0.57	2.18	2.1	0.56	1.07	1.24	1.17	0.15	1.59	0.52	0.99	0.73	0.89
TR145-6hrs-R3	0.27	0.31	0.93	0.38	0.22	0.73	0.69	0.6	2.3	1.99	0.64	1.11	1.26	1.13	0.16	1.45	0.38	1.03	0.88	0.77
TR145-6hrs-Mean	0.276667	0.28	0.886667	0.383333	0.186667	0.74	0.683333	0.573333	2.31	1.98	0.61	1.08667	1.25333	1.13667	0.143333	1.47667	0.54	1.00667	0.823333	0.84
STDEV	0.0404145	0.03	0.0929157	0.0057735	0.0305505	0.01	0.0208167	0.0251661	0.135277	0.1253	0.043589	0.0208167	0.011547	0.0305505	0.0208167	0.102632	0.17088	0.0208167	0.0814453	0.06245
Std error	0.0233333	0.0173205	0.0536449	0.00333333	0.0176383	0.0057735	0.0120185	0.0145297	0.0781025	0.0723418	0.0251661	0.0120185	0.00666667	0.0176383	0.0120185	0.0592546	0.0986577	0.0120185	0.0470225	0.0360555
TR145-12hrs-R1	1.9	2.75	2.01	0.7	0.8	0.2	1.85	2	1.17	1.13	0.77	0.67	1.01	0.55	0.84	1.85	1.37	0.66	0.34	1.26
TR145-12hrs-R2	1.88	2.7	2.11	0.71	0.77	0.4	1.87	2	1.23	1.14	0.73	0.75	0.87	0.53	0.86	1.87	1.35	0.64	0.35	1.28
TR145-12hrs-R3	1.85	2.85	2.19	0.72	0.88	0.33	1.89	2.01	1.21	1.18	0.76	0.71	0.93	0.54	0.83	1.81	1.34	0.65	0.34	1.22
TR145-12hrs-Mean	1.87667	2.76667	2.10333	0.71	0.816667	0.31	1.87	2.00333	1.20333	1.15	0.753333	0.71	0.936667	0.54	0.843333	1.84333	1.35333	0.65	0.343333	1.25333
STDEV	0.0251661	0.0763763	0.090185	0.01	0.0568624	0.101489	0.02	0.0057735	0.0305505	0.0264575	0.0208167	0.04	0.0702377	0.01	0.0152753	0.0305505	0.0152753	0.01	0.0057735	0.0305505
Std error	0.0145297	0.0440959	0.0520683	0.0057735	0.0328295	0.0585947	0.011547	0.00333333	0.0176383	0.0152753	0.0120185	0.023094	0.0405518	0.0057735	0.00881917	0.0176383	0.00881917	0.0057735	0.00333333	0.0176383
TR145-6hrs-R1	0.23	0.27	0.92	0.7	1.65	0.53	0.78	1.66	0.28	0.36	0.65	1.07	0.21	0.62	1.54	1.66	0.21	1.6	1.16	1.61
TR145-6hrs-R2	0.28	0.25	0.88	0.68	1.65	0.52	0.74	1.7	0.32	0.38	0.66	1.07	0.32	0.63	1.52	1.64	0.24	1.59	1.19	1.62
TR145-6hrs-R3	0.31	0.32	0.87	0.7	1.63	0.49	0.76	1.69	0.3	0.32	0.69	1.09	0.32	0.62	1.5	1.64	0.26	1.57	1.18	1.64
TR145-6hrs-Mean	0.273333	0.28	0.89	0.693333	1.64333	0.513333	0.76	1.68333	0.3	0.353333	0.666667	1.07667	0.283333	0.623333	1.52	1.64667	0.236667	1.58667	1.17667	1.62333
STDEV	0.0404145	0.0360555	0.0264575	0.011547	0.011547	0.0208167	0.02	0.0208167	0.02	0.0305505	0.0208167	0.011547	0.0635085	0.0057735	0.02	0.011547	0.0251661	0.0152753	0.0152753	0.0152753
Std error	0.0233333	0.0208167	0.0152753	0.00666667	0.00666667	0.0120185	0.011547	0.0120185	0.011547	0.0176383	0.0120185	0.00666667	0.0366667	0.00333333	0.011547	0.00666667	0.0145297	0.00881917	0.00881917	0.00881917
TR145-12hrs-R1	1.01	1.35	0.99	0.53	1.64	0.11	0.59	0.6	0.42	0.82	0.87	0.92	0.29	0.11	0.66	1.48	1.53	0.48	0.75	0.82
TR145-12hrs-R2	1.02	1.36	0.99	0.5	1.7	0.25	0.69	0.59	0.4	0.85	0.89	0.9	0.38	0.15	0.64	1.5	1.54	0.58	0.71	0.88
TR145-12hrs-R3	0.99	1.39	0.99	0.51	1.57	0.26	0.72	0.58	0.41	0.84	0.83	0.97	0.38	0.16	0.65	1.49	1.54	0.55	0.77	0.83
TR145-12hrs-Mean	1.00667	1.36667	0.99	0.513333	1.63667	0.206667	0.666667	0.59	0.41	0.836667	0.863333	0.93	0.35	0.14	0.65	1.49	1.53667	0.536667	0.743333	0.843333
STDEV	0.0152753	0.0208167	1.35974e-16	0.0152753	0.0650641	0.083865	0.0680686	0.01	0.01	0.0152753	0.0305505	0.0360555	0.0519615	0.0264575	0.01	0.01	0.0057735	0.051316	0.0305505	0.0321455
Std error	0.00881917	0.0120185	7.85046e-17	0.00881917	0.0375648	0.0484195	0.0392994	0.0057735	0.0057735	0.00881917	0.0176383	0.0208167	0.03	0.0152753	0.0057735	0.0057735	0.00333333	0.0296273	0.0176383	0.0185592
TR152-6hrs-R1	0.82	0.72	0.96	0.62	0.21	0.25	0.45	0.44	0.65	0.55	0.98	0.88	0.9	0.32	1.55	0.62	1.25	0.76	0.82	0.98
TR152-6hrs-R2	0.81	0.71	0.99	0.6	0.25	0.28	0.58	0.57	0.75	0.53	0.99	0.86	0.8	0.36	1.58	0.58	1.24	0.74	0.8	0.99
TR152-6hrs-R3	0.8	0.7	0.97	0.63	0.26	0.13	0.6	0.39	0.77	0.54	0.92	0.79	0.55	0.36	1.5	0.62	1.23	0.75	0.84	0.95
TR152-6hrs-Mean	0.81	0.71	0.973333	0.616667	0.24	0.22	0.543333	0.466667	0.723333	0.54	0.963333	0.843333	0.75	0.346667	1.54333	0.606667	1.24	0.75	0.82	0.973333
STDEV	0.01	0.01	0.0152753	0.0152753	0.0264575	0.0793725	0.0814453	0.0929157	0.064291	0.01	0.0378594	0.0472582	0.180278	0.023094	0.0404145	0.023094	0.01	0.01	0.02	0.0208167
Std error	0.0057735	0.0057735	0.00881917	0.00881917	0.0152753	0.0458258	0.0470225	0.0536449	0.0371184	0.0057735	0.0218581	0.0272845	0.104083	0.0133333	0.0233333	0.0133333	0.0057735	0.0057735	0.011547	0.0120185
TR152-12hrs-R1	0.26	0.45	0.76	0.18	1.53	0.37	0.89	0.85	0.44	0.67	0.69	0.65	0.7	0.5	1.3	0.72	1.35	0.86	0.3	0.61
TR152-12hrs-R2	0.29	0.47	0.69	0.28	1.3	0.35	0.88	0.82	0.39	0.61	0.75	0.71	0.65	0.43	1.41	0.73	1.3	0.87	0.41	0.58
TR152-12hrs-R3	0.28	0.37	0.74	0.38	1.22	0.39	0.85	0.86	0.45	0.77	0.74	0.68	0.6	0.6	1.38	0.75	1.36	0.83	0.35	0.59
TR152-12hrs-Mean	0.276667	0.43	0.73	0.28	1.35	0.37	0.873333	0.843333	0.426667	0.683333	0.726667	0.68	0.65	0.51	1.36333	0.733333	1.33667	0.853333	0.353333	0.593333
STDEV	0.0152753	0.052915	0.0360555	0.1	0.160935	0.02	0.0208167	0.0208167	0.0321455	0.080829	0.0321455	0.03	0.05	0.08544	0.0568624	0.0152753	0.0321455	0.0208167	0.0550757	0.0152753
Std error	0.00881917	0.0305505	0.0208167	0.057735	0.0929157	0.011547	0.0120185	0.0120185	0.0185592	0.0466667	0.0185592	0.0173205	0.0288675	0.0493288	0.0328295	0.00881917	0.0185592	0.0120185	0.031798	0.00881917
TR152-6hrs-R1	1.2	1.66	2.26	0.74	0.78	1.13	0.35	1.81	0.76	0.52	2.26	2.06	1.68	1.49	0.88	0.12	0.68	0.69	0.5	0.69
TR152-6hrs-R2	1.16	1.64	2.28	0.69	0.71	1.1	0.36	1.59	0.82	0.46	2.3	2.07	1.58	1.56	0.87	0.16	0.62	0.67	0.46	0.72
TR152-6hrs-R3	1.19	1.61	2.26	0.71	0.78	1.09	0.34	2.01	0.78	0.55	2.17	2	1.76	1.58	0.78	0.22	0.65	0.67	0.44	0.61
TR152-6hrs-Mean	1.18333	1.63667	2.26667	0.713333	0.756667	1.10667	0.35	1.80333	0.786667	0.51	2.24333	2.04333	1.67333	1.54333	0.843333	0.166667	0.65	0.676667	0.466667	0.673333
STDEV	0.0208167	0.0251661	0.011547	0.0251661	0.0404145	0.0208167	0.01	0.210079	0.0305505	0.0458258	0.0665833	0.0378594	0.090185	0.0472582	0.0550757	0.0503322	0.03	0.011547	0.0305505	0.0568624
Std error	0.0120185	0.0145297	0.00666667	0.0145297	0.0233333	0.0120185	0.0057735	0.121289	0.0176383	0.0264575	0.0384419	0.0218581	0.0520683	0.0272845	0.031798	0.0290593	0.0173205	0.00666667	0.0176383	0.0328295
TR152-12hrs-R1	1.89	1.74	1.84	0.2	0.34	0.64	1.97	1.2	0.26	0.75	1.83	2.62	2.05	2.02	1.62	0.21	0.56	0.22	1.2	0.61
TR152-12hrs-R2	1.91	1.76	1.92	0.26	0.29	0.62	1.99	1.19	0.24	0.86	1.8	2.51	2.15	2.06	1.61	0.24	0.53	0.28	1.24	0.69
TR152-12hrs-R3	1.9	1.75	1.82	0.29	0.31	0.57	2.02	1.23	0.16	0.72	1.82	2.64	2.12	1.96	1.68	0.26	0.54	0.31	1.2	0.74
TR152-12hrs-Mean	1.9	1.75	1.86	0.25	0.313333	0.61	1.99333	1.20667	0.22	0.776667	1.81667	2.59	2.10667	2.01333	1.63667	0.236667	0.543333	0.27	1.21333	0.68
STDEV	0.01	0.01	0.052915	0.0458258	0.0251661	0.0360555	0.0251661	0.0208167	0.052915	0.0737111	0.0152753	0.07	0.051316	0.0503322	0.0378594	0.0251661	0.0152753	0.0458258	0.023094	0.0655744
Std error	0.0057735	0.0057735	0.0305505	0.0264575	0.0145297	0.0208167	0.0145297	0.0120185	0.0305505	0.0425572	0.00881917	0.0404145	0.0296273	0.0290593	0.0218581	0.0145297	0.00881917	0.0264575	0.0133333	0.0378594
TR24-6hrs-R1	0.23	0.25	0.57	0.39	0.88	0.11	0.14	0.56	0.59	0.92	0.89	0.36	0.31	1.1	1.66	0.51	1.26	0.15	0.85	0.92
TR24-6hrs-R2	0.28	0.26	0.46	0.43	0.78	0.19	0.09	0.54	0.48	0.79	0.95	0.4	0.36	1.12	1.62	0.57	1.24	0.11	0.76	0.89
TR24-6hrs-R3	0.29	0.33	0.43	0.31	0.95	0.23	0.13	0.51	0.54	0.85	0.8	0.36	0.37	1.11	1.75	0.53	1.24	0.18	0.9	0.91
TR24-6hrs-Mean	0.266667	0.28	0.486667	0.376667	0.87	0.176667	0.12	0.536667	0.536667	0.853333	0.88	0.373333	0.346667	1.11	1.67667	0.536667	1.24667	0.146667	0.836667	0.906667
STDEV	0.0321455	0.043589	0.0737111	0.061101	0.08544	0.061101	0.0264575	0.0251661	0.0550757	0.0650641	0.0754983	0.023094	0.0321455	0.01	0.0665833	0.0305505	0.011547	0.0351188	0.070946	0.0152753
Std error	0.0185592	0.0251661	0.0425572	0.0352767	0.0493288	0.0352767	0.0152753	0.0145297	0.031798	0.0375648	0.043589	0.0133333	0.0185592	0.0057735	0.0384419	0.0176383	0.00666667	0.0202759	0.0409607	0.00881917
TR24-12hrs-R1	0.59	1.02	0.89	0.75	1.59	0.65	0.15	0.66	0.24	0.64	0.93	0.95	1.17	1.23	1.23	0.56	2.28	1.66	2.1	0.3
TR24-12hrs-R2	0.67	1.06	0.85	0.83	1.57	0.71	0.11	0.6	0.29	0.62	0.9	1.06	1.21	1.27	1.2	0.52	2.27	1.64	2.12	0.27
TR24-12hrs-R3	0.65	1.09	0.86	0.69	1.55	0.73	0.15	0.69	0.27	0.61	0.92	0.97	1.18	1.26	1.19	0.53	2.24	1.65	2.09	0.29
TR24-12hrs-Mean	0.636667	1.05667	0.866667	0.756667	1.57	0.696667	0.136667	0.65	0.266667	0.623333	0.916667	0.993333	1.18667	1.25333	1.20667	0.536667	2.26333	1.65	2.10333	0.286667
STDEV	0.0416333	0.0351188	0.0208167	0.0702377	0.02	0.0416333	0.023094	0.0458258	0.0251661	0.0152753	0.0152753	0.0585947	0.0208167	0.0208167	0.0208167	0.0208167	0.0208167	0.01	0.0152753	0.0152753
Std error	0.024037	0.0202759	0.0120185	0.0405518	0.011547	0.024037	0.0133333	0.0264575	0.0145297	0.00881917	0.00881917	0.0338296	0.0120185	0.0120185	0.0120185	0.0120185	0.0120185	0.0057735	0.00881917	0.00881917
TR24-6hrs-R1	0.26	0.27	0.48	0.28	0.92	1.82	0.59	0.8	0.2	0.1	0.85	0.36	1.35	1.32	1.32	0.35	0.3	1.98	1.43	0.46
TR24-6hrs-R2	0.33	0.22	0.45	0.24	0.78	1.81	0.55	0.74	0.14	0.33	0.77	0.35	1.33	1.37	1.3	0.33	0.33	2.01	1.39	0.51
TR24-6hrs-R3	0.27	0.33	0.46	0.23	0.96	1.81	0.57	0.81	0.19	0.24	1.11	0.41	1.37	1.35	1.32	0.34	0.31	1.96	1.41	0.5
TR24-6hrs-Mean	0.286667	0.273333	0.463333	0.25	0.886667	1.81333	0.57	0.783333	0.176667	0.223333	0.91	0.373333	1.35	1.34667	1.31333	0.34	0.313333	1.98333	1.41	0.49
STDEV	0.0378594	0.0550757	0.0152753	0.0264575	0.0945163	0.0057735	0.02	0.0378594	0.0321455	0.115902	0.177764	0.0321455	0.02	0.0251661	0.011547	0.01	0.0152753	0.0251661	0.02	0.0264575
Std error	0.0218581	0.031798	0.00881917	0.0152753	0.054569	0.00333333	0.011547	0.0218581	0.0185592	0.0669162	0.102632	0.0185592	0.011547	0.0145297	0.00666667	0.0057735	0.00881917	0.0145297	0.011547	0.0152753
TR24-12hrs-R1	0.72	1.1	0.81	0.33	0.94	0.31	0.96	1.12	0.37	0.66	0.98	0.98	0.76	0.62	1.36	0.51	0.55	1.25	2.06	0.25
TR24-12hrs-R2	0.68	1.22	0.77	0.38	0.91	0.38	0.94	1.13	0.35	0.64	0.94	0.96	0.62	0.65	1.34	0.53	0.59	1.23	2.07	0.22
TR24-12hrs-R3	0.64	1.2	0.78	0.37	0.91	0.38	0.92	1.1	0.36	0.63	0.97	0.96	1.02	0.56	1.37	0.5	0.61	1.24	2.03	0.25
TR24-12hrs-Mean	0.68	1.17333	0.786667	0.36	0.92	0.356667	0.94	1.11667	0.36	0.643333	0.963333	0.966667	0.8	0.61	1.35667	0.513333	0.583333	1.24	2.05333	0.24
STDEV	0.04	0.064291	0.0208167	0.0264575	0.0173205	0.0404145	0.02	0.0152753	0.01	0.0152753	0.0208167	0.011547	0.202978	0.0458258	0.0152753	0.0152753	0.0305505	0.01	0.0208167	0.0173205
Std error	0.023094	0.0371184	0.0120185	0.0152753	0.01	0.0233333	0.011547	0.00881917	0.0057735	0.00881917	0.0120185	0.00666667	0.117189	0.0264575	0.00881917	0.00881917	0.0176383	0.0057735	0.0120185	0.01
		0.0507047	0.0164176	0.0208664	0.0136603	0.0318739	0.0157735	0.0120472	0.00788675	0.0120472	0.0164176	0.00910684	0.160084	0.0361416	0.0120472	0.0120472	0.0240944	0.00788675	0.0164176	0.0136603
		0.0192139	0.00622124	0.00790705	0.00517638	0.0120782	0.00597717	0.00456514	0.00298858	0.00456514	0.00622124	0.00345092	0.0606616	0.0136954	0.00456514	0.00456514	0.00913028	0.00298858	0.00622124	0.00517638
		0.0110932	0.00359183	0.00456514	0.00298858	0.00697336	0.00345092	0.00263568	0.00172546	0.00263568	0.00359183	0.00199239	0.035023	0.00790705	0.00263568	0.00263568	0.00527137	0.00172546	0.00359183	0.00298858
