# Supplementary material for: RNA-Sequencing Reveals Differentially Expressed Rice Genes Functionally Associated with Defense against BPH and WBPH in RILs Derived from a Cross between RP2068 and TN1
Source: Rice (N Y). 2021 Mar 6;14:27. doi: 10.1186/s12284-021-00470-3 (PMC7936997; doi:10.1186/s12284-021-00470-3)
Supplement: Supplementary file 5 — Additional file 5: Supplementary Table S5. Mean fold values and Tukey’s HSD for separation of means for 14 genes validated with qRT-PCR (quantitative) [file 12284_2021_470_MOESM5_ESM.xlsx]

## Sheet: S. Table 5
	S Table 5	Mean fold values and Tukey's HSD for separation of means for 14 genes validated with qRT-PCR (quantitative)*
	1	B3 DNA binding domain containing protein	LOC_Os03g06850.1				8	Os9bglu30 - beta-glucosidase, similar to Os4bglu12 exoglucanase	LOC_Os09g31430				* negative values are treated as decimal fractions
	RIL#	Average fold change					RIL#	Average fold change
		BPH6h	BPH12h	WBPH6h	WBPH12h			BPH6h	BPH12h	WBPH6h	WBPH12h
	TR3RR	5.16	1.87333	5.98	1.84333		TR3RR	1.02333	1	0.0233333	0.646667
	TR94RR	5.60333	0.09	6.62333	0.173333		TR94RR	0.376667	0.243333	0.283333	0.776667
	TR145RS	2.87	2.60333	1.5	1.44333		TR145RS	1.53	0.05	1.11667	0.05
	TR152SR	1.62	0.723333	3.46667	5.18667		TR152SR	1.61333	0.993333	1.58	0.95
	TR24SS	0.007	0.65	0.02	0.873333		TR24SS	0.33	0.18	0.313333	0.526667
	HSD	0.742481	0.46777	0.225022	0.617379		HSD	0.0732614	0.0628699	0.255338	0.126893
	2	Heat shock protein DnaJ	LOC_Os02g46640				9	SCP-like extracellular protein	LOC_Os07g03710
	RIL#	Average fold change					RIL#	Average fold change
		BPH6h	BPH12h	WBPH6h	WBPH12h			BPH6h	BPH12h	WBPH6h	WBPH12h
	TR3RR	4.15	1.23	3.99	1.74667		TR3RR	1.02667	0.253333	1.84	0.956667
	TR94RR	2.15	0.0366667	0.0166667	3.13333		TR94RR	0.216667	0.2	0.756667	0.986667
	TR145RS	2.32667	1.95	0.37	0.743333		TR145RS	0.463333	0.95	1.51333	0.923333
	TR152SR	0.67	1.44	4.68667	1.47667		TR152SR	1.35333	0.686667	0.526667	0.946667
	TR24SS	1.07333	0.843333	1.76333	1.46333		TR24SS	0.283333	0.676667	1.83667	0.58
	HSD	0.351823	0.125242	0.658974	0.688856		HSD	0.12771	0.107741	0.132349	0.147513
	3	Aminotransferase domain containing protein, putative	LOC_Os04g47190				10	isoflavone reductase homolog IRL, putative 01g	LOC_Os01g01650
	RIL#	Average fold change					RIL#	Average fold change
		BPH6h	BPH12h	WBPH6h	WBPH12h			BPH6h	BPH12h	WBPH6h	WBPH12h
	TR3RR	3.10333	1.64667	3.45	1.99333		TR3RR	0.75	0.376667	3.05	1.05667
	TR94RR	3.45333	0.266667	2.88667	3.16667		TR94RR	1.55667	0.22	3.06333	0.846667
	TR145RS	0.001	0.133333	0.0007	0.07		TR145RS	1.03667	0.723333	2.16333	1.34333
	TR152SR	1.29333	0.0266667	2.97	0.0366667		TR152SR	1.39	1.15	2.22333	2.26333
	TR24SS	0.0133333	1.07667	0.017	1.20667		TR24SS	0.2	0.28	0.563333	0.276667
	HSD	0.841883	0.0841018	0.203723	0.0923544		HSD	0.0803057	0.26689	0.28513	0.153051
	4	peroxidase precursor, putative	LOC_Os01g73200				11	OsSAUR19 - Auxin-responsive SAUR gene family member	LOC_Os04g45370
	RIL#	Average fold change					RIL#	Average fold change
		BPH6h	BPH12h	WBPH6h	WBPH12h			BPH6h	BPH12h	WBPH6h	WBPH12h
	TR3RR	0.753333	1.69	1.65	1.45		TR3RR	1.84	1.15667	2.85	1.88667
	TR94RR	0.386667	0.793333	0.57	0.613333		TR94RR	0.486667	0.533333	2.25	1.11333
	TR145RS	0.43	0.966667	0.593333	1.07		TR145RS	1.42	1.20333	2.26	1.41333
	TR152SR	0.276667	1.62333	1.41	1.55		TR152SR	1.08	1.02	2.71	1.44333
	TR24SS	0.46	1.95667	2.35	1.62333		TR24SS	0.433333	0.636667	0.456667	0.653333
	HSD	0.151959	0.0784714	0.189709	0.199439		HSD	0.107548	0.175349	0.274877	0.0971837
	5	abscisic stress-ripening, putative	LOC_Os01g73250				12	myb-like DNA-binding domain containing protein, putative	LOC_Os11g03440
	RIL#	Average fold change					RIL#	Average fold change
		BPH6h	BPH12h	WBPH6h	WBPH12h			BPH6h	BPH12h	WBPH6h	WBPH12h
	TR3RR	0.85	0.936667	0.543333	0.363333		TR3RR	1.58667	0.346667	2.03333	1.35
	TR94RR	0.63	0.493333	0.286667	1.00667		TR94RR	0.81	0.06	2.70333	0.226667
	TR145RS	1.12	1.48333	1.81	1.19333		TR145RS	1.56	0.84	2.56333	1.50667
	TR152SR	1.39	0.613333	1.52	0.76		TR152SR	1.62333	1.21333	1.47667	2.88333
	TR24SS	0.586667	0.706667	0.723333	0.786667		TR24SS	0.3	0.706667	0.74	0.773333
	HSD	0.140137	0.194367	0.0805644	0.0943599		HSD	0.124242	0.0774037	0.658058	0.0969694
	6	Glutathione S-transferase, putative,	LOC_Os01g27210				13	MYB family transcription factor, putative	LOC_Os12g13570
	RIL#	Average fold change					RIL#	Average fold change
		BPH6h	BPH12h	WBPH6h	WBPH12h			BPH6h	BPH12h	WBPH6h	WBPH12h
	TR3RR	0.746667	0.923333	0.836667	1.15333		TR3RR	3.14	1.47667	1.36	1.84
	TR94RR	0.18	0.176667	0.76	0.236667		TR94RR	4.32667	0.213333	0.24	0.936667
	TR145RS	1.69333	1.69	1.27667	1.36333		TR145RS	2.87667	1.81	1.33	0.36
	TR152SR	1.09333	1.10333	1.23	0.96		TR152SR	1.65	1.03333	1.58333	1.22333
	TR24SS	0.0233333	0.0733333	0.02	0.493333		TR24SS	0.406667	0.363333	0.03	0.31
	HSD	0.12607	0.122556	0.0818453	0.0527981		HSD	0.306576	0.109655	0.133289	0.0771345
	7	cytochrome P450, putative	LOC_Os07g33440				14	Isoflavone reductase, putative 10g	LOC_Os10g01044
	RIL#	Average fold change					RIL#	Average fold change
		BPH6h	BPH12h	WBPH6h	WBPH12h			BPH6h	BPH12h	WBPH6h	WBPH12h
	TR3RR	1.84	1.35667	1.11	1.06		TR3RR	1.54	1.48667	2.87333	1.84333
	TR94RR	0.263333	0.373333	0.563333	0.92		TR94RR	0.94	0.15	4.26333	0.54
	TR145RS	1.62667	1.67667	1.01	1.45333		TR145RS	1.34	1.22	0.886667	0.85
	TR152SR	1.82333	1.38	0.87	0.953333		TR152SR	1.57333	0.0333333	3.60333	0.0633333
	TR24SS	0.48	2.04	0.716667	1.54667		TR24SS	0.116667	0.19	0.85	1.65667
	HSD	0.317182	0.061193	0.235061	0.120329		HSD	0.172237	0.212763	0.554502	0.0850854

## Sheet: Rep mean SD SE
S Table 5 Raw data
			RR Line BPH												RR Line WBPH												RR Line BPH												RR Line WBPH
S.NO	Gene Name	Locus Id	TR3-6hrs-R1	TR3-6hrs-R2	TR3-6hrs-R3	TR3-6hrs-Mean	STDEV	Std error	TR3-12hrs-R1	TR3-12hrs-R2	TR3-12hrs-R3	TR3-12hrs-Mean	STDEV	Std error	TR3-6hrs-R1	TR3-6hrs-R2	TR3-6hrs-R3	TR3-6hrs-Mean	STDEV	Std error	TR3-12hrs-R1	TR3-12hrs-R2	TR3-12hrs-R3	TR3-12hrs-Mean	STDEV	Std error	TR94-6hrs-R1	TR94-6hrs-R2	TR94-6hrs-R3	TR94-6hrs-Mean	STDEV	Std error	TR94-12hrs-R1	TR94-12hrs-R2	TR94-12hrs-R3	TR94-12hrs-Mean	STDEV	Std error	TR94-6hrs-R1	TR94-6hrs-R2	TR94-6hrs-R3	TR94-6hrs-Mean	STDEV	Std error	TR94-12hrs-R1	TR94-12hrs-R2	TR94-12hrs-R3	TR94-12hrs-Mean	STDEV
1	B3 DNA binding domain containing protein	LOC_Os03g06850.1	4.98	5.2	5.3	5.16	0.163707	0.0945163	1.89	1.85	1.88	1.87333	0.0208167	0.0120185	5.93	5.99	6.02	5.98	0.0458258	0.0264575	1.88	1.77	1.88	1.84333	0.0635085	0.0366667	5.38	6.28	5.15	5.60333	0.597188	0.344787	0.06	0.1	0.11	0.09	0.0264575	0.0152753	6.46	6.61	6.8	6.62333	0.170392	0.0983757	0.15	0.18	0.19	0.173333	0.0208167
2	Heat shock protein DnaJ	LOC_Os02g46640	4.09	4.16	4.2	4.15	0.0556776	0.0321455	1.22	1.25	1.22	1.23	0.0173205	0.01	3.57	4.21	4.19	3.99	0.363868	0.210079	1.66	1.69	1.89	1.74667	0.125033	0.072188	2.01	2.18	2.26	2.15	0.127671	0.0737111	0.02	0.03	0.06	0.0366667	0.0208167	0.0120185	0.02	0.01	0.02	0.0166667	0.0057735	0.00333333	3.18	3.71	2.51	3.13333	0.60136
3	Aminotransferase domain containing protein, putative	LOC_Os04g47190	3.1	3.15	3.06	3.10333	0.0450925	0.0260342	1.65	1.65	1.64	1.64667	0.0057735	0.00333333	3.53	3.39	3.43	3.45	0.072111	0.0416333	2	1.98	2	1.99333	0.011547	0.00666667	3.6	2.64	4.12	3.45333	0.750822	0.433487	0.24	0.26	0.3	0.266667	0.0305505	0.0176383	2.98	2.76	2.92	2.88667	0.113725	0.0656591	3.16	3.24	3.1	3.16667	0.0702377
4	Isoflavone reductase, putative	LOC_Os10g01044	1.61	1.52	1.49	1.54	0.06245	0.0360555	1.29	1.52	1.65	1.48667	0.1823	0.105251	2.92	3.32	2.38	2.87333	0.471734	0.272356	1.83	1.89	1.81	1.84333	0.0416333	0.024037	0.98	0.95	0.89	0.94	0.0458258	0.0264575	0.14	0.16	0.15	0.15	0.01	0.0057735	4.23	4.35	4.21	4.26333	0.0757188	0.0437163	0.49	0.57	0.56	0.54	0.043589
5	peroxidase precursor, putative	LOC_Os01g73200	0.76	0.75	0.75	0.753333	0.0057735	0.00333333	1.65	1.71	1.71	1.69	0.034641	0.02	1.75	1.71	1.49	1.65	0.14	0.080829	1.51	1.38	1.46	1.45	0.0655744	0.0378594	0.36	0.42	0.38	0.386667	0.0305505	0.0176383	0.82	0.78	0.78	0.793333	0.023094	0.0133333	0.6	0.53	0.58	0.57	0.0360555	0.0208167	0.64	0.58	0.62	0.613333	0.0305505
6	abscisic stress-ripening, putative	LOC_Os01g73250	0.82	0.86	0.87	0.85	0.0264575	0.0152753	0.88	0.96	0.97	0.936667	0.0493288	0.02848	0.51	0.58	0.54	0.543333	0.0351188	0.0202759	0.36	0.34	0.39	0.363333	0.0251661	0.0145297	0.65	0.69	0.55	0.63	0.072111	0.0416333	0.46	0.51	0.51	0.493333	0.0288675	0.0166667	0.26	0.28	0.32	0.286667	0.0305505	0.0176383	1.02	1.01	0.99	1.00667	0.0152753
7	Glutathione S-transferase, putative,	LOC_Os01g27210	0.76	0.74	0.74	0.746667	0.011547	0.00666667	0.92	0.94	0.91	0.923333	0.0152753	0.00881917	0.85	0.8	0.86	0.836667	0.0321455	0.0185592	1.16	1.13	1.17	1.15333	0.0208167	0.0120185	0.15	0.23	0.16	0.18	0.043589	0.0251661	0.17	0.13	0.23	0.176667	0.0503322	0.0290593	0.77	0.8	0.71	0.76	0.0458258	0.0264575	0.22	0.28	0.21	0.236667	0.0378594
8	cytochrome P450, putative	LOC_Os07g33440	1.85	1.56	2.11	1.84	0.275136	0.15885	1.34	1.35	1.38	1.35667	0.0208167	0.0120185	1.12	1.1	1.11	1.11	0.01	0.0057735	1.08	1.09	1.01	1.06	0.043589	0.0251661	0.25	0.25	0.29	0.263333	0.023094	0.0133333	0.36	0.42	0.34	0.373333	0.0416333	0.024037	0.36	0.72	0.61	0.563333	0.184481	0.10651	0.93	0.98	0.85	0.92	0.0655744
9	Os9bglu30 - beta-glucosidase, similar to Os4bglu12 exoglucanase	LOC_Os09g31430	1.03	1.04	1	1.02333	0.0208167	0.0120185	1	0.99	1.01	1	0.01	0.0057735	0.02	0.04	0.01	0.0233333	0.0152753	0.00881917	0.66	0.69	0.59	0.646667	0.051316	0.0296273	0.39	0.32	0.42	0.376667	0.051316	0.0296273	0.22	0.26	0.25	0.243333	0.0208167	0.0120185	0.24	0.29	0.32	0.283333	0.0404145	0.0233333	0.79	0.69	0.85	0.776667	0.080829
10	isoflavone reductase homolog IRL, putative	LOC_Os01g01650	0.71	0.76	0.78	0.75	0.0360555	0.0208167	0.11	0.52	0.5	0.376667	0.231157	0.133458	3.06	2.99	3.1	3.05	0.0556776	0.0321455	1.04	1.08	1.05	1.05667	0.0208167	0.0120185	1.51	1.62	1.54	1.55667	0.0568624	0.0328295	0.21	0.22	0.23	0.22	0.01	0.0057735	3	2.9	3.29	3.06333	0.202567	0.116952	0.83	0.81	0.9	0.846667	0.0472582
11	OsSAUR19 - Auxin-responsive SAUR gene family member	LOC_Os04g45370	1.85	1.89	1.78	1.84	0.0556776	0.0321455	1.12	1.09	1.26	1.15667	0.0907377	0.0523874	2.88	2.78	2.89	2.85	0.0608276	0.0351188	1.91	1.87	1.88	1.88667	0.0208167	0.0120185	0.47	0.55	0.44	0.486667	0.0568624	0.0328295	0.57	0.53	0.5	0.533333	0.0351188	0.0202759	2.05	2.35	2.35	2.25	0.173205	0.1	1.11	1.13	1.1	1.11333	0.0152753
12	SCP-like extracellular protein	LOC_Os07g03710	1.01	1.01	1.06	1.02667	0.0288675	0.0166667	0.26	0.27	0.23	0.253333	0.0208167	0.0120185	1.84	1.82	1.86	1.84	0.02	0.011547	0.96	0.86	1.05	0.956667	0.0950438	0.0548736	0.2	0.31	0.14	0.216667	0.0862168	0.0497773	0.2	0.14	0.26	0.2	0.06	0.034641	0.76	0.75	0.76	0.756667	0.0057735	0.00333333	0.93	1.04	0.99	0.986667	0.0550757
13	myb-like DNA-binding domain containing protein, putative	LOC_Os11g03440	1.53	1.58	1.65	1.58667	0.0602771	0.034801	0.36	0.31	0.37	0.346667	0.0321455	0.0185592	2.05	2.06	1.99	2.03333	0.0378594	0.0218581	1.36	1.42	1.27	1.35	0.0754983	0.043589	0.72	0.89	0.82	0.81	0.08544	0.0493288	0.05	0.06	0.07	0.06	0.01	0.0057735	2.29	2.96	2.86	2.70333	0.361432	0.208673	0.2	0.24	0.24	0.226667	0.023094
14	MYB family transcription factor, putative	LOC_Os12g13570	3.16	3.18	3.08	3.14	0.052915	0.0305505	1.48	1.49	1.46	1.47667	0.0152753	0.00881917	1.37	1.35	1.36	1.36	0.01	0.0057735	1.85	1.86	1.81	1.84	0.0264575	0.0152753	4.45	4.24	4.29	4.32667	0.109697	0.0633333	0.22	0.25	0.17	0.213333	0.0404145	0.0233333	0.24	0.26	0.22	0.24	0.02	0.011547	0.95	0.94	0.92	0.936667	0.0152753
[truncated: 73 more columns]
