# Supplementary material for: RNA-Sequencing Reveals Differentially Expressed Rice Genes Functionally Associated with Defense against BPH and WBPH in RILs Derived from a Cross between RP2068 and TN1
Source: Rice (N Y). 2021 Mar 6;14:27. doi: 10.1186/s12284-021-00470-3 (PMC7936997; doi:10.1186/s12284-021-00470-3)
Supplement: Supplementary file 6 — Additional file 6: Supplementary Table S6. List of significant miRNA and their reported target genes in RILs induced by infestation either by BPH or WBPH [file 12284_2021_470_MOESM6_ESM.xlsx]

## Sheet: Sheet1
	Supplementary Table S6			List of significant miRNA and their reported target genes in RILs induced by infestation either by BPH or WBPH
	miRNA	miRNA	Fold Change*		Target gene			Fold change
	No.		BPH	WBPH	No.	Target gene ID	Name of gene	BPH	WBPH
	1	osa-miR1424	6.6	4.5	1	BGIOSGA016488	peptidyl-prolyl cis-trans isomerase, FKBP-type, putative,	NC	-1.7
					2	BGIOSGA009155	SAC domain containing protein, putative	1.8	NC
					3	BGIOSGA034846	helix-loop-helix DNA-binding protein, putative	NC	-1.5
					4	BGIOSGA018297	?	NC	-1.2
					5	BGIOSGA006304	E2F family transcription factor protein	1.9	NC
					6	BGIOSGA036438	EDM2, putative,	1.2	NC
					7	BGIOSGA030733	MSH-like DNA mismatch repair protein, putative	1.6	NC
					8	BGIOSGA022599	Expressed protein	1.5	1.2
	2	osa-miR399k	4.6	5.1	9	BGIOSGA031778	?	2.5	NC
					10	BGIOSGA031696	alcohol oxidase, putative,	NC	-1.4
	3	osa-miR413	5.4	5.2	11	BGIOSGA036093	?	NC	1
					12	BGIOSGA024095	THYLAKOID FORMATION1, chloroplast precursor, putative	NC	2.1
					13	BGIOSGA020110	?	1.7	-3.1
					14	BGIOSGA012294	?	NC	1.3
	4	osa-miR5080	5.3	5.9	15	BGIOSGA033586	AAA-type ATPase family protein, putative	1.2	NC
					16	BGIOSGA027084	?	NC	-2.2
					17	BGIOSGA022254	?	1.7	NC
	5	osa-miR5791	6.7	4.5	18	BGIOSGA021701	cyclic nucleotide-gated ion channel, putative	3.2	3.1
	6	osa-miR6251	5	6.1	19	BGIOSGA033133	importin-beta N-terminal domain containing protein	NC	-1.4
					20	BGIOSGA030810	CBS domain containing protein	NC	2
					21	BGIOSGA004148	phosphoglycerate mutase, putative	NC	2.3
	7	osa-miR2869	5	2.9	22	BGIOSGA023232	?	NC	2.1
					23	BGIOSGA010321	Expressed protein	2.1	NC
	8	osa-miR393a	6.1	3.8	24	BGIOSGA030203	?	2.1	NC
					25	BGIOSGA016952	?	2.3	NC
					26	BGIOSGA015185	F-box domain and LRR containing pr	1.2	NC
					27	BGIOSGA004405	50S ribosomal protein L20, putative	1.4	NC
	9	osa-miR5339	5.6	3.3	28	BGIOSGA020597	ZOS6-09 - C2H2 zinc finger protein	1.2	NC
					29	BGIOSGA012803	expressed protein	1	NC
					30	BGIOSGA001139	expressed protein	2.2	2.4
	10	osa-miR6245	5.2	2.8	31	BGIOSGA011796	Patattin	NC	-2.1
	11	osa-miR169a	3.8	5.6	32	BGIOSGA031967	phenylalanyl-tRNA synthetase, putative	1.6	NC
					33	BGIOSGA010699	OsPOP8 - Putative Prolyl Oligopeptidase homologue	1	NC
	12	osa-miR399e	3.8	5	34	BGIOSGA018366	acetyl-CoA carboxylase, putative	1.1	NC
	13	osa-miR399g	3.8	5	35	BGIOSGA002845	Expressed protein	2.2	NC
	14	osa-miR7692-5p	3.9	5	36	BGIOSGA036456	14-3-3 protein, putative	1.6	NC
					37	BGIOSGA006222	thioredoxin, putative	-2.2	NC
		NC No change
